# Supplementary material for: Co-existence of intact stemness and priming of neural differentiation programs in mES cells lacking Trim71
Source: Sci Rep. 2015 Jun 9;5:11126. doi: 10.1038/srep11126 (PMC4460895; doi:10.1038/srep11126)
Supplement: Supplementary Table S1 [file srep11126-s2.xls]

## Sheet: Sheet1
Column #	Probeset ID	Gene Symbol	p-value(T71-L28)	p-value(Clone)	Mean(KO-WT)	Std(KO-WT)	StdErr(KO-WT)	Mean(WT-WT)	Std(WT-WT)	StdErr(WT-WT)	p-value(KO-WT vs. WT-WT)	MeanRatio(KO-WT vs. WT-WT)	FoldChange(KO-WT vs. WT-WT)	FoldChange(KO-WT vs. WT-WT) (Description)	F(T71-L28)	SS(T71-L28)	F(Clone)	SS(Clone)	SS(Error)	F(Error)
12077	Tprgl	Tprgl	3.20068e-05	1	863.575	4.13445	2.06723	774.452	10.3321	5.16606	3.20068e-05	1.11508	1.11508	KO-WT up vs WT-WT	199.53	14826.6	3.97371e-28	2.95277e-26	371.539	1
4931	Gm6792	Gm6792	3.56943e-05	1	66.3068	2.08776	1.04388	119.053	6.40297	3.20148	3.56943e-05	0.556953	-1.79548	KO-WT down vs WT-WT	190.832	5193.3	1.69534e-29	4.61371e-28	136.07	1
5103	Gpx2	Gpx2	5.67762e-05	1	751.965	29.3682	14.6841	363.896	45.9032	22.9516	5.67762e-05	2.06643	2.06643	KO-WT up vs WT-WT	157.774	281115	1.66006e-29	2.95782e-26	8908.79	1
12357	Tubb2a	Tubb2a	8.90622e-05	1	952.781	18.2378	9.1189	800.856	14.6713	7.33564	8.90622e-05	1.1897	1.1897	KO-WT up vs WT-WT	131.069	43084.7	0	0	1643.59	1
4991	Gngt2	Gngt2	9.3968e-05	1	102.795	4.58953	2.29477	66.6434	3.26398	1.63199	9.3968e-05	1.54247	1.54247	KO-WT up vs WT-WT	128.197	2439.64	0	0	95.152	1
4558	Galr2	Galr2	9.90772e-05	1	18.2483	0.708301	0.354151	8.3304	1.39223	0.696113	9.90772e-05	2.19057	2.19057	KO-WT up vs WT-WT	125.421	183.615	4.93259e-30	7.22125e-30	7.31994	1
9949	Rps5	Rps5	0.000121678	1	18720.6	323.773	161.887	15561.3	405.89	202.945	0.000121678	1.20302	1.20302	KO-WT up vs WT-WT	115.188	18631200	1.87098e-28	3.02623e-23	808726	1
1086	Aprt	Aprt	0.000122914	1	2134.07	48.4191	24.2095	1678.17	57.383	28.6915	0.000122914	1.27166	1.27166	KO-WT up vs WT-WT	114.706	387975	2.55095e-35	8.62817e-32	16911.7	1
9475	Rassf7	Rassf7	0.000182402	1	520.211	15.3331	7.66654	397.14	15.7813	7.89067	0.000182402	1.30989	1.30989	KO-WT up vs WT-WT	97.3299	28273.6	1.85637e-35	5.3926e-33	1452.46	1
5281	Hars2	Hars2	0.000196815	1	618.637	16.9893	8.49467	455.046	24.3807	12.1904	0.000196815	1.35951	1.35951	KO-WT up vs WT-WT	94.2861	49956	1.01779e-35	5.3926e-33	2649.17	1
5314	Hdac9	Hdac9	0.000201716	1	25.231	4.4029	2.20145	50.6489	1.46732	0.733658	0.000201716	0.498154	-2.00741	KO-WT down vs WT-WT	93.3212	1206	2.00819e-29	2.59521e-28	64.6156	1
7094	Mras	Mras	0.000215748	1	237.729	17.9999	8.99994	96.1677	19.0563	9.52816	0.000215748	2.47202	2.47202	KO-WT up vs WT-WT	90.7313	37407	8.17491e-37	3.37038e-34	2061.42	1
7496	Ndufa11	Ndufa11	0.000232257	1	1138.98	25.7495	12.8747	932.971	28.9454	14.4727	0.000232257	1.22081	1.22081	KO-WT up vs WT-WT	87.9706	79219.4	2.95106e-28	2.6575e-25	4502.61	1
8544	Pitpna	Pitpna	0.00025215	1	1678.09	29.9265	14.9632	1286.09	68.7728	34.3864	0.00025215	1.30481	1.30481	KO-WT up vs WT-WT	84.9881	286850	1.40096e-28	4.72848e-25	16875.9	1
6040	Kdm4b	Kdm4b	0.00025546	1	560.982	12.782	6.39098	397.622	28.6163	14.3081	0.00025546	1.41084	1.41084	KO-WT up vs WT-WT	84.5238	49815.1	1.12792e-28	6.64753e-26	2946.81	1
11830	Tmem183a	Tmem183a	0.000257404	1	1629.08	23.4987	11.7493	1461.7	21.9612	10.9806	0.000257404	1.11451	1.11451	KO-WT up vs WT-WT	84.255	52296.1	1.9029e-28	1.18111e-25	3103.44	1
7500	Ndufa3	Ndufa3	0.000267039	1	725.374	24.0595	12.0297	550.001	23.9682	11.9841	0.000267039	1.31886	1.31886	KO-WT up vs WT-WT	82.9634	57410.6	1.06675e-29	7.38194e-27	3460	1
1331	Atox1	Atox1	0.000272805	1	1779.55	84.3824	42.1912	1210.01	71.7865	35.8933	0.000272805	1.47069	1.47069	KO-WT up vs WT-WT	82.2213	605496	4.00962e-30	2.95277e-26	36821.1	1
50	1500009L16Rik	1500009L16Rik	0.000341004	1	506.837	60.4189	30.2094	853.98	36.8687	18.4344	0.000341004	0.593499	-1.68492	KO-WT down vs WT-WT	74.8373	224949	3.0099e-29	9.04729e-26	15029.2	1
5276	Hap1	Hap1	0.000364288	1	1729.64	71.7305	35.8653	1275.48	60.6005	30.3002	0.000364288	1.35607	1.35607	KO-WT up vs WT-WT	72.775	385024	8.92985e-29	4.72444e-25	26453.1	1
10730	Slco4a1	Slco4a1	0.000375594	1	241.772	15.105	7.5525	108.572	23.2421	11.621	0.000375594	2.22683	2.22683	KO-WT up vs WT-WT	71.839	33118.7	9.97359e-31	4.59795e-28	2305.06	1
12256	Tspan1	Tspan1	0.000382531	1	46.9446	1.50159	0.750795	28.2757	3.59949	1.79974	0.000382531	1.66024	1.66024	KO-WT up vs WT-WT	71.284	650.584	2.84518e-29	2.59669e-28	45.6332	1
7499	Ndufa2	Ndufa2	0.00040019	1	1025.16	24.6509	12.3254	878.23	18.7822	9.39112	0.00040019	1.1673	1.1673	KO-WT up vs WT-WT	69.9326	40299.6	8.19841e-28	4.72444e-25	2881.31	1
5752	Inhbb	Inhbb	0.000414979	1	826.507	88.1807	44.0903	321.952	61.036	30.518	0.000414979	2.56718	2.56718	KO-WT up vs WT-WT	68.8636	475210	1.06973e-30	7.38194e-27	34503.7	1
6633	Map2k3	Map2k3	0.00042886	1	1432.52	38.2625	19.1312	1147.17	47.605	23.8025	0.00042886	1.24874	1.24874	KO-WT up vs WT-WT	67.9076	151988	2.11267e-28	4.72848e-25	11190.8	1
10592	Slc2a4	Slc2a4	0.000457326	1	36.4238	2.58021	1.29011	19.9667	2.46869	1.23435	0.000457326	1.82423	1.82423	KO-WT up vs WT-WT	66.0763	505.561	1.10126e-35	8.42594e-35	38.2558	1
8935	Pqlc1	Pqlc1	0.000472173	1	168.038	16.0839	8.04196	86.8927	7.455	3.7275	0.000472173	1.93385	1.93385	KO-WT up vs WT-WT	65.1833	12291.1	0	0	942.809	1
6052	Khdc3	Khdc3	0.000472582	1	845.451	37.7342	18.8671	606.333	36.1403	18.0702	0.000472582	1.39437	1.39437	KO-WT up vs WT-WT	65.1593	106731	1.31688e-35	2.15704e-32	8189.99	1
9569	Rdh13	Rdh13	0.000482361	1	512.419	6.42537	3.21269	439.082	14.7567	7.37837	0.000482361	1.16702	1.16702	KO-WT up vs WT-WT	64.593	10039.6	4.75755e-29	7.39456e-27	777.14	1
2275	Ceacam10	Ceacam10	0.000504646	1	12.0174	3.85001	1.92501	34.303	3.09253	1.54627	0.000504646	0.35033	-2.85445	KO-WT down vs WT-WT	63.3604	927.077	4.92689e-31	7.20892e-30	73.159	1
12173	Trim71	Trim71	0.000560628	1	568.26	248.64	124.32	2522.5	366.503	183.252	0.000560628	0.225277	-4.43898	KO-WT down vs WT-WT	60.5745	7128880	5.65166e-31	6.65132e-26	588439	1
4981	Gnb4	Gnb4	0.000582616	1	108.235	12.5161	6.25806	181.855	11.2399	5.61996	0.000582616	0.595173	-1.68018	KO-WT down vs WT-WT	59.5847	10117.1	0	0	848.967	1
11983	Tnfrsf19	Tnfrsf19	0.000629011	1	86.7564	2.93022	1.46511	112.133	5.11488	2.55744	0.000629011	0.77369	-1.29251	KO-WT down vs WT-WT	57.658	1202.11	5.55125e-30	1.15737e-28	104.245	1
2490	Clcn2	Clcn2	0.000633391	1	504.487	12.9529	6.47645	380.551	25.7585	12.8792	0.000633391	1.32568	1.32568	KO-WT up vs WT-WT	57.4865	28672.3	3.7001e-30	1.84548e-27	2493.83	1
6405	Lpcat1	Lpcat1	0.000641707	1	467.84	19.8955	9.94775	596.768	22.5569	11.2784	0.000641707	0.783957	-1.27558	KO-WT down vs WT-WT	57.1652	31028.5	3.06002e-29	1.66094e-26	2713.93	1
12	0610012G03Rik	0610012G03Rik	0.000719747	1	332.754	13.9443	6.97213	248.004	14.7055	7.35274	0.000719747	1.34173	1.34173	KO-WT up vs WT-WT	54.4098	13407.4	6.74421e-29	1.66188e-26	1232.08	1
5685	Igsf9	Igsf9	0.000733953	1	505.153	33.7705	16.8852	346.464	17.6533	8.82664	0.000733953	1.45802	1.45802	KO-WT up vs WT-WT	53.953	47006.6	2.1182e-30	1.84548e-27	4356.25	1
7092	Mpzl2	Mpzl2	0.000745718	1	1340.76	58.5854	29.2927	832.152	107.641	53.8207	0.000745718	1.61119	1.61119	KO-WT up vs WT-WT	53.584	482865	3.28233e-30	2.95782e-26	45056.8	1
7959	Obscn	Obscn	0.000785783	1	8.77156	3.45504	1.72752	24.0911	1.41432	0.707161	0.000785783	0.3641	-2.7465	KO-WT down vs WT-WT	52.3861	438.082	1.05549e-29	8.82662e-29	41.8128	1
5768	Inpp5f	Inpp5f	0.000965494	1	191.664	7.36535	3.68267	252.464	13.6313	6.81566	0.000965494	0.759172	-1.31723	KO-WT down vs WT-WT	47.9081	6900.52	0	0	720.183	1
2381	Chchd5	Chchd5	0.00098158	1	566.749	9.16586	4.58293	477.527	20.8968	10.4484	0.00098158	1.18684	1.18684	KO-WT up vs WT-WT	47.5646	14859.8	1.72611e-35	5.3926e-33	1562.06	1
4311	Fgfr2	Fgfr2	0.00102207	1	256.657	18.9248	9.4624	399.688	31.6821	15.841	0.00102207	0.642143	-1.55728	KO-WT down vs WT-WT	46.7337	38188	2.03494e-29	1.66283e-26	4085.7	1
6167	Kndc1	Kndc1	0.00102777	1	429.508	42.1657	21.0828	264.972	5.35251	2.67626	0.00102777	1.62096	1.62096	KO-WT up vs WT-WT	46.6205	50534.6	1.70254e-30	1.84548e-27	5419.79	1
154	2310011J03Rik	2310011J03Rik	0.00104596	1	380.691	12.2732	6.1366	300.23	16.8732	8.4366	0.00104596	1.26799	1.26799	KO-WT up vs WT-WT	46.2648	12084.5	6.36607e-29	1.66283e-26	1306.01	1
6967	Mis18a	Mis18a	0.00105312	1	375.719	13.9555	6.97774	305.406	11.7766	5.88831	0.00105312	1.23023	1.23023	KO-WT up vs WT-WT	46.1273	9228.53	9.22435e-30	1.84548e-27	1000.33	1
11388	Taf5	Taf5	0.00113563	1	496.648	13.172	6.58601	563.672	11.817	5.90851	0.00113563	0.881094	-1.13495	KO-WT down vs WT-WT	44.6304	8385.44	2.87014e-35	5.3926e-33	939.432	1
10237	Sema4a	Sema4a	0.00115562	1	117.865	4.50989	2.25494	78.9642	9.27146	4.63573	0.00115562	1.49264	1.49264	KO-WT up vs WT-WT	44.2905	2824.82	0	0	318.897	1
2345	Cep85l	Cep85l	0.00115965	1	27.2247	5.5421	2.77105	53.0772	4.03783	2.01892	0.00115965	0.512926	-1.9496	KO-WT down vs WT-WT	44.223	1247.59	2.56406e-31	7.23359e-30	141.057	1
1018	Ap1m2	Ap1m2	0.0011632	1	1052.73	70.4421	35.2211	584.017	102.538	51.2691	0.0011632	1.80257	1.80257	KO-WT up vs WT-WT	44.1638	410092	1.27305e-29	1.18212e-25	46428.5	1
807	Ak1	Ak1	0.00117575	1	929.09	59.7162	29.8581	630.219	52.4982	26.2491	0.00117575	1.47423	1.47423	KO-WT up vs WT-WT	43.9564	166738	1.94607e-30	7.38194e-27	18966.3	1
2105	Ccr4	Ccr4	0.00117725	1	719.169	109.254	54.6268	173.255	95.7526	47.8763	0.00117725	4.15092	4.15092	KO-WT up vs WT-WT	43.9319	556308	5.83952e-31	7.39456e-27	63314.8	1
10462	Six4	Six4	0.0012321	1	739.274	58.4945	29.2473	986.513	31.5373	15.7687	0.0012321	0.749381	-1.33443	KO-WT down vs WT-WT	43.0625	114104	0	0	13248.6	1
4556	Galnt7	Galnt7	0.00124898	1	345.988	23.4009	11.7004	473.211	25.0754	12.5377	0.00124898	0.731149	-1.36771	KO-WT down vs WT-WT	42.8058	30213.4	7.64013e-36	5.3926e-33	3529.13	1
144	2210016L21Rik	2210016L21Rik	0.00126411	1	547.124	27.0064	13.5032	425.183	18.8974	9.44868	0.00126411	1.2868	1.2868	KO-WT up vs WT-WT	42.5797	27756.6	1.81265e-28	1.18161e-25	3259.36	1
9886	Rpl37a	Rpl37a	0.00134008	1	284.245	9.94893	4.97446	224.352	13.036	6.51799	0.00134008	1.26696	1.26696	KO-WT up vs WT-WT	41.4997	6696	0	0	806.753	1
6536	Ly6k	Ly6k	0.00135586	1	16.9411	1.88461	0.942306	8.35161	1.41698	0.708488	0.00135586	2.02848	2.02848	KO-WT up vs WT-WT	41.286	137.72	0	0	16.6787	1
3432	Dpysl3	Dpysl3	0.00151068	1	1091.07	63.4383	31.7191	1858.05	206.091	103.045	0.00151068	0.587213	-1.70296	KO-WT down vs WT-WT	39.3595	1098080	0	0	139493	1
9432	Rap1gds1	Rap1gds1	0.00152091	1	768.045	15.8929	7.94646	875.725	25.82	12.91	0.00152091	0.877039	-1.1402	KO-WT down vs WT-WT	39.2421	21644.2	1.33839e-29	7.38194e-27	2757.78	1
10678	Slc47a2	Slc47a2	0.00155462	1	23.8195	3.08243	1.54121	36.9049	2.05092	1.02546	0.00155462	0.645428	-1.54936	KO-WT down vs WT-WT	38.8625	319.627	8.73516e-31	7.1843e-30	41.1229	1
9214	Ptpn6	Ptpn6	0.00162036	1	527.164	16.1972	8.09858	455	12.7386	6.3693	0.00162036	1.1586	1.1586	KO-WT up vs WT-WT	38.1545	9720.71	0	0	1273.86	1
4883	Gm364	Gm364	0.00164328	0.910156	202.642	38.3032	19.1516	33.8796	29.9967	14.9983	0.00164328	6.00615	6.00615	KO-WT up vs WT-WT	37.9171	53697.2	0.0140828	19.9437	7080.86	1
13342	Zfp707	Zfp707	0.00165086	1	224.651	27.062	13.531	118.197	14.1202	7.0601	0.00165086	1.90065	1.90065	KO-WT up vs WT-WT	37.8396	21153.8	7.43612e-30	4.15707e-27	2795.19	1
1111	Arfip2	Arfip2	0.00166879	1	815.648	34.5024	17.2512	571.381	61.1463	30.5732	0.00166879	1.4275	1.4275	KO-WT up vs WT-WT	37.6583	111377	0	0	14787.9	1
9492	Rbfa	Rbfa	0.00172979	1	917.495	38.3627	19.1813	649.974	67.3503	33.6752	0.00172979	1.41159	1.41159	KO-WT up vs WT-WT	37.0611	133592	0	0	18023.3	1
11848	Tmem205	Tmem205	0.00174925	1	238.024	13.0626	6.5313	190.166	4.75376	2.37688	0.00174925	1.25166	1.25166	KO-WT up vs WT-WT	36.8768	4275.42	3.99308e-30	4.6295e-28	579.689	1
11089	Srpk1	Srpk1	0.0017712	1	2164.42	23.2075	11.6038	2433.4	74.8272	37.4136	0.0017712	0.889465	-1.12427	KO-WT down vs WT-WT	36.6723	135050	2.34294e-35	8.62817e-32	18413.1	1
1524	Bag4	Bag4	0.00177758	1	1220.48	43.6624	21.8312	1371.37	5.30746	2.65373	0.00177758	0.889972	-1.12363	KO-WT down vs WT-WT	36.6135	42498.9	2.54386e-29	2.95277e-26	5803.72	1
3979	Fah	Fah	0.00179164	1	310.275	35.5083	17.7541	132.114	38.0235	19.0118	0.00179164	2.34854	2.34854	KO-WT up vs WT-WT	36.485	59250.8	4.54948e-30	7.38825e-27	8119.88	1
10098	Sarm1	Sarm1	0.0018691	1	267.235	11.3525	5.67625	220.12	8.00104	4.00052	0.0018691	1.21404	1.21404	KO-WT up vs WT-WT	35.8016	4143.59	0	0	578.687	1
9324	Rab25	Rab25	0.00187449	1	203.453	16.7002	8.35008	129.724	13.9319	6.96596	0.00187449	1.56836	1.56836	KO-WT up vs WT-WT	35.7556	10147.3	6.51397e-30	1.84864e-27	1418.98	1
1961	Ccbl2	Ccbl2	0.00190212	1	341.101	32.8265	16.4133	228.107	6.37423	3.18711	0.00190212	1.49535	1.49535	KO-WT up vs WT-WT	35.5223	23832.9	2.00938e-36	1.34815e-33	3354.64	1
5094	Gprc5c	Gprc5c	0.00192079	1	316.955	49.4237	24.7119	568.834	56.0186	28.0093	0.00192079	0.557202	-1.79468	KO-WT down vs WT-WT	35.3672	118426	1.61047e-36	5.3926e-33	16742.4	1
3060	Dcaf12	Dcaf12	0.00194103	1	1698.08	79.5491	39.7746	1415.6	26.9121	13.456	0.00194103	1.19955	1.19955	KO-WT up vs WT-WT	35.2016	148952	2.7913e-29	1.18111e-25	21157	1
3573	Echs1	Echs1	0.00203184	1	1357.34	41.9752	20.9876	1153.95	44.3824	22.1912	0.00203184	1.17625	1.17625	KO-WT up vs WT-WT	34.4872	77217.8	0	0	11195.1	1
3028	Dact2	Dact2	0.00203663	1	613.783	39.9627	19.9813	468.971	17.2258	8.61288	0.00203663	1.30878	1.30878	KO-WT up vs WT-WT	34.4508	39144.5	6.51901e-30	7.40719e-27	5681.23	1
8460	Phpt1	Phpt1	0.00212157	1	448.218	11.9561	5.97803	341.371	30.1186	15.0593	0.00212157	1.313	1.313	KO-WT up vs WT-WT	33.8239	21310.6	2.92913e-30	1.84548e-27	3150.23	1
4442	Frmd4a	Frmd4a	0.00213531	1	243.844	22.1129	11.0565	322.254	8.84107	4.42053	0.00213531	0.756683	-1.32156	KO-WT down vs WT-WT	33.7258	11476.5	3.38956e-29	1.15343e-26	1701.44	1
6237	Lamtor2	Lamtor2	0.00215695	1	1222.56	54.9959	27.4979	1031.55	18.8772	9.43862	0.00215695	1.18517	1.18517	KO-WT up vs WT-WT	33.5731	68104.2	1.45562e-29	2.95277e-26	10142.7	1
4003	Fam117b	Fam117b	0.00217616	1	468.299	16.3777	8.18883	538.358	13.727	6.86351	0.00217616	0.869865	-1.1496	KO-WT down vs WT-WT	33.4393	9162.21	1.07859e-28	2.9553e-26	1369.98	1
3071	Dcbld1	Dcbld1	0.00220269	1	802.903	61.4855	30.7428	547.796	48.0366	24.0183	0.00220269	1.4657	1.4657	KO-WT up vs WT-WT	33.2572	121482	2.0209e-30	7.38194e-27	18264	1
5233	H1f0	H1f0	0.00226345	1	1647.09	195.182	97.591	875.893	135.011	67.5057	0.00226345	1.88047	1.88047	KO-WT up vs WT-WT	32.8515	1110200	1.39859e-29	4.72646e-25	168972	1
3521	Dyrk3	Dyrk3	0.00228125	1	1275.3	39.0233	19.5116	1023.1	67.2443	33.6222	0.00228125	1.2465	1.2465	KO-WT up vs WT-WT	32.7356	118724	8.14161e-30	2.95277e-26	18133.8	1
7410	Nanos1	Nanos1	0.00233572	1	84.7481	3.10871	1.55435	109.314	6.95022	3.47511	0.00233572	0.77527	-1.28987	KO-WT down vs WT-WT	32.3884	1126.53	5.31043e-29	1.84706e-27	173.909	1
4979	Gnb2	Gnb2	0.00233651	1	2327.23	117.897	58.9486	1825.19	101.56	50.78	0.00233651	1.27506	1.27506	KO-WT up vs WT-WT	32.3835	470484	8.1435e-30	1.18313e-25	72642.6	1
7522	Ndufb6	Ndufb6	0.00236967	1	1246.02	108.94	54.4699	848.468	58.4181	29.2091	0.00236967	1.46855	1.46855	KO-WT up vs WT-WT	32.1777	295016	3.21512e-30	2.94773e-26	45841.7	1
840	Akt3	Akt3	0.00239739	1	254.604	15.6475	7.82373	365.036	30.667	15.3335	0.00239739	0.697478	-1.43374	KO-WT down vs WT-WT	32.0089	22764.2	1.62295e-29	1.15422e-26	3555.93	1
13048	Zc3h12a	Zc3h12a	0.00240595	1	229.841	32.0309	16.0154	113.558	17.0414	8.5207	0.00240595	2.024	2.024	KO-WT up vs WT-WT	31.9573	25240.8	2.33656e-30	1.84548e-27	3949.15	1
7523	Ndufb7	Ndufb7	0.00242347	1	1125.15	55.1385	27.5692	934.846	22.2896	11.1448	0.00242347	1.20356	1.20356	KO-WT up vs WT-WT	31.8524	67598.7	1.39134e-29	2.95277e-26	10611.2	1
10908	Snx3	Snx3	0.00250639	1	1851.7	55.2111	27.6055	1602.55	55.751	27.8755	0.00250639	1.15547	1.15547	KO-WT up vs WT-WT	31.3703	115878	0	0	18469.3	1
10719	Slc8b1	Slc8b1	0.002538	1	577.5	31.1749	15.5875	445.6	27.6289	13.8145	0.002538	1.29601	1.29601	KO-WT up vs WT-WT	31.1924	32475.7	6.38849e-29	6.65132e-26	5205.7	1
12863	Wee1	Wee1	0.00256477	1	1120.19	35.8568	17.9284	1259.89	25.8881	12.9441	0.00256477	0.889115	-1.12471	KO-WT down vs WT-WT	31.0441	36431.6	0	0	5867.71	1
8844	Ppil2	Ppil2	0.00262016	1	1374.89	35.3195	17.6597	1250.19	18.056	9.02799	0.00262016	1.09974	1.09974	KO-WT up vs WT-WT	30.7441	29025.2	2.81488e-28	2.6575e-25	4720.45	1
5891	Itpripl1	Itpripl1	0.00262316	1	206.249	19.8881	9.94403	139.785	7.19152	3.59576	0.00262316	1.47547	1.47547	KO-WT up vs WT-WT	30.7281	8245.94	1.72516e-30	4.6295e-28	1341.76	1
4777	Gm13139	Gm13139	0.00269604	1	77.1684	49.3982	24.6991	307.652	54.8253	27.4127	0.00269604	0.25083	-3.98676	KO-WT down vs WT-WT	30.3472	99162.3	2.8603e-30	9.34631e-27	16338	1
8409	Pgpep1l	Pgpep1l	0.00272357	1	37.2522	5.92375	2.96187	60.06	4.2995	2.14975	0.00272357	0.62025	-1.61225	KO-WT down vs WT-WT	30.207	971.031	8.97026e-31	2.88357e-29	160.729	1
5189	Gtf2h4	Gtf2h4	0.00283809	1	769.444	35.8057	17.9029	644.884	18.607	9.3035	0.00283809	1.19315	1.19315	KO-WT up vs WT-WT	29.6446	28961.7	7.58186e-30	7.40719e-27	4884.82	1
10834	Snai3	Snai3	0.00284481	1	272.689	19.6485	9.82425	179.428	22.9721	11.486	0.00284481	1.51977	1.51977	KO-WT up vs WT-WT	29.6127	16235.7	3.02769e-29	1.65999e-26	2741.34	1
10278	Serf2	Serf2	0.00286066	1	2055.59	65.5963	32.7982	1701.13	94.5025	47.2512	0.00286066	1.20837	1.20837	KO-WT up vs WT-WT	29.5375	234533	0	0	39700.8	1
2367	Cgnl1	Cgnl1	0.00290962	1	381.282	55.7217	27.8608	623.249	55.7659	27.8829	0.00290962	0.611765	-1.63461	KO-WT down vs WT-WT	29.3093	109290	1.98646e-30	7.40719e-27	18644.2	1
12371	Tubgcp4	Tubgcp4	0.00294532	1	587.295	13.2635	6.63175	709.109	37.5229	18.7615	0.00294532	0.828216	-1.20741	KO-WT down vs WT-WT	29.1461	27698.6	7.74119e-30	7.35672e-27	4751.67	1
7851	Ntn1	Ntn1	0.00294747	1	1209.42	260.887	130.444	404.92	32.3548	16.1774	0.00294747	2.98682	2.98682	KO-WT up vs WT-WT	29.1364	1208150	7.12106e-31	2.95277e-26	207327	1
9892	Rpl41	Rpl41	0.00294925	1	11969.5	774.673	387.336	9587.71	76.2536	38.1268	0.00294925	1.24843	1.24843	KO-WT up vs WT-WT	29.1284	10589900	5.19798e-30	1.88978e-24	1817800	1
7841	Nt5c3b	Nt5c3b	0.00296224	1	669.122	27.3739	13.687	565.515	19.9872	9.99358	0.00296224	1.18321	1.18321	KO-WT up vs WT-WT	29.0698	20037.6	9.6495e-29	6.65132e-26	3446.45	1
10849	Sned1	Sned1	0.0030087	1	12.7375	1.74824	0.874118	5.60808	1.55638	0.778191	0.0030087	2.27127	2.27127	KO-WT up vs WT-WT	28.8633	94.8793	5.49196e-31	1.80531e-30	16.436	1
1569	Bcat1	Bcat1	0.00311864	1	2944.94	491.478	245.739	5177.31	551.838	275.919	0.00311864	0.568816	-1.75804	KO-WT down vs WT-WT	28.392	9302510	3.59253e-31	1.17708e-25	1638230	1
13467	Zfyve9	Zfyve9	0.00312341	1	143.808	12.986	6.49302	198.393	12.5728	6.28641	0.00312341	0.724866	-1.37957	KO-WT down vs WT-WT	28.372	5561.71	2.11824e-29	4.15234e-27	980.138	1
2052	Ccdc84	Ccdc84	0.00312914	1	112.986	5.62347	2.81174	90.2485	5.01141	2.5057	0.00312914	1.25194	1.25194	KO-WT up vs WT-WT	28.3482	965.045	3.04937e-29	1.03808e-27	170.213	1
5510	Hrc	Hrc	0.0031956	1	28.8064	7.23837	3.61919	58.537	6.74932	3.37466	0.0031956	0.492105	-2.03208	KO-WT down vs WT-WT	28.0757	1649.96	4.90666e-31	2.88357e-29	293.842	1
2244	Cdk9	Cdk9	0.00320701	1	1312.57	31.0188	15.5094	1152.62	43.3281	21.664	0.00320701	1.13877	1.13877	KO-WT up vs WT-WT	28.0297	47753.9	1.73316e-29	2.95277e-26	8518.45	1
8247	Pcyox1l	Pcyox1l	0.00323096	1	592.268	43.8836	21.9418	442.1	24.2026	12.1013	0.00323096	1.33967	1.33967	KO-WT up vs WT-WT	27.9339	42094.2	0	0	7534.61	1
2477	Ckap4	Ckap4	0.00324494	1	1681.11	104.075	52.0374	1166.63	136.772	68.3859	0.00324494	1.44099	1.44099	KO-WT up vs WT-WT	27.8784	494085	4.86839e-36	8.62817e-32	88614.2	1
1904	Carkd	Carkd	0.0032857	1	462.008	31.8402	15.9201	356.888	15.049	7.52452	0.0032857	1.29455	1.29455	KO-WT up vs WT-WT	27.7187	20627.2	9.91976e-30	7.38194e-27	3720.82	1
5441	Hmgcl	Hmgcl	0.00328988	1	479.964	21.2817	10.6408	380.258	25.7592	12.8796	0.00328988	1.26221	1.26221	KO-WT up vs WT-WT	27.7024	18557	2.755e-30	1.84548e-27	3349.34	1
1600	Bdh1	Bdh1	0.00329394	1	525.902	37.5684	18.7842	410.503	9.21991	4.60996	0.00329394	1.28111	1.28111	KO-WT up vs WT-WT	27.6867	24858	6.00624e-36	5.3926e-33	4489.17	1
4624	Gde1	Gde1	0.00329632	1	661.7	27.419	13.7095	470.005	58.1271	29.0636	0.00329632	1.40786	1.40786	KO-WT up vs WT-WT	27.6775	68594	2.97858e-30	7.38194e-27	12391.7	1
7708	Nod1	Nod1	0.00329903	1	757.6	51.1242	25.5621	456.405	87.1061	43.5531	0.00329903	1.65993	1.65993	KO-WT up vs WT-WT	27.667	169341	1.20606e-30	7.38194e-27	30603.5	1
8983	Prkacb	Prkacb	0.00331471	1	581.805	36.1073	18.0536	726.14	32.3105	16.1552	0.00331471	0.80123	-1.24808	KO-WT down vs WT-WT	27.6066	38887.2	5.25847e-30	7.40719e-27	7043.1	1
7111	Mrpl14	Mrpl14	0.00332831	1	368.541	10.1966	5.09829	317.056	13.9756	6.98781	0.00332831	1.16239	1.16239	KO-WT up vs WT-WT	27.5545	4948.04	0	0	897.863	1
1099	Arf1	Arf1	0.00342151	1	6541.52	95.2307	47.6154	5990.44	160.187	80.0934	0.00342151	1.09199	1.09199	KO-WT up vs WT-WT	27.2056	566890	0	0	104186	1
8412	Pgs1	Pgs1	0.00345266	1	1693.26	30.0844	15.0422	1442.06	79.6324	39.8162	0.00345266	1.1742	1.1742	KO-WT up vs WT-WT	27.092	117791	0	0	21739.2	1
10882	Snrpg	Snrpg	0.0034583	1	180.268	6.66817	3.33408	152.731	6.53296	3.26648	0.0034583	1.1803	1.1803	KO-WT up vs WT-WT	27.0716	1415.47	7.94153e-29	4.15234e-27	261.432	1
10094	Sapcd1	Sapcd1	0.00346298	1	17.9157	1.97159	0.985796	25.7325	1.77174	0.885869	0.00346298	0.696231	-1.4363	KO-WT down vs WT-WT	27.0547	114.055	0	0	21.0787	1
5733	Imp3	Imp3	0.00348391	1	835.466	32.5886	16.2943	721.458	20.9002	10.4501	0.00348391	1.15802	1.15802	KO-WT up vs WT-WT	26.9794	24262.6	0	0	4496.5	1
5039	Gpatch8	Gpatch8	0.00349655	1	1429.33	56.9643	28.4822	1741.36	89.4488	44.7244	0.00349655	0.820813	-1.2183	KO-WT down vs WT-WT	26.9343	181742	3.94292e-29	2.66053e-25	33738	1
10535	Slc25a13	Slc25a13	0.0035103	1	2024.16	117.765	58.8823	2441.69	79.3978	39.6989	0.0035103	0.829002	-1.20627	KO-WT down vs WT-WT	26.8854	325408	8.78256e-29	1.063e-24	60517.6	1
5750	Ing5	Ing5	0.00356075	1	1262.78	54.5552	27.2776	1487.68	53.9966	26.9983	0.00356075	0.848823	-1.1781	KO-WT down vs WT-WT	26.7085	94418.3	8.35263e-30	2.95277e-26	17675.7	1
4191	Fau	Fau	0.00357755	1	1021.35	40.3577	20.1788	797.61	64.9256	32.4628	0.00357755	1.28052	1.28052	KO-WT up vs WT-WT	26.6503	93447.9	5.26312e-29	1.84548e-25	17532.2	1
9900	Rplp0	Rplp0	0.00360216	1	17213.6	789.714	394.857	14525.4	471.847	235.924	0.00360216	1.18507	1.18507	KO-WT up vs WT-WT	26.5659	13489400	1.0875e-35	5.52203e-30	2538860	1
8486	Pifo	Pifo	0.00368326	1	22.157	4.79203	2.39601	6.57284	2.40278	1.20139	0.00368326	3.37099	3.37099	KO-WT up vs WT-WT	26.2931	453.35	4.18814e-31	7.22125e-30	86.2107	1
9278	Pygo2	Pygo2	0.00371423	1	1156.32	63.8503	31.9252	961.059	21.2619	10.6309	0.00371423	1.20317	1.20317	KO-WT up vs WT-WT	26.1912	71170.7	0	0	13586.8	1
382	9030617O03Rik	9030617O03Rik	0.00372944	1	359.325	63.1614	31.5807	118.734	53.8467	26.9233	0.00372944	3.02631	3.02631	KO-WT up vs WT-WT	26.1415	108051	1.78597e-30	7.38194e-27	20666.5	1
4070	Fam193a	Fam193a	0.00377113	1	484.564	30.2485	15.1242	579.793	13.0339	6.51693	0.00377113	0.835753	-1.19653	KO-WT down vs WT-WT	26.0069	16928.2	1.02127e-28	6.64753e-26	3254.55	1
11199	Stk32a	Stk32a	0.00380276	1	8.46284	2.35458	1.17729	16.3693	1.40109	0.700544	0.00380276	0.516996	-1.93425	KO-WT down vs WT-WT	25.9062	116.688	1.60047e-30	7.20892e-30	22.5213	1
12268	Tspan5	Tspan5	0.00380724	1	400.984	14.9244	7.46219	347.571	10.9575	5.47873	0.00380724	1.15368	1.15368	KO-WT up vs WT-WT	25.892	5325.5	8.08448e-29	1.66283e-26	1028.41	1
1732	Btbd17	Btbd17	0.00381066	1	5.81228	2.19021	1.0951	17.7422	3.50872	1.75436	0.00381066	0.327597	-3.05253	KO-WT down vs WT-WT	25.8812	265.667	1.75572e-31	1.80223e-30	51.3245	1
8030	Osgep	Osgep	0.00381378	1	726.809	53.8221	26.9111	548.166	30.6735	15.3367	0.00381378	1.32589	1.32589	KO-WT up vs WT-WT	25.8713	59571.5	1.28455e-29	2.95782e-26	11513	1
1413	Atxn7	Atxn7	0.00382318	1	121.452	1.85184	0.925918	178.7	19.777	9.88849	0.00382318	0.679642	-1.47136	KO-WT down vs WT-WT	25.8417	6117.64	3.11823e-29	7.38194e-27	1183.67	1
12668	Vamp2	Vamp2	0.00385714	1	424.336	11.5518	5.77591	335.727	28.5606	14.2803	0.00385714	1.26393	1.26393	KO-WT up vs WT-WT	25.7357	14656.2	3.24058e-30	1.84548e-27	2847.46	1
2826	Csf3r	Csf3r	0.00391369	0.992617	3.04944	1.88882	0.94441	13.032	2.92799	1.46399	0.00391369	0.233616	-4.28053	KO-WT down vs WT-WT	25.5619	186.201	9.4582e-05	0.000688965	36.4216	1
7594	Nfatc3	Nfatc3	0.00398512	1	1109.46	82.2594	41.1297	1363.83	34.2762	17.1381	0.00398512	0.813491	-1.22927	KO-WT down vs WT-WT	25.3474	120777	0	0	23824.4	1
13110	Zfat	Zfat	0.00413755	1	143.968	4.35756	2.17878	175.396	10.2169	5.10843	0.00413755	0.820818	-1.2183	KO-WT down vs WT-WT	24.9071	1843.71	6.23275e-30	4.61371e-28	370.118	1
938	Ank	Ank	0.00417531	1	132.924	19.584	9.792	199.658	13.2326	6.61628	0.00417531	0.66576	-1.50204	KO-WT down vs WT-WT	24.8016	8312.98	1.37649e-30	4.61371e-28	1675.9	1
8828	Ppfia1	Ppfia1	0.00425365	1	1558.33	22.4771	11.2386	1655.5	26.2589	13.1294	0.00425365	0.941305	-1.06236	KO-WT down vs WT-WT	24.5867	17625	1.64764e-28	1.18111e-25	3584.25	1
7411	Nanos3	Nanos3	0.004281	1	6.35349	3.32678	1.66339	16.4862	1.40119	0.700593	0.004281	0.385382	-2.59483	KO-WT down vs WT-WT	24.513	191.655	5.19236e-31	4.05964e-30	39.0924	1
8742	Poldip2	Poldip2	0.00429002	1	2837.24	45.7014	22.8507	2359.03	164.207	82.1033	0.00429002	1.20271	1.20271	KO-WT up vs WT-WT	24.4889	426877	6.77573e-30	1.18111e-25	87157.3	1
2813	Crygn	Crygn	0.00429888	1	10.6039	1.50551	0.752756	4.31796	1.66074	0.830372	0.00429888	2.45576	2.45576	KO-WT up vs WT-WT	24.4652	73.7574	5.96776e-31	1.79915e-30	15.0739	1
4973	Gnaq	Gnaq	0.0042999	1	446.286	31.5	15.75	558.734	24.8167	12.4083	0.0042999	0.798745	-1.25196	KO-WT down vs WT-WT	24.4625	23603.2	4.78169e-29	4.61371e-26	4824.35	1
1560	Bcam	Bcam	0.00430993	1	3080.41	380.93	190.465	1921.03	161.333	80.6664	0.00430993	1.60352	1.60352	KO-WT up vs WT-WT	24.4358	2509120	4.60105e-30	4.72444e-25	513409	1
7325	Myl12b	Myl12b	0.00439159	1	2089.36	77.7121	38.8561	1584.9	163.24	81.6198	0.00439159	1.31829	1.31829	KO-WT up vs WT-WT	24.2217	475031	0	0	98059.1	1
10631	Slc35f6	Slc35f6	0.00439365	1	419.237	27.0021	13.5011	334.788	13.6778	6.83891	0.00439365	1.25224	1.25224	KO-WT up vs WT-WT	24.2164	13312.2	1.34286e-29	7.38194e-27	2748.59	1
180	2410015M20Rik	2410015M20Rik	0.00443723	1	786.707	29.7347	14.8673	664.787	32.1614	16.0807	0.00443723	1.1834	1.1834	KO-WT up vs WT-WT	24.1044	27746.7	6.41292e-30	7.38194e-27	5755.52	1
10301	Sertad2	Sertad2	0.00445138	1	742.132	36.6542	18.3271	890.593	38.8008	19.4004	0.00445138	0.8333	-1.20005	KO-WT down vs WT-WT	24.0684	41143.1	1.73031e-29	2.95782e-26	8547.1	1
4031	Fam13c	Fam13c	0.00446787	1	192.377	53.4044	26.7022	368.729	34.2779	17.139	0.00446787	0.521731	-1.9167	KO-WT down vs WT-WT	24.0266	58053.3	9.3702e-30	2.26403e-26	12081	1
6135	Klhl13	Klhl13	0.00448417	1	4868.5	1367.06	683.53	9493.98	951.972	475.986	0.00448417	0.512799	-1.95008	KO-WT down vs WT-WT	23.9856	39937500	8.29102e-37	1.38051e-30	8325310	1
3109	Ddit4	Ddit4	0.0045307	1	1072.28	99.2886	49.6443	732.488	72.0438	36.0219	0.0045307	1.46388	1.46388	KO-WT up vs WT-WT	23.8695	215520	0	0	45145.6	1
5883	Itpk1	Itpk1	0.00455199	1	2093.46	191.866	95.9332	1486.39	106.436	53.218	0.00455199	1.40842	1.40842	KO-WT up vs WT-WT	23.8169	687946	1.63562e-29	4.72444e-25	144424	1
3268	Dlc1	Dlc1	0.00455565	1	3441.03	158.907	79.4534	3955.14	96.3736	48.1868	0.00455565	0.870014	-1.14941	KO-WT down vs WT-WT	23.8079	493384	9.12677e-29	1.89139e-24	103618	1
2979	D10Jhu81e	D10Jhu81e	0.00456944	1	616.793	51.403	25.7015	443.497	35.8842	17.9421	0.00456944	1.39075	1.39075	KO-WT up vs WT-WT	23.7741	56058.5	3.14134e-30	7.40719e-27	11789.8	1
7159	Mrps16	Mrps16	0.00457887	1	827.652	48.8401	24.42	683.898	17.9319	8.96595	0.00457887	1.2102	1.2102	KO-WT up vs WT-WT	23.751	38575	0	0	8120.72	1
7434	Nat9	Nat9	0.00459221	1	220.616	5.96692	2.98346	186.417	10.8538	5.42688	0.00459221	1.18345	1.18345	KO-WT up vs WT-WT	23.7185	2183.17	0	0	460.225	1
2257	Cdkn2d	Cdkn2d	0.00461294	1	205.931	10.0574	5.0287	158.981	13.7331	6.86655	0.00461294	1.29532	1.29532	KO-WT up vs WT-WT	23.6683	4114.72	2.39119e-29	4.15707e-27	869.247	1
7573	Nespas	Nespas	0.00463605	1	125.172	6.99351	3.49676	103.69	3.44811	1.72406	0.00463605	1.20717	1.20717	KO-WT up vs WT-WT	23.6126	861.371	2.84569e-29	1.03808e-27	182.396	1
7315	Myg1	Myg1	0.00468083	1	785.733	31.3785	15.6892	613.128	54.3924	27.1962	0.00468083	1.28151	1.28151	KO-WT up vs WT-WT	23.5059	55612.4	1.24806e-29	2.95277e-26	11829.4	1
471	AI846148	AI846148	0.00473079	1	748.118	24.0023	12.0012	655.374	23.8331	11.9166	0.00473079	1.14151	1.14151	KO-WT up vs WT-WT	23.3886	16055.7	3.14219e-35	2.15704e-32	3432.39	1
2484	Clasp1	Clasp1	0.00479811	1	1056.26	116.731	58.3653	1415.7	60.614	30.307	0.00479811	0.746108	-1.34029	KO-WT down vs WT-WT	23.2331	241161	1.13786e-29	1.18111e-25	51900.3	1
12816	Wdr34	Wdr34	0.00480054	1	960.657	59.8574	29.9287	780.605	27.5547	13.7773	0.00480054	1.23066	1.23066	KO-WT up vs WT-WT	23.2276	60514.8	2.553e-29	6.65132e-26	13026.5	1
11936	Tmem87b	Tmem87b	0.00480417	1	377.06	28.1909	14.0954	479.823	24.9044	12.4522	0.00480417	0.785831	-1.27254	KO-WT down vs WT-WT	23.2193	19712.5	0	0	4244.86	1
11707	Tk1	Tk1	0.00482607	1	1069.66	100.176	50.0879	770.816	44.2362	22.1181	0.00482607	1.3877	1.3877	KO-WT up vs WT-WT	23.1695	166710	4.10379e-30	2.95277e-26	35976.1	1
1748	Btrc	Btrc	0.00485276	1	758.787	28.5414	14.2707	1037.91	98.3571	49.1786	0.00485276	0.731072	-1.36785	KO-WT down vs WT-WT	23.1092	145432	1.17299e-30	7.38194e-27	31466.2	1
2456	Cib1	Cib1	0.00487524	1	865.328	23.7604	11.8802	757.762	31.5679	15.784	0.00487524	1.14195	1.14195	KO-WT up vs WT-WT	23.0588	21598.1	1.26207e-28	1.18212e-25	4683.26	1
13018	Zbtb32	Zbtb32	0.00489441	1	701.552	49.8993	24.9497	512.545	48.3617	24.1809	0.00489441	1.36876	1.36876	KO-WT up vs WT-WT	23.016	66683.8	2.55224e-30	7.39456e-27	14486.4	1
1379	Atp6v0d1	Atp6v0d1	0.00491389	1	1227.57	49.4646	24.7323	1080.24	22.202	11.101	0.00491389	1.13639	1.13639	KO-WT up vs WT-WT	22.9729	40519.7	1.50668e-28	2.6575e-25	8819.03	1
11321	Syn3	Syn3	0.00491501	1	23.7503	2.03471	1.01735	35.94	3.99813	1.99906	0.00491501	0.660831	-1.51325	KO-WT down vs WT-WT	22.9704	277.368	1.7445e-36	2.10649e-35	60.3751	1
1270	Asna1	Asna1	0.00491609	1	4323.43	273.733	136.867	3503.63	126.903	63.4517	0.00491609	1.23398	1.23398	KO-WT up vs WT-WT	22.968	1254530	3.45982e-29	1.88978e-24	273103	1
9896	Rpl7a	Rpl7a	0.00492396	1	1616.15	42.2773	21.1386	1449	44.7193	22.3597	0.00492396	1.11535	1.11535	KO-WT up vs WT-WT	22.9506	52150.9	1.16951e-28	2.6575e-25	11361.6	1
4113	Fam3c	Fam3c	0.00495747	1	568.924	76.8379	38.4189	779.112	10.1957	5.09783	0.00495747	0.730221	-1.36945	KO-WT down vs WT-WT	22.8771	82467.5	5.98379e-36	2.15704e-32	18024	1
4742	Gm10094	Gm10094	0.00495848	1	338.272	11.1399	5.56993	291.092	13.3656	6.68279	0.00495848	1.16208	1.16208	KO-WT up vs WT-WT	22.8749	4155.03	4.06402e-29	7.38194e-27	908.207	1
12162	Trim54	Trim54	0.00497453	1	39.8614	9.3732	4.6866	84.9553	13.7524	6.87619	0.00497453	0.469205	-2.13127	KO-WT down vs WT-WT	22.8399	3795.79	1.74103e-31	2.89344e-29	830.955	1
12784	Wash	Wash	0.00497757	1	503.346	17.8789	8.93945	453.45	4.42363	2.21181	0.00497757	1.11004	1.11004	KO-WT up vs WT-WT	22.8333	4647.36	9.0672e-30	1.84548e-27	1017.67	1
12430	Uba52	Uba52	0.00497881	1	2938.13	134.197	67.0986	2363.79	164.14	82.07	0.00497881	1.24297	1.24297	KO-WT up vs WT-WT	22.8306	615754	4.37926e-30	1.18111e-25	134853	1
11345	Sys1	Sys1	0.00503887	1	335.517	17.5202	8.76009	257.207	23.097	11.5485	0.00503887	1.30446	1.30446	KO-WT up vs WT-WT	22.7014	11447.3	1.46518e-29	7.38825e-27	2521.28	1
8055	Ovol2	Ovol2	0.00504473	1	98.4031	9.54585	4.77292	68.0124	5.95995	2.97997	0.00504473	1.44684	1.44684	KO-WT up vs WT-WT	22.6889	1724.05	6.08213e-30	4.6216e-28	379.932	1
6021	Kctd21	Kctd21	0.00511396	1	66.5094	3.41022	1.70511	51.7998	4.2699	2.13495	0.00511396	1.28397	1.28397	KO-WT up vs WT-WT	22.5427	403.898	5.79716e-29	1.03868e-27	89.5849	1
3596	Eef1g	Eef1g	0.00512048	1	4954	226.821	113.411	4158.8	189.405	94.7025	0.00512048	1.19121	1.19121	KO-WT up vs WT-WT	22.5291	1180370	8.11554e-29	4.25199e-24	261966	1
5027	Gpa33	Gpa33	0.00512666	1	1454.7	73.3253	36.6627	1131.96	94.9488	47.4744	0.00512666	1.28511	1.28511	KO-WT up vs WT-WT	22.5162	194431	3.08105e-29	2.66053e-25	43175.6	1
11042	Spryd4	Spryd4	0.00513676	1	586.657	21.6516	10.8258	506.3	20.5974	10.2987	0.00513676	1.15871	1.15871	KO-WT up vs WT-WT	22.4952	12053.6	1.37767e-29	7.38194e-27	2679.14	1
9089	Prtg	Prtg	0.00521463	1	246.833	56.1458	28.0729	464.717	58.8246	29.4123	0.00521463	0.531147	-1.88272	KO-WT down vs WT-WT	22.3351	88617.1	1.04775e-30	4.15707e-27	19838.1	1
4986	Gng13	Gng13	0.00525856	1	27.6396	1.77413	0.887064	17.1417	3.50209	1.75105	0.00525856	1.61242	1.61242	KO-WT up vs WT-WT	22.2463	205.718	7.79571e-31	7.20892e-30	46.2365	1
1451	B3gnt2	B3gnt2	0.00530606	1	1474.28	78.5307	39.2653	1145.28	95.0537	47.5269	0.00530606	1.28727	1.28727	KO-WT up vs WT-WT	22.1514	202051	0	0	45606.8	1
8782	Polr3gl	Polr3gl	0.00534987	1	200.01	21.1031	10.5516	137.608	10.1833	5.09164	0.00534987	1.45347	1.45347	KO-WT up vs WT-WT	22.0649	7268.72	1.26048e-29	4.15234e-27	1647.12	1
4203	Fbrs	Fbrs	0.00538947	1	295.595	12.6253	6.31263	254.566	8.87621	4.43811	0.00538947	1.16117	1.16117	KO-WT up vs WT-WT	21.9876	3142.26	1.29356e-29	1.84864e-27	714.553	1
4263	Fbxw9	Fbxw9	0.00542006	1	416.883	33.1612	16.5806	284.256	37.3618	18.6809	0.00542006	1.46657	1.46657	KO-WT up vs WT-WT	21.9284	32834.3	4.93846e-30	7.39456e-27	7486.7	1
3526	Dzip1l	Dzip1l	0.00542372	1	144.171	26.9724	13.4862	239.205	23.5424	11.7712	0.00542372	0.60271	-1.65917	KO-WT down vs WT-WT	21.9214	16858.7	2.39968e-30	1.84548e-27	3845.27	1
3035	Dalrd3	Dalrd3	0.00544715	1	847.763	85.7035	42.8518	609.181	27.3842	13.6921	0.00544715	1.39164	1.39164	KO-WT up vs WT-WT	21.8764	106254	1.36943e-29	6.65132e-26	24285	1
8106	Pak6	Pak6	0.00546693	1	92.5264	10.8708	5.4354	51.6636	10.9407	5.47035	0.00546693	1.79094	1.79094	KO-WT up vs WT-WT	21.8386	3116.89	5.90367e-37	8.42594e-35	713.619	1
9870	Rpl27	Rpl27	0.00551077	1	1696.98	119.543	59.7713	1203.22	143.432	71.7161	0.00551077	1.41036	1.41036	KO-WT up vs WT-WT	21.7556	455083	1.27189e-29	2.66053e-25	104590	1
10878	Snrpd2	Snrpd2	0.00556196	1	1558	124.259	62.1293	1199.84	54.6395	27.3197	0.00556196	1.29851	1.29851	KO-WT up vs WT-WT	21.6599	239459	0	0	55277	1
7356	Myom3	Myom3	0.00559585	1	7.15959	1.30403	0.652015	13.2513	1.90919	0.954597	0.00559585	0.540296	-1.85084	KO-WT down vs WT-WT	21.5972	69.2688	5.61914e-31	1.80223e-30	16.0365	1
11772	Tmem108	Tmem108	0.00564731	1	74.1213	7.43462	3.71731	52.1232	3.83941	1.91971	0.00564731	1.42204	1.42204	KO-WT up vs WT-WT	21.503	903.313	2.74568e-30	1.15343e-28	210.044	1
11301	Svil	Svil	0.00566078	1	374.621	34.5142	17.2571	496.347	30.9036	15.4518	0.00566078	0.754755	-1.32493	KO-WT down vs WT-WT	21.4785	27659.1	1.28979e-29	1.66094e-26	6438.79	1
35	1110054M08Rik	1110054M08Rik	0.00572973	1	11.4811	1.24035	0.620176	7.46444	0.901098	0.450549	0.00572973	1.5381	1.5381	KO-WT up vs WT-WT	21.3545	30.1157	5.1161e-30	7.21508e-30	7.05135	1
2674	Cope	Cope	0.00575348	1	1378.31	69.3381	34.669	1157.41	48.1179	24.059	0.00575348	1.19086	1.19086	KO-WT up vs WT-WT	21.3123	91085.8	6.90891e-30	2.95277e-26	21369.3	1
782	Ahcyl2	Ahcyl2	0.00577516	1	451.712	25.2977	12.6488	605.062	52.906	26.453	0.00577516	0.746555	-1.33949	KO-WT down vs WT-WT	21.274	43897	8.94385e-29	1.84548e-25	10317.1	1
5382	Higd2a	Higd2a	0.00581072	1	683.568	43.4709	21.7354	509.465	50.5582	25.2791	0.00581072	1.34174	1.34174	KO-WT up vs WT-WT	21.2116	56582	2.77208e-30	7.39456e-27	13337.5	1
7418	Napa	Napa	0.00581806	1	1542.95	40.1268	20.0634	1348.34	62.8345	31.4172	0.00581806	1.14433	1.14433	KO-WT up vs WT-WT	21.1987	70697.8	8.88419e-30	2.96288e-26	16675	1
5937	Jup	Jup	0.00584499	1	3292.45	368.847	184.424	2215.27	186.047	93.0235	0.00584499	1.48625	1.48625	KO-WT up vs WT-WT	21.1519	2165890	1.0393e-29	1.06421e-24	511985	1
8028	Oscp1	Oscp1	0.00588286	1	94.6437	8.10348	4.05174	70.3196	4.65054	2.32527	0.00588286	1.34591	1.34591	KO-WT up vs WT-WT	21.0866	1104.44	6.43493e-36	3.37038e-34	261.882	1
2739	Cpn1	Cpn1	0.00589185	1	116.082	11.8786	5.93931	148.427	3.65714	1.82857	0.00589185	0.782077	-1.27865	KO-WT down vs WT-WT	21.0711	1952.99	3.63635e-36	3.37038e-34	463.429	1
2730	Cpe	Cpe	0.00589646	1	78.9117	7.79022	3.89511	41.1768	12.2323	6.11617	0.00589646	1.91641	1.91641	KO-WT up vs WT-WT	21.0632	2657.98	0	0	630.953	1
7134	Mrpl39	Mrpl39	0.00593171	1	1475.76	64.8691	32.4345	1267.8	46.8828	23.4414	0.00593171	1.16403	1.16403	KO-WT up vs WT-WT	21.0031	80727.4	0	0	19218	1
8342	Pelo	Pelo	0.00594181	1	570.325	27.0281	13.514	433.558	45.1936	22.5968	0.00594181	1.31545	1.31545	KO-WT up vs WT-WT	20.986	34916.2	1.77625e-29	2.9553e-26	8318.93	1
5214	Gucd1	Gucd1	0.00597761	1	344.89	19.2282	9.61408	259.282	26.8305	13.4153	0.00597761	1.33017	1.33017	KO-WT up vs WT-WT	20.9256	13680.3	2.82288e-30	1.84548e-27	3268.8	1
9916	Rprd2	Rprd2	0.00598163	1	601.394	64.2791	32.1396	795.922	38.6785	19.3392	0.00598163	0.755594	-1.32346	KO-WT down vs WT-WT	20.9188	70636.6	2.18614e-30	7.38194e-27	16883.5	1
6421	Lrch3	Lrch3	0.00600401	1	397.3	34.95	17.475	507.381	24.1648	12.0824	0.00600401	0.78304	-1.27707	KO-WT down vs WT-WT	20.8814	22620.1	2.72581e-29	2.95277e-26	5416.32	1
4604	Gcat	Gcat	0.00601501	1	1031.64	79.1478	39.5739	801.749	40.2079	20.1039	0.00601501	1.28674	1.28674	KO-WT up vs WT-WT	20.863	98653.6	0	0	23643.2	1
8686	Pm20d2	Pm20d2	0.00601844	1	53.6803	11.4058	5.70288	106.693	17.003	8.50149	0.00601844	0.50313	-1.98756	KO-WT down vs WT-WT	20.8573	5245.94	4.58591e-31	1.15343e-28	1257.58	1
9054	Prr13	Prr13	0.00602699	1	613.33	39.1466	19.5733	447.998	50.4739	25.2369	0.00602699	1.36905	1.36905	KO-WT up vs WT-WT	20.8431	51024.7	0	0	12240.2	1
6314	Lgals8	Lgals8	0.00603288	1	158.352	5.20844	2.60422	194.849	13.1065	6.55327	0.00603288	0.812694	-1.23048	KO-WT down vs WT-WT	20.8333	2486.36	1.12962e-35	1.34815e-33	596.727	1
2638	Col26a1	Col26a1	0.00604466	1	15.5288	3.89703	1.94852	44.5581	10.525	5.26249	0.00604466	0.348505	-2.8694	KO-WT down vs WT-WT	20.8138	1573.05	2.37648e-32	1.79607e-30	377.886	1
9112	Psma8	Psma8	0.00605173	1	170.415	20.2164	10.1082	256.357	26.3805	13.1903	0.00605173	0.664757	-1.50431	KO-WT down vs WT-WT	20.8021	13787.3	0	0	3313.9	1
4735	Glul	Glul	0.00606188	1	2912.36	218.506	109.253	1963	295.221	147.61	0.00606188	1.48362	1.48362	KO-WT up vs WT-WT	20.7854	1682370	3.65059e-29	2.95479e-24	404701	1
668	Adam15	Adam15	0.00608132	1	554.49	71.6037	35.8019	326.711	51.484	25.742	0.00608132	1.69719	1.69719	KO-WT up vs WT-WT	20.7535	96848.4	1.58186e-30	7.38194e-27	23333.1	1
5342	Helq	Helq	0.0061108	1	455.948	8.19518	4.09759	501.597	15.683	7.84148	0.0061108	0.908992	-1.10012	KO-WT down vs WT-WT	20.7053	3889.89	3.93601e-29	7.39456e-27	939.348	1
663	Ada	Ada	0.00614028	1	264.224	20.8897	10.4448	200.986	12.8799	6.43994	0.00614028	1.31464	1.31464	KO-WT up vs WT-WT	20.6574	7464.81	2.04456e-29	7.38825e-27	1806.81	1
6113	Klf16	Klf16	0.0061582	1	920.744	83.1601	41.5801	664.161	54.894	27.447	0.0061582	1.38633	1.38633	KO-WT up vs WT-WT	20.6285	122892	1.23913e-30	7.38194e-27	29786.9	1
2223	Cdk13	Cdk13	0.00616742	1	900.431	87.2828	43.6414	1129.48	17.3148	8.65741	0.00616742	0.797208	-1.25438	KO-WT down vs WT-WT	20.6136	97932.5	2.48822e-29	1.18212e-25	23754.3	1
6264	Lbr	Lbr	0.00617374	1	2428.37	31.9683	15.9841	2811.99	145.598	72.7991	0.00617374	0.86358	-1.15797	KO-WT down vs WT-WT	20.6035	274696	8.85888e-30	1.18111e-25	66662.5	1
10694	Slc5a11	Slc5a11	0.0061821	1	341.118	17.7474	8.87368	210.147	47.7168	23.8584	0.0061821	1.62324	1.62324	KO-WT up vs WT-WT	20.5901	32020	1.06865e-29	1.66188e-26	7775.58	1
13276	Zfp558	Zfp558	0.00622298	1	46.0492	8.76961	4.38481	71.4814	4.59712	2.29856	0.00622298	0.644213	-1.55228	KO-WT down vs WT-WT	20.5249	1207.35	1.22635e-29	7.21385e-28	294.119	1
7933	Nxnl2	Nxnl2	0.00624002	1	12.3224	2.19777	1.09888	6.06032	1.05906	0.529531	0.00624002	2.0333	2.0333	KO-WT up vs WT-WT	20.4979	73.1996	5.04674e-31	1.80223e-30	17.8554	1
1548	Baz2b	Baz2b	0.00628745	1	653.679	146.071	73.0357	1162.82	134.726	67.3629	0.00628745	0.56215	-1.77888	KO-WT down vs WT-WT	20.4233	483883	0	0	118464	1
10533	Slc25a11	Slc25a11	0.00631796	1	1673.49	51.717	25.8585	1485.52	52.1542	26.0771	0.00631796	1.12653	1.12653	KO-WT up vs WT-WT	20.3757	65952.5	3.65522e-29	1.18313e-25	16184.1	1
10853	Snhg11	Snhg11	0.00632167	1	945.679	55.8424	27.9212	1284.22	119.944	59.9721	0.00632167	0.736381	-1.35799	KO-WT down vs WT-WT	20.3699	213945	2.81137e-30	2.95277e-26	52514.9	1
5594	Icam1	Icam1	0.00637579	1	942.808	75.7247	37.8624	747.116	11.7781	5.88905	0.00637579	1.26193	1.26193	KO-WT up vs WT-WT	20.2864	71484.6	1.88755e-29	6.65132e-26	17618.9	1
10235	Sema3e	Sema3e	0.00640003	1	267.008	61.3636	30.6818	591.059	111.212	55.606	0.00640003	0.451746	-2.21363	KO-WT down vs WT-WT	20.2492	196016	7.62584e-31	7.38194e-27	48400.8	1
8622	Plek2	Plek2	0.00640611	1	88.1257	9.92036	4.96018	43.9799	14.1827	7.09133	0.00640611	2.00377	2.00377	KO-WT up vs WT-WT	20.24	3637.87	2.57131e-30	4.6216e-28	898.684	1
3374	Dnph1	Dnph1	0.00644084	1	670.05	28.2374	14.1187	523.199	50.2605	25.1303	0.00644084	1.28068	1.28068	KO-WT up vs WT-WT	20.1872	40255	1.48077e-29	2.95277e-26	9970.42	1
8690	Pmf1	Pmf1	0.0064644	1	1091.89	38.67	19.335	914.286	58.0894	29.0447	0.0064644	1.19425	1.19425	KO-WT up vs WT-WT	20.1517	58880.1	1.01231e-29	2.95782e-26	14609.2	1
12684	Vat1l	Vat1l	0.00650906	1	20.9396	2.92176	1.46088	11.4281	2.34025	1.17013	0.00650906	1.83229	1.83229	KO-WT up vs WT-WT	20.0848	168.874	7.71642e-30	6.48803e-29	42.0404	1
6860	Mettl1	Mettl1	0.00653621	1	343.629	20.5318	10.2659	261.534	24.9901	12.495	0.00653621	1.3139	1.3139	KO-WT up vs WT-WT	20.0444	12580.6	0	0	3138.17	1
6990	Mllt1	Mllt1	0.00662518	1	1407.31	226.543	113.272	794.342	85.897	42.9485	0.00662518	1.77167	1.77167	KO-WT up vs WT-WT	19.9138	701366	8.38377e-31	2.95277e-26	176101	1
10250	Senp1	Senp1	0.00673947	1	1154.3	77.7243	38.8621	1417.67	69.8956	34.9478	0.00673947	0.814226	-1.22816	KO-WT down vs WT-WT	19.7496	129476	4.50401e-30	2.95277e-26	32779.4	1
533	Abcf3	Abcf3	0.00674145	1	1118.41	20.0173	10.0086	966.018	57.0793	28.5397	0.00674145	1.15775	1.15775	KO-WT up vs WT-WT	19.7468	43349	1.34508e-29	2.95277e-26	10976.2	1
4915	Gm5662	Gm5662	0.0067433	1	9.32794	3.59842	1.79921	23.2793	4.20967	2.10484	0.0067433	0.400696	-2.49566	KO-WT down vs WT-WT	19.7441	363.331	1.56967e-30	2.8885e-29	92.0098	1
10243	Sema5a	Sema5a	0.00680092	1	157.076	33.9143	16.9572	246.446	10.655	5.32748	0.00680092	0.637366	-1.56896	KO-WT down vs WT-WT	19.6629	14908.9	2.43395e-30	1.84548e-27	3791.13	1
10445	Simc1	Simc1	0.00680727	1	222.32	30.3336	15.1668	319.42	23.9237	11.9619	0.00680727	0.696011	-1.43676	KO-WT down vs WT-WT	19.654	17599.8	5.16983e-31	4.6295e-28	4477.42	1
1363	Atp5h	Atp5h	0.0068209	1	379.518	28.9348	14.4674	283.858	24.7534	12.3767	0.0068209	1.337	1.337	KO-WT up vs WT-WT	19.6349	17081.8	2.12132e-30	1.84548e-27	4349.86	1
13515	Znrd1	Znrd1	0.0069265	1	612.595	44.705	22.3525	474.673	32.2191	16.1095	0.0069265	1.29056	1.29056	KO-WT up vs WT-WT	19.4891	35508.4	4.04472e-30	7.36932e-27	9109.81	1
4408	Foxa3	Foxa3	0.00701871	1	24.0359	1.36417	0.682085	19.7296	1.05759	0.528796	0.00701871	1.21827	1.21827	KO-WT up vs WT-WT	19.3642	34.617	1.61303e-29	2.88357e-29	8.93838	1
12893	Wnt8a	Wnt8a	0.00704542	1	13.7011	2.92193	1.46097	25.0124	3.47226	1.73613	0.00704542	0.547771	-1.82558	KO-WT down vs WT-WT	19.3285	238.834	2.33762e-30	2.8885e-29	61.7828	1
10869	Snrnp40	Snrnp40	0.00712734	1	2224.73	97.456	48.728	1794.87	142.868	71.4338	0.00712734	1.23949	1.23949	KO-WT up vs WT-WT	19.2201	344910	2.63494e-29	4.72848e-25	89726.4	1
1036	Ap4m1	Ap4m1	0.00716072	1	250.444	10.2696	5.1348	208.764	13.2804	6.64019	0.00716072	1.19965	1.19965	KO-WT up vs WT-WT	19.1764	3242.73	2.45555e-29	4.15234e-27	845.5	1
10906	Snx27	Snx27	0.00716726	1	1816.59	64.675	32.3375	2021.62	51.3778	25.6889	0.00716726	0.898585	-1.11286	KO-WT down vs WT-WT	19.1679	78464.2	7.23797e-30	2.96288e-26	20467.6	1
12420	U2af1l4	U2af1l4	0.00717859	1	326.861	14.9907	7.49537	287.503	5.18617	2.59308	0.00717859	1.1369	1.1369	KO-WT up vs WT-WT	19.1532	2891.58	4.88963e-29	7.38194e-27	754.856	1
12465	Ube2m	Ube2m	0.00720213	1	1327.47	66.4745	33.2372	1114.59	54.3498	27.1749	0.00720213	1.19099	1.19099	KO-WT up vs WT-WT	19.1226	84592	2.66998e-29	1.18111e-25	22118.3	1
10252	Senp3	Senp3	0.00721783	1	7801.36	425.499	212.75	6167.46	503.727	251.864	0.00721783	1.26492	1.26492	KO-WT up vs WT-WT	19.1024	4983320	1.811e-30	4.72444e-25	1304370	1
2939	Cyb5r3	Cyb5r3	0.00721932	1	3782.55	210.435	105.218	3183.55	118.994	59.4972	0.00721932	1.18816	1.18816	KO-WT up vs WT-WT	19.1004	669769	0	0	175328	1
2176	Cdc25a	Cdc25a	0.00728317	1	1986.84	120.144	60.0721	2331.98	71.0748	35.5374	0.00728317	0.851997	-1.17371	KO-WT down vs WT-WT	19.0186	222361	1.01194e-29	1.18313e-25	58458.8	1
1083	Appbp2	Appbp2	0.00729154	1	1526.69	134.726	67.3632	1917.68	82.8819	41.441	0.00729154	0.796116	-1.2561	KO-WT down vs WT-WT	19.008	285355	1.96689e-30	2.95277e-26	75061.8	1
5980	Kcnh1	Kcnh1	0.00729276	1	28.1678	4.69948	2.34974	43.342	3.95031	1.97515	0.00729276	0.649896	-1.53871	KO-WT down vs WT-WT	19.0064	429.812	3.17692e-31	7.1843e-30	113.07	1
9190	Ptk2b	Ptk2b	0.00729458	1	746.302	38.1768	19.0884	515.033	85.4314	42.7157	0.00729458	1.44904	1.44904	KO-WT up vs WT-WT	19.0041	99839.9	5.62048e-30	2.95277e-26	26268	1
2317	Cep120	Cep120	0.00730611	1	969.451	55.4225	27.7112	1125.19	30.0308	15.0154	0.00730611	0.861592	-1.16064	KO-WT down vs WT-WT	18.9895	45272.8	4.96258e-29	1.18313e-25	11920.5	1
8367	Pex26	Pex26	0.00734287	1	259.329	13.9381	6.96904	221.733	6.15374	3.07687	0.00734287	1.16955	1.16955	KO-WT up vs WT-WT	18.943	2638.44	9.67921e-36	1.34815e-33	696.415	1
7977	Ogg1	Ogg1	0.00734934	1	256.814	8.94038	4.47019	230.481	5.83119	2.91559	0.00734934	1.11425	1.11425	KO-WT up vs WT-WT	18.9349	1294.39	0	0	341.799	1
5895	Ivd	Ivd	0.00735218	1	908.242	51.85	25.925	752.84	35.7803	17.8902	0.00735218	1.20642	1.20642	KO-WT up vs WT-WT	18.9313	45079.2	9.05865e-36	2.15704e-32	11906	1
7791	Nr6a1	Nr6a1	0.00735782	1	797.289	92.9807	46.4904	1220.31	144.128	72.0639	0.00735782	0.653351	-1.53057	KO-WT down vs WT-WT	18.9242	334031	4.18217e-31	7.38194e-27	88254.8	1
7988	Olig2	Olig2	0.00737711	1	978.232	129.122	64.5609	602.44	81.0772	40.5386	0.00737711	1.62378	1.62378	KO-WT up vs WT-WT	18.9001	263610	0	0	69737.8	1
8190	Pcdh19	Pcdh19	0.00742597	1	43.1666	6.2199	3.10995	83.0494	14.9663	7.48314	0.00742597	0.519771	-1.92392	KO-WT down vs WT-WT	18.8392	2969.18	2.92737e-30	4.61371e-28	788.03	1
5323	Hdhd3	Hdhd3	0.00742736	1	17.7406	2.63448	1.31724	6.68379	3.6401	1.82005	0.00742736	2.65428	2.65428	KO-WT up vs WT-WT	18.8375	228.207	4.34704e-37	5.26621e-36	60.5724	1
7176	Mrps34	Mrps34	0.00745161	1	445.875	28.3833	14.1916	348.121	27.8408	13.9204	0.00745161	1.28081	1.28081	KO-WT up vs WT-WT	18.8075	17837.7	0	0	4742.17	1
6316	Lgalsl	Lgalsl	0.00746002	1	546.497	73.5995	36.7998	812.31	79.2305	39.6152	0.00746002	0.672769	-1.4864	KO-WT down vs WT-WT	18.7972	131893	9.46858e-30	6.64374e-26	35083.1	1
3122	Ddx19b	Ddx19b	0.00746489	1	1481.17	81.3428	40.6714	1751.06	73.7762	36.8881	0.00746489	0.845871	-1.18221	KO-WT down vs WT-WT	18.7912	135968	4.08082e-30	2.95277e-26	36178.7	1
7149	Mrpl53	Mrpl53	0.00750766	1	461.057	31.7036	15.8518	371.058	18.4301	9.21505	0.00750766	1.24255	1.24255	KO-WT up vs WT-WT	18.7388	15119.8	9.16445e-30	7.39456e-27	4034.37	1
6392	Lonp1	Lonp1	0.00752595	1	3423.96	179.833	89.9164	2941.11	80.0856	40.0428	0.00752595	1.16417	1.16417	KO-WT up vs WT-WT	18.7165	435198	2.49021e-28	5.79026e-24	116261	1
3388	Dock9	Dock9	0.00756971	1	702.985	63.4932	31.7466	885.036	38.6439	19.3219	0.00756971	0.7943	-1.25897	KO-WT down vs WT-WT	18.6635	61866.5	0	0	16574.2	1
12869	Whsc1l1	Whsc1l1	0.00760304	1	540.851	24.2726	12.1363	621.738	22.4459	11.2229	0.00760304	0.869902	-1.14955	KO-WT down vs WT-WT	18.6234	12213	1.01367e-28	6.64753e-26	3278.93	1
1308	Atg13	Atg13	0.00763094	1	1156.81	88.9572	44.4786	1407.98	51.4241	25.7121	0.00763094	0.82161	-1.21712	KO-WT down vs WT-WT	18.59	117762	0	0	31673.5	1
11582	Tex2	Tex2	0.00765523	1	752.415	38.2583	19.1292	959.237	75.5386	37.7693	0.00765523	0.784389	-1.27488	KO-WT down vs WT-WT	18.5611	79847.5	1.71598e-30	7.38194e-27	21509.3	1
305	4930539E08Rik	4930539E08Rik	0.00767529	1	79.0738	11.8005	5.90024	116.464	9.76635	4.88317	0.00767529	0.678953	-1.47286	KO-WT down vs WT-WT	18.5373	2609.68	7.38223e-30	1.03927e-27	703.899	1
1489	BC024978	BC024978	0.007734	1	151.193	8.85686	4.42843	190.926	13.6932	6.84662	0.007734	0.791892	-1.2628	KO-WT down vs WT-WT	18.4682	2946.96	4.62616e-29	7.38194e-27	797.846	1
4911	Gm5617	Gm5617	0.00778667	1	92.0773	4.48884	2.24442	63.0623	11.0518	5.52589	0.00778667	1.4601	1.4601	KO-WT up vs WT-WT	18.4069	1571.49	1.35333e-30	1.1554e-28	426.874	1
11001	Spg20	Spg20	0.00779138	1	369.746	26.5215	13.2608	460.836	26.4472	13.2236	0.00779138	0.802337	-1.24636	KO-WT down vs WT-WT	18.4014	15488.6	2.19255e-30	1.84548e-27	4208.53	1
9904	Rpn1	Rpn1	0.00781233	1	4704.96	216.104	108.052	4038.77	168.619	84.3093	0.00781233	1.16495	1.16495	KO-WT up vs WT-WT	18.3772	828442	4.19206e-29	1.88978e-24	225399	1
233	2810008D09Rik	2810008D09Rik	0.00783177	1	399.482	54.8659	27.4329	234.476	40.0581	20.0291	0.00783177	1.70372	1.70372	KO-WT up vs WT-WT	18.3548	50823.5	6.67632e-31	1.84864e-27	13844.8	1
2418	Chmp6	Chmp6	0.00788779	1	678.03	24.3415	12.1707	601.967	19.7887	9.89436	0.00788779	1.12636	1.12636	KO-WT up vs WT-WT	18.2907	10799.9	1.2502e-29	7.38194e-27	2952.3	1
6101	Kitl	Kitl	0.00792806	1	40.3148	12.0423	6.02114	75.3495	8.01772	4.00886	0.00792806	0.535037	-1.86903	KO-WT down vs WT-WT	18.245	2291.21	3.67392e-30	4.61371e-28	627.901	1
10716	Slc7a9	Slc7a9	0.00799542	1	3.4843	0.987724	0.493862	17.1209	5.55567	2.77783	0.00799542	0.203512	-4.91371	KO-WT down vs WT-WT	18.1693	347.117	8.49013e-31	1.62201e-29	95.5231	1
12148	Trim32	Trim32	0.00816553	1	493.696	36.167	18.0835	366.902	38.385	19.1925	0.00816553	1.34558	1.34558	KO-WT up vs WT-WT	17.982	30009.7	1.77083e-29	2.9553e-26	8344.37	1
7849	Nthl1	Nthl1	0.00818732	1	315.311	17.1369	8.56847	270.599	7.25669	3.62834	0.00818732	1.16523	1.16523	KO-WT up vs WT-WT	17.9584	3731.77	6.48771e-36	1.34815e-33	1039	1
1532	Baiap2	Baiap2	0.00826341	1	625.537	90.1391	45.0696	381.504	47.317	23.6585	0.00826341	1.63966	1.63966	KO-WT up vs WT-WT	17.8767	111164	8.67204e-37	5.3926e-33	31091.9	1
5420	Hist3h2ba	Hist3h2ba	0.00827262	1	50.6693	10.8628	5.4314	19.2923	7.30964	3.65482	0.00827262	2.6264	2.6264	KO-WT up vs WT-WT	17.8669	1837.77	1.12041e-30	1.15244e-28	514.294	1
4478	Fuom	Fuom	0.00828128	1	63.4539	3.95419	1.97709	51.3623	3.13623	1.56812	0.00828128	1.23542	1.23542	KO-WT up vs WT-WT	17.8577	272.918	7.54715e-30	1.15343e-28	76.4147	1
13475	Zic3	Zic3	0.00833527	1	2442.53	245.499	122.749	1656.29	218.57	109.285	0.00833527	1.4747	1.4747	KO-WT up vs WT-WT	17.8005	1153930	1.82198e-30	1.18111e-25	324128	1
9711	Ripply3	Ripply3	0.00844014	1	19.0008	2.63482	1.31741	7.61357	3.9826	1.9913	0.00844014	2.49565	2.49565	KO-WT up vs WT-WT	17.691	242.049	2.10936e-30	2.88603e-29	68.4103	1
8392	Pgap2	Pgap2	0.00851047	1	587.165	25.3363	12.6681	479.257	37.6063	18.8031	0.00851047	1.22516	1.22516	KO-WT up vs WT-WT	17.6186	21735.9	5.38523e-29	6.64374e-26	6168.48	1
4958	Gmppa	Gmppa	0.00856013	1	560.223	39.0588	19.5294	452.755	22.7963	11.3982	0.00856013	1.23736	1.23736	KO-WT up vs WT-WT	17.5679	21558.6	0	0	6135.79	1
9345	Rab3d	Rab3d	0.0085806	1	236.914	14.4715	7.23575	191.498	12.501	6.25051	0.0085806	1.23716	1.23716	KO-WT up vs WT-WT	17.5472	3850.2	1.89242e-29	4.15234e-27	1097.1	1
12620	Usp29	Usp29	0.00860527	1	48.5179	10.9963	5.49817	99.7648	18.5843	9.29215	0.00860527	0.486323	-2.05625	KO-WT down vs WT-WT	17.5223	4902.33	9.26543e-31	2.59226e-28	1398.89	1
9713	Rita1	Rita1	0.00870932	1	257.425	14.4917	7.24587	206.476	15.9257	7.96287	0.00870932	1.24676	1.24676	KO-WT up vs WT-WT	17.4183	4845.48	6.63405e-30	1.84548e-27	1390.92	1
6233	Lamp1	Lamp1	0.00875194	1	6200.96	305.474	152.737	4913.94	450.839	225.419	0.00875194	1.26191	1.26191	KO-WT up vs WT-WT	17.3762	3091950	0	0	889710	1
2510	Clgn	Clgn	0.00878176	1	74.3128	9.52608	4.76304	152.264	31.6076	15.8038	0.00878176	0.488051	-2.04896	KO-WT down vs WT-WT	17.3469	11342.7	2.82239e-30	1.84548e-27	3269.37	1
3229	Dhx16	Dhx16	0.00882149	1	4277.6	188.034	94.017	3682.34	168.326	84.1631	0.00882149	1.16165	1.16165	KO-WT up vs WT-WT	17.3081	661418	9.03135e-36	3.45127e-31	191071	1
13038	Zbtb7c	Zbtb7c	0.00884731	1	33.6907	7.44301	3.7215	15.316	2.31897	1.15949	0.00884731	2.1997	2.1997	KO-WT up vs WT-WT	17.283	630.237	0	0	182.328	1
7341	Myo1c	Myo1c	0.00886577	1	5016.08	562.666	281.333	2993.56	648.467	324.234	0.00886577	1.67562	1.67562	KO-WT up vs WT-WT	17.2652	7635730	4.27298e-30	1.88978e-24	2211310	1
1520	Bad	Bad	0.00889554	1	180.588	15.1096	7.55478	134.025	12.7689	6.38445	0.00889554	1.34742	1.34742	KO-WT up vs WT-WT	17.2365	4047.23	7.87305e-30	1.84864e-27	1174.03	1
7276	Mtus1	Mtus1	0.00893176	1	419.694	56.8022	28.4011	555.965	11.491	5.74551	0.00893176	0.754893	-1.32469	KO-WT down vs WT-WT	17.2017	34663.5	3.66327e-30	7.38194e-27	10075.6	1
6089	Kif5c	Kif5c	0.00893927	1	253.88	15.5952	7.79762	381.495	51.9948	25.9974	0.00893927	0.665486	-1.50266	KO-WT down vs WT-WT	17.1945	30400	0	0	8840.02	1
7379	Naa20	Naa20	0.00900935	1	687.119	60.5857	30.2929	536.228	21.5618	10.7809	0.00900935	1.28139	1.28139	KO-WT up vs WT-WT	17.1279	42500	2.68055e-29	6.65132e-26	12406.6	1
773	Agpat6	Agpat6	0.0090669	1	1444.61	84.236	42.118	993.636	173.098	86.5489	0.0090669	1.45386	1.45386	KO-WT up vs WT-WT	17.0738	379638	5.31645e-30	1.18212e-25	111176	1
4085	Fam20b	Fam20b	0.00908742	1	560.443	30.2098	15.1049	637.899	13.4837	6.74184	0.00908742	0.878575	-1.13821	KO-WT down vs WT-WT	17.0546	11199.2	0	0	3283.33	1
11577	Tex13	Tex13	0.00909057	1	73.419	14.8394	7.4197	25.3072	14.217	7.10848	0.00909057	2.90111	2.90111	KO-WT up vs WT-WT	17.0517	4320.86	4.55963e-31	1.1554e-28	1266.99	1
1283	Asxl1	Asxl1	0.00911055	1	2146.53	168.444	84.2221	2743.64	191.704	95.8518	0.00911055	0.782364	-1.27818	KO-WT down vs WT-WT	17.0331	665554	2.72356e-29	1.06421e-24	195371	1
3023	Dab1	Dab1	0.0091372	1	105.109	10.2202	5.11009	72.3256	9.5991	4.79955	0.0091372	1.45328	1.45328	KO-WT up vs WT-WT	17.0083	2006.25	3.91804e-30	4.6216e-28	589.785	1
1421	Aurkaip1	Aurkaip1	0.00922677	1	1358.53	28.2817	14.1409	1176.88	72.5616	36.2808	0.00922677	1.15435	1.15435	KO-WT up vs WT-WT	16.9259	61593.7	2.37101e-35	8.62817e-32	18195.1	1
9994	Rsad2	Rsad2	0.00928649	0.858371	53.569	14.4869	7.24347	12.5594	10.4856	5.24282	0.00928649	4.30428	4.30428	KO-WT up vs WT-WT	16.8716	3214.83	0.035292	6.72478	952.735	1
8441	Phf8	Phf8	0.00931617	1	472.492	19.3048	9.65238	539.089	21.1297	10.5649	0.00931617	0.876464	-1.14095	KO-WT down vs WT-WT	16.8448	8278.92	1.09721e-35	5.3926e-33	2457.42	1
5486	Hopx	Hopx	0.00931992	1	66.2566	11.3666	5.6833	30.8006	10.1503	5.07517	0.00931992	2.15115	2.15115	KO-WT up vs WT-WT	16.8414	2346.64	0	0	696.688	1
10537	Slc25a15	Slc25a15	0.00932171	1	800.997	39.5749	19.7874	697.805	20.029	10.0145	0.00932171	1.14788	1.14788	KO-WT up vs WT-WT	16.8398	19877.6	5.6348e-29	6.65132e-26	5901.99	1
3087	Dctn3	Dctn3	0.00933566	1	796.095	26.9283	13.4641	656.79	53.5047	26.7523	0.00933566	1.2121	1.2121	KO-WT up vs WT-WT	16.8272	36224.4	3.42911e-30	7.38194e-27	10763.6	1
9003	Prkg2	Prkg2	0.00937039	1	9.9392	0.816764	0.408382	12.9801	1.02261	0.511303	0.00937039	0.765726	-1.30595	KO-WT down vs WT-WT	16.7961	17.2612	0	0	5.13848	1
9614	Rffl	Rffl	0.0094287	1	739.782	12.1998	6.09991	852.434	47.0013	23.5007	0.0094287	0.867846	-1.15228	KO-WT down vs WT-WT	16.7441	23689.2	5.2356e-30	7.40719e-27	7073.88	1
10539	Slc25a17	Slc25a17	0.00944297	1	1334.58	135.802	67.901	972.214	77.2928	38.6464	0.00944297	1.37272	1.37272	KO-WT up vs WT-WT	16.7315	245113	2.01557e-30	2.95277e-26	73249.1	1
953	Ankrd13a	Ankrd13a	0.00945125	1	1339.5	28.3572	14.1786	1216.51	44.8284	22.4142	0.00945125	1.1011	1.1011	KO-WT up vs WT-WT	16.7242	28234.3	1.74903e-29	2.95277e-26	8441.16	1
10476	Slain2	Slain2	0.00947734	1	559.351	43.6168	21.8084	743.868	66.6318	33.3159	0.00947734	0.751949	-1.32988	KO-WT down vs WT-WT	16.7012	63553.6	7.75956e-30	2.95277e-26	19026.7	1
10699	Slc6a1	Slc6a1	0.00949567	1	227.578	60.7827	30.3914	55.6945	42.5943	21.2972	0.00949567	4.08619	4.08619	KO-WT up vs WT-WT	16.6851	55149	1.39586e-31	4.61371e-28	16526.4	1
5365	Hfm1	Hfm1	0.00951201	1	10.015	2.8467	1.42335	19.7167	3.07598	1.53799	0.00951201	0.507945	-1.96872	KO-WT down vs WT-WT	16.6707	175.697	4.99677e-37	5.26621e-36	52.6962	1
10692	Slc52a3	Slc52a3	0.00952414	1	216.747	35.7294	17.8647	89.4159	41.8459	20.923	0.00952414	2.42404	2.42404	KO-WT up vs WT-WT	16.6601	30264.8	2.54409e-31	4.6216e-28	9083.01	1
8595	Plagl2	Plagl2	0.00961166	1	224.971	26.959	13.4795	288.672	5.86867	2.93434	0.00961166	0.779331	-1.28315	KO-WT down vs WT-WT	16.5841	7574.57	6.4677e-29	2.95404e-26	2283.68	1
10394	Sh3glb2	Sh3glb2	0.0096119	1	574.518	46.9431	23.4715	437.533	36.2854	18.1427	0.0096119	1.31309	1.31309	KO-WT up vs WT-WT	16.5839	35028	1.39798e-29	2.95277e-26	10560.8	1
10924	Socs3	Socs3	0.00961284	1	2845.96	242.917	121.459	1990.94	279.545	139.772	0.00961284	1.42946	1.42946	KO-WT up vs WT-WT	16.5831	1364660	0	0	411462	1
3681	Eif3k	Eif3k	0.00961894	1	5315.31	48.9554	24.4777	4362.49	409.85	204.925	0.00961894	1.21841	1.21841	KO-WT up vs WT-WT	16.5778	1694660	4.62164e-30	4.72444e-25	511122	1
11356	Sytl3	Sytl3	0.00964849	1	5.30025	0.51536	0.25768	12.0586	2.88431	1.44215	0.00964849	0.439542	-2.27509	KO-WT down vs WT-WT	16.5524	85.2596	0	0	25.7544	1
2119	Cd109	Cd109	0.00969004	1	179.423	43.8856	21.9428	301.826	29.9358	14.9679	0.00969004	0.594459	-1.6822	KO-WT down vs WT-WT	16.5169	27967.3	1.0899e-30	1.84548e-27	8466.3	1
3751	Emd	Emd	0.00971038	1	2005.36	162.554	81.277	1573.15	93.8076	46.9038	0.00971038	1.27474	1.27474	KO-WT up vs WT-WT	16.4995	348704	5.58861e-30	1.18111e-25	105671	1
9954	Rps6ka4	Rps6ka4	0.00972585	1	246.627	35.0992	17.5496	164.073	7.3563	3.67815	0.00972585	1.50315	1.50315	KO-WT up vs WT-WT	16.4864	12721.6	9.56653e-30	7.38194e-27	3858.21	1
5137	Grk6	Grk6	0.009736	1	2435.45	292.45	146.225	1717.51	108.578	54.2888	0.009736	1.41801	1.41801	KO-WT up vs WT-WT	16.4778	962130	0	0	291948	1
2937	Cyb5r1	Cyb5r1	0.00990741	1	2161.8	137.381	68.6904	1776.37	97.0622	48.5311	0.00990741	1.21697	1.21697	KO-WT up vs WT-WT	16.3343	277302	5.08235e-36	8.62817e-32	84883.6	1
12141	Trim25	Trim25	0.00991826	1	3894.59	146.957	73.4784	4299.12	97.9266	48.9633	0.00991826	0.905904	-1.10387	KO-WT down vs WT-WT	16.3253	305471	2.27369e-28	4.25442e-24	93557.7	1
3073	Dcdc2a	Dcdc2a	0.00994857	1	16.908	6.6617	3.33085	40.5715	7.9055	3.95275	0.00994857	0.416746	-2.39954	KO-WT down vs WT-WT	16.3003	1045.26	2.81049e-30	1.80223e-28	320.626	1
9402	Raet1e	Raet1e	0.0099628	1	133.64	19.1174	9.55871	81.1015	12.7174	6.35872	0.0099628	1.64781	1.64781	KO-WT up vs WT-WT	16.2886	5152.5	1.45853e-30	4.61371e-28	1581.63	1
11670	Tiam2	Tiam2	0.0100292	1	127.056	25.0825	12.5412	197.657	18.0581	9.02907	0.0100292	0.642809	-1.55567	KO-WT down vs WT-WT	16.2344	9304.5	9.87563e-30	5.66008e-27	2865.68	1
6445	Lrrc1	Lrrc1	0.0100377	1	349.57	25.5474	12.7737	244.45	38.2863	19.1431	0.0100377	1.43002	1.43002	KO-WT up vs WT-WT	16.2275	20626.8	1.45187e-30	1.84548e-27	6355.53	1
11620	Tgm1	Tgm1	0.0100947	1	637.88	47.4802	23.7401	393.379	96.1221	48.061	0.0100947	1.62154	1.62154	KO-WT up vs WT-WT	16.1814	111591	7.81956e-37	5.3926e-33	34481.5	1
11372	Tada2b	Tada2b	0.0102011	1	365.874	30.7173	15.3587	261.124	34.3105	17.1553	0.0102011	1.40115	1.40115	KO-WT up vs WT-WT	16.0963	20481.9	5.80131e-30	7.38194e-27	6362.3	1
8014	Ormdl3	Ormdl3	0.0102268	1	529.749	33.0598	16.5299	440.69	21.0238	10.5119	0.0102268	1.20209	1.20209	KO-WT up vs WT-WT	16.0759	14805.4	5.85536e-36	5.3926e-33	4604.85	1
9575	Reck	Reck	0.0102509	1	117.592	15.2364	7.61821	209.591	37.5199	18.7599	0.0102509	0.561057	-1.78235	KO-WT down vs WT-WT	16.0569	15798.9	4.22495e-30	4.15707e-27	4919.67	1
11268	Sult4a1	Sult4a1	0.0103132	1	809.559	104.415	52.2076	561.067	33.1373	16.5687	0.0103132	1.44289	1.44289	KO-WT up vs WT-WT	16.008	115264	0	0	36001.9	1
10190	Sdhb	Sdhb	0.0103477	1	2029.88	112.154	56.0772	1637.89	131.66	65.8302	0.0103477	1.23933	1.23933	KO-WT up vs WT-WT	15.981	286825	4.80736e-36	8.62817e-32	89739.2	1
6448	Lrrc15	Lrrc15	0.0103607	1	34.8141	10.3783	5.18913	119.298	35.8142	17.9071	0.0103607	0.291825	-3.42671	KO-WT down vs WT-WT	15.9709	13323.3	5.53056e-31	4.61371e-28	4171.1	1
11368	Taco1	Taco1	0.0103939	1	380.466	30.4133	15.2066	306.869	11.4827	5.74134	0.0103939	1.23983	1.23983	KO-WT up vs WT-WT	15.9452	10110.7	2.91043e-30	1.84548e-27	3170.46	1
1544	Bax	Bax	0.0104152	1	2428.92	93.0428	46.5214	2015.69	157.145	78.5727	0.0104152	1.20501	1.20501	KO-WT up vs WT-WT	15.9288	318750	2.36092e-29	4.72444e-25	100055	1
8971	Prickle1	Prickle1	0.0104222	1	60.6413	1.68537	0.842686	86.5533	11.3289	5.66443	0.0104222	0.700625	-1.4273	KO-WT down vs WT-WT	15.9234	1253.33	3.66854e-29	2.88751e-27	393.55	1
1368	Atp5o	Atp5o	0.0104723	1	1712.63	75.2287	37.6143	1518.92	41.1107	20.5554	0.0104723	1.12753	1.12753	KO-WT up vs WT-WT	15.8849	70047.3	0	0	22048.3	1
3088	Dctn4	Dctn4	0.0104834	1	479.581	35.2465	17.6233	608.809	45.0575	22.5287	0.0104834	0.787735	-1.26946	KO-WT down vs WT-WT	15.8765	31173.4	3.77245e-30	7.40719e-27	9817.49	1
12795	Wbscr22	Wbscr22	0.010555	1	1262.19	50.6132	25.3066	1037.37	85.8885	42.9442	0.010555	1.21672	1.21672	KO-WT up vs WT-WT	15.822	94348.5	1.98069e-29	1.18111e-25	29815.6	1
7301	Myb	Myb	0.0105616	1	188.39	30.0714	15.0357	340.027	60.1532	30.0766	0.0105616	0.554046	-1.8049	KO-WT down vs WT-WT	15.817	42921.4	6.12423e-30	1.66188e-26	13568.1	1
9880	Rpl35	Rpl35	0.0105836	1	1626.7	147.771	73.8853	1210.48	110.791	55.3953	0.0105836	1.34385	1.34385	KO-WT up vs WT-WT	15.8004	323377	5.77097e-30	1.18111e-25	102332	1
7255	Mtmr11	Mtmr11	0.0105852	1	83.9511	11.2924	5.64619	52.5323	8.17718	4.08859	0.0105852	1.59809	1.59809	KO-WT up vs WT-WT	15.7992	1842.67	9.88959e-31	1.15343e-28	583.152	1
2364	Cfp	Cfp	0.0105899	1	50.763	2.88103	1.44051	41.1779	3.12974	1.56487	0.0105899	1.23277	1.23277	KO-WT up vs WT-WT	15.7956	171.499	0	0	54.2868	1
10550	Slc25a3	Slc25a3	0.0106444	1	7307.81	341.678	170.839	6277.64	304.669	152.335	0.0106444	1.1641	1.1641	KO-WT up vs WT-WT	15.7547	1981000	3.7573e-30	4.72444e-25	628701	1
868	Alg13	Alg13	0.0107616	1	4252.18	361.325	180.663	6587.54	975.913	487.956	0.0107616	0.645489	-1.54921	KO-WT down vs WT-WT	15.6678	10180600	7.29574e-31	4.7406e-25	3248880	1
749	Afm	Afm	0.0108507	1	18.3521	1.63994	0.819969	11.6175	2.52077	1.26039	0.0108507	1.5797	1.5797	KO-WT up vs WT-WT	15.6025	84.6626	0	0	27.1311	1
10198	Sec14l1	Sec14l1	0.0108647	1	5364.38	910.056	455.028	3055.43	485.318	242.659	0.0108647	1.75569	1.75569	KO-WT up vs WT-WT	15.5923	9951670	2.96344e-30	1.89139e-24	3191200	1
1423	Aurkc	Aurkc	0.0109527	0.978662	15.0941	9.75047	4.87523	61.2924	18.1939	9.09695	0.0109527	0.24765	-4.03796	KO-WT down vs WT-WT	15.5288	3969.36	0.000790133	0.201969	1278.07	1
709	Adcyap1r1	Adcyap1r1	0.0109664	1	13.2155	3.88677	1.94339	26.3043	4.38604	2.19302	0.0109664	0.502407	-1.99042	KO-WT down vs WT-WT	15.5189	319.792	2.18797e-30	4.50866e-29	103.033	1
3534	E130307A14Rik	E130307A14Rik	0.0109763	1	9.89564	1.4129	0.70645	14.7448	1.64919	0.824594	0.0109763	0.671128	-1.49003	KO-WT down vs WT-WT	15.5119	43.8934	1.01905e-29	2.88357e-29	14.1483	1
9927	Rps16	Rps16	0.0110068	1	1328.45	86.4653	43.2326	1059	84.2985	42.1493	0.0110068	1.25444	1.25444	KO-WT up vs WT-WT	15.49	135530	5.40429e-29	4.72848e-25	43747.4	1
1474	BC002163	BC002163	0.011015	1	703.043	52.8844	26.4422	566.601	30.7188	15.3594	0.011015	1.24081	1.24081	KO-WT up vs WT-WT	15.4842	34750.2	2.96035e-29	6.64374e-26	11221.2	1
9549	Rcan2	Rcan2	0.0110209	1	21.9854	2.42852	1.21426	36.7504	6.15758	3.07879	0.0110209	0.598237	-1.67158	KO-WT down vs WT-WT	15.48	406.939	2.7329e-31	7.1843e-30	131.441	1
2003	Ccdc170	Ccdc170	0.0110557	1	24.8589	6.54393	3.27197	51.7536	10.1381	5.06903	0.0110557	0.480332	-2.08189	KO-WT down vs WT-WT	15.4553	1350.2	2.97064e-30	2.59521e-28	436.81	1
1294	Ate1	Ate1	0.0111406	1	611.293	66.7144	33.3572	786.166	41.5807	20.7903	0.0111406	0.777562	-1.28607	KO-WT down vs WT-WT	15.3954	57083.8	5.81749e-36	2.15704e-32	18539.3	1
9822	Robo4	Robo4	0.0111997	1	53.1951	6.5741	3.28705	22.9979	11.8974	5.94871	0.0111997	2.31304	2.31304	KO-WT up vs WT-WT	15.3541	1702.16	4.16351e-30	4.61568e-28	554.302	1
7788	Nr4a1	Nr4a1	0.0112194	1	787.597	85.391	42.6955	526.423	80.8833	40.4417	0.0112194	1.49613	1.49613	KO-WT up vs WT-WT	15.3404	127329	3.55745e-30	2.95277e-26	41501.2	1
64	1700003M02Rik	1700003M02Rik	0.0112423	1	12.2911	1.80354	0.901769	6.2976	2.00998	1.00499	0.0112423	1.95171	1.95171	KO-WT up vs WT-WT	15.3245	67.0547	0	0	21.8783	1
7425	Narfl	Narfl	0.0112462	1	483.708	21.8403	10.9201	390.453	35.9002	17.9501	0.0112462	1.23884	1.23884	KO-WT up vs WT-WT	15.3218	16233.3	5.08979e-36	5.3926e-33	5297.47	1
463	AI467606	AI467606	0.0112906	1	119.802	7.91926	3.95963	91.5795	9.96733	4.98367	0.0112906	1.30818	1.30818	KO-WT up vs WT-WT	15.2911	1486.87	0	0	486.187	1
1026	Ap2s1	Ap2s1	0.0113189	1	1048.26	66.4509	33.2255	857.952	54.4253	27.2126	0.0113189	1.22181	1.22181	KO-WT up vs WT-WT	15.2717	67603.2	2.67043e-29	1.18212e-25	22133.5	1
8150	Parp10	Parp10	0.0113346	1	38.4824	13.9846	6.99228	81.0478	13.1829	6.59147	0.0113346	0.474812	-2.1061	KO-WT down vs WT-WT	15.2609	3382.04	1.30116e-31	2.88357e-29	1108.07	1
2970	Cyth1	Cyth1	0.0113559	1	146.775	9.31458	4.65729	119.07	8.35914	4.17957	0.0113559	1.23269	1.23269	KO-WT up vs WT-WT	15.2463	1432.88	4.42326e-29	4.15707e-27	469.91	1
7517	Ndufb11	Ndufb11	0.0113757	1	697.917	50.2795	25.1397	545.073	47.3625	23.6812	0.0113757	1.28041	1.28041	KO-WT up vs WT-WT	15.2329	43607.7	1.03233e-29	2.9553e-26	14313.7	1
6804	Med12l	Med12l	0.0113988	1	215.242	24.788	12.394	338.957	50.1471	25.0736	0.0113988	0.635012	-1.57477	KO-WT down vs WT-WT	15.2172	28570.3	2.45736e-31	4.61371e-28	9387.54	1
7544	Necap2	Necap2	0.0114021	1	573.802	18.2268	9.1134	457.92	49.1289	24.5645	0.0114021	1.25306	1.25306	KO-WT up vs WT-WT	15.2149	25066.8	1.79532e-29	2.95782e-26	8237.6	1
6382	Lmo7	Lmo7	0.0114236	1	466.985	86.9351	43.4675	712.237	68.9435	34.4718	0.0114236	0.655659	-1.52518	KO-WT down vs WT-WT	15.2003	112278	1.00279e-30	7.40719e-27	36932.8	1
815	Akap10	Akap10	0.0114408	1	775.589	65.3183	32.6591	932.298	27.6356	13.8178	0.0114408	0.831911	-1.20205	KO-WT down vs WT-WT	15.1886	45841.1	9.80022e-30	2.95782e-26	15090.6	1
12166	Trim61	Trim61	0.0114704	1	5.87957	2.42393	1.21196	12.2482	1.56313	0.781566	0.0114704	0.480035	-2.08318	KO-WT down vs WT-WT	15.1687	75.7114	9.05776e-32	4.52099e-31	24.9564	1
5612	Idh3g	Idh3g	0.0114721	1	2406.29	121.619	60.8096	2092.28	73.7182	36.8591	0.0114721	1.15008	1.15008	KO-WT up vs WT-WT	15.1676	184064	0	0	60676.8	1
1773	C1qtnf6	C1qtnf6	0.011475	1	98.7987	18.504	9.25202	156.934	18.7331	9.36654	0.011475	0.629555	-1.58842	KO-WT down vs WT-WT	15.1656	6308.85	0	0	2079.98	1
12591	Urod	Urod	0.0115542	1	825.006	42.1377	21.0689	679.264	50.9614	25.4807	0.0115542	1.21456	1.21456	KO-WT up vs WT-WT	15.1126	39649.2	0	0	13117.9	1
1951	Cbx6	Cbx6	0.0116629	1	1338.96	84.0183	42.0092	1033.31	110.746	55.3728	0.0116629	1.29579	1.29579	KO-WT up vs WT-WT	15.0406	174384	2.2934e-29	2.65901e-25	57971.1	1
9081	Prss38	Prss38	0.0117461	1	9.9693	2.11698	1.05849	19.6208	3.85442	1.92721	0.0117461	0.508099	-1.96812	KO-WT down vs WT-WT	14.9861	173.882	2.48521e-30	2.88357e-29	58.0145	1
13061	Zc3hav1l	Zc3hav1l	0.0118229	1	437.206	62.9824	31.4912	591.147	31.1336	15.5668	0.0118229	0.739589	-1.3521	KO-WT down vs WT-WT	14.9363	44236	0	0	14808.2	1
12762	Vsig2	Vsig2	0.011824	1	47.5887	12.707	6.35348	13.48	8.99289	4.49644	0.011824	3.53032	3.53032	KO-WT up vs WT-WT	14.9356	2171.69	7.93261e-31	1.15343e-28	727.016	1
3841	Epx	Epx	0.01186	1	9.98159	5.20099	2.60049	25.9898	5.13933	2.56966	0.01186	0.384058	-2.60377	KO-WT down vs WT-WT	14.9124	478.357	2.0249e-30	6.49543e-29	160.389	1
7632	Nhs	Nhs	0.0119166	1	73.1877	12.2204	6.11019	118.462	16.7136	8.3568	0.0119166	0.617814	-1.61861	KO-WT down vs WT-WT	14.8762	3826.29	4.48439e-31	1.15343e-28	1286.05	1
2135	Cd300a	Cd300a	0.0119265	1	30.1097	4.65981	2.3299	45.8309	5.47696	2.73848	0.0119265	0.656973	-1.52213	KO-WT down vs WT-WT	14.8699	461.362	0	0	155.133	1
5775	Insm1	Insm1	0.0119317	1	180.423	24.3109	12.1555	256.136	24.6701	12.335	0.0119317	0.704402	-1.41964	KO-WT down vs WT-WT	14.8665	10700.7	6.40988e-31	4.61371e-28	3598.9	1
1055	Aph1a	Aph1a	0.0119952	1	692.896	67.9857	33.9928	534.988	24.7025	12.3512	0.0119952	1.29516	1.29516	KO-WT up vs WT-WT	14.8262	46544.9	9.40566e-30	2.95277e-26	15696.8	1
1614	Bet1l	Bet1l	0.0120165	1	353.286	17.0733	8.53667	281.645	28.0442	14.0221	0.0120165	1.25437	1.25437	KO-WT up vs WT-WT	14.8128	9580.69	1.14133e-29	7.38194e-27	3233.92	1
12293	Ttbk2	Ttbk2	0.0120175	1	293.389	29.0169	14.5085	405.361	42.3253	21.1626	0.0120175	0.723772	-1.38165	KO-WT down vs WT-WT	14.8121	23403.9	1.16799e-30	1.84548e-27	7900.23	1
8816	Ppap2a	Ppap2a	0.0120781	1	803.505	55.3375	27.6688	564.86	94.5018	47.2509	0.0120781	1.42249	1.42249	KO-WT up vs WT-WT	14.7741	106310	1.02588e-30	7.38194e-27	35978.5	1
9964	Rpsa	Rpsa	0.0122153	1	9081.71	584.66	292.33	7340.58	547.958	273.979	0.0122153	1.23719	1.23719	KO-WT up vs WT-WT	14.6888	5658900	4.9053e-30	1.88978e-24	1926260	1
11767	Tmem104	Tmem104	0.0122305	1	285.857	23.8924	11.9462	222.393	16.8149	8.40743	0.0122305	1.28536	1.28536	KO-WT up vs WT-WT	14.6795	7518.13	1.44259e-29	7.38825e-27	2560.76	1
2104	Ccpg1os	Ccpg1os	0.0122492	1	108.057	15.7492	7.8746	73.4008	2.59167	1.29583	0.0122492	1.47216	1.47216	KO-WT up vs WT-WT	14.6679	2242.03	0	0	764.261	1
11856	Tmem219	Tmem219	0.0122578	1	137.405	11.7082	5.85409	93.7108	16.3712	8.18561	0.0122578	1.46627	1.46627	KO-WT up vs WT-WT	14.6627	3563.89	1.38665e-36	3.37038e-34	1215.29	1
3027	Dact1	Dact1	0.0122629	1	128.832	25.1255	12.5628	220.591	33.9937	16.9969	0.0122629	0.584031	-1.71224	KO-WT down vs WT-WT	14.6596	15716.8	0	0	5360.6	1
10110	Satb2	Satb2	0.0123933	1	107.549	5.72528	2.86264	147.709	17.6457	8.82286	0.0123933	0.728112	-1.37342	KO-WT down vs WT-WT	14.5802	3010.67	2.23435e-30	4.61371e-28	1032.45	1
1306	Atg101	Atg101	0.0124314	1	1064.61	54.6118	27.3059	917.647	40.4156	20.2078	0.0124314	1.16015	1.16015	KO-WT up vs WT-WT	14.5572	40316.6	4.26831e-29	1.18212e-25	13847.6	1
1739	Btbd8	Btbd8	0.0124388	1	15.3926	3.19906	1.59953	25.3142	3.28792	1.64396	0.0124388	0.60806	-1.64457	KO-WT down vs WT-WT	14.5528	183.753	1.28313e-30	1.62016e-29	63.1332	1
8610	Plcg2	Plcg2	0.0124581	1	822.884	147.865	73.9326	1156.34	43.8903	21.9451	0.0124581	0.711626	-1.40523	KO-WT down vs WT-WT	14.5412	207565	1.29376e-29	1.84675e-25	71371.5	1
6409	Lpgat1	Lpgat1	0.012462	1	703.638	112.244	56.1218	983.616	64.6154	32.3077	0.012462	0.715359	-1.3979	KO-WT down vs WT-WT	14.5389	146323	0	0	50321.4	1
7194	Msh6	Msh6	0.0125343	1	12363.9	1284.28	642.141	15383.4	554.484	277.242	0.0125343	0.803715	-1.24422	KO-WT down vs WT-WT	14.4957	17019400	6.43822e-30	7.5591e-24	5870490	1
10280	Serhl	Serhl	0.0125478	1	396.969	42.9679	21.4839	264.623	43.761	21.8805	0.0125478	1.50013	1.50013	KO-WT up vs WT-WT	14.4877	32695.2	8.17758e-31	1.84548e-27	11283.8	1
11972	Tnfaip1	Tnfaip1	0.0126383	1	1132.97	52.0769	26.0384	1302.12	58.7803	29.3902	0.0126383	0.870094	-1.1493	KO-WT down vs WT-WT	14.4342	53410.5	7.97988e-30	2.95277e-26	18501.4	1
3765	Emp1	Emp1	0.0126509	0.910561	441.156	89.7254	44.8627	152.199	101.483	50.7416	0.0126509	2.91392	2.91392	KO-WT up vs WT-WT	14.4268	158393	0.0139556	153.22	54895.3	1
6663	Map7d1	Map7d1	0.0126544	1	622.103	40.0176	20.0088	529.175	16.1599	8.07995	0.0126544	1.17561	1.17561	KO-WT up vs WT-WT	14.4248	16120.1	5.94502e-29	6.64374e-26	5587.65	1
10899	Snx18	Snx18	0.0126558	1	1148.79	51.3084	25.6542	1035.15	12.3624	6.18121	0.0126558	1.10978	1.10978	KO-WT up vs WT-WT	14.424	24105.8	1.59196e-28	2.66053e-25	8356.15	1
10657	Slc39a6	Slc39a6	0.0126732	1	304.451	20.9528	10.4764	352.277	7.39498	3.69749	0.0126732	0.864237	-1.15709	KO-WT down vs WT-WT	14.4137	4269.69	2.49201e-29	7.38194e-27	1481.12	1
12247	Tsga10	Tsga10	0.0126819	1	17.7061	8.04956	4.02478	35.4062	1.68839	0.844196	0.0126819	0.500085	-1.99966	KO-WT down vs WT-WT	14.4087	584.814	1.59852e-30	6.48803e-29	202.938	1
9587	Relb	Relb	0.0127621	1	202.551	13.8923	6.94617	264.668	25.3544	12.6772	0.0127621	0.765302	-1.30667	KO-WT down vs WT-WT	14.362	7202.61	0	0	2507.52	1
12645	Usp54	Usp54	0.012807	1	709.17	47.5033	23.7516	852.765	47.0973	23.5486	0.012807	0.831613	-1.20248	KO-WT down vs WT-WT	14.336	38489.6	2.47737e-29	6.65132e-26	13424.1	1
1186	Arl16	Arl16	0.0128306	1	189.267	5.18816	2.59408	170.865	6.82949	3.41475	0.0128306	1.1077	1.1077	KO-WT up vs WT-WT	14.3224	632.125	1.674e-28	7.38825e-27	220.677	1
4231	Fbxo27	Fbxo27	0.0128978	1	116.572	13.1201	6.56007	154.876	12.1424	6.07119	0.0128978	0.752676	-1.32859	KO-WT down vs WT-WT	14.2839	2738.86	6.01541e-31	1.15343e-28	958.726	1
12006	Tnnc2	Tnnc2	0.0129109	1	13.3791	4.29157	2.14579	26.1398	4.13129	2.06564	0.0129109	0.511829	-1.95378	KO-WT down vs WT-WT	14.2764	303.96	3.39747e-31	7.23359e-30	106.455	1
3217	Dhodh	Dhodh	0.0129654	1	873.461	50.4257	25.2129	730.695	43.6868	21.8434	0.0129654	1.19538	1.19538	KO-WT up vs WT-WT	14.2454	38046.3	0	0	13353.9	1
5589	Iars	Iars	0.01305	1	3968.13	184.777	92.3885	4644.64	257.187	128.594	0.01305	0.854346	-1.17049	KO-WT down vs WT-WT	14.1977	854313	1.76859e-29	1.06421e-24	300864	1
12127	Trib1	Trib1	0.0130648	1	328.357	38.4356	19.2178	223.045	30.8932	15.4466	0.0130648	1.47215	1.47215	KO-WT up vs WT-WT	14.1893	20702.4	5.06387e-30	7.38825e-27	7295.05	1
124	1810043G02Rik	1810043G02Rik	0.0130753	1	120.027	11.8421	5.92107	74.8477	17.5352	8.7676	0.0130753	1.60361	1.60361	KO-WT up vs WT-WT	14.1835	3810.14	1.71748e-30	4.61371e-28	1343.16	1
4917	Gm5801	Gm5801	0.0131046	1	751.891	11.9056	5.95279	676.79	33.1191	16.5595	0.0131046	1.11097	1.11097	KO-WT up vs WT-WT	14.1671	10528.5	9.96703e-30	7.40719e-27	3715.85	1
2984	D130040H23Rik	D130040H23Rik	0.0131972	1	36.8263	7.62095	3.81048	59.2076	7.2337	3.61685	0.0131972	0.621985	-1.60776	KO-WT down vs WT-WT	14.1156	935.062	6.97076e-30	4.61765e-28	331.216	1
1833	Cadm4	Cadm4	0.0132163	1	333.393	59.3671	29.6835	185.985	35.6132	17.8066	0.0132163	1.79258	1.79258	KO-WT up vs WT-WT	14.105	40561.2	6.4286e-31	1.84864e-27	14378.2	1
6979	Mkrn1	Mkrn1	0.0132459	1	13111.8	1072.83	536.415	9740.4	1165.78	582.89	0.0132459	1.34613	1.34613	KO-WT up vs WT-WT	14.0888	21217700	1.25483e-30	1.88978e-24	7530010	1
2894	Ctxn1	Ctxn1	0.0132664	1	163.509	13.0021	6.50106	118.797	16.5154	8.2577	0.0132664	1.37637	1.37637	KO-WT up vs WT-WT	14.0775	3731.78	1.56729e-29	4.15471e-27	1325.44	1
6551	Lysmd1	Lysmd1	0.0133504	1	107.737	4.79882	2.39941	92.0352	5.62451	2.81225	0.0133504	1.1706	1.1706	KO-WT up vs WT-WT	14.0316	460.211	1.40669e-29	4.61371e-28	163.991	1
10245	Sema6a	Sema6a	0.0133769	1	152.883	13.5625	6.78125	242.877	40.1697	20.0849	0.0133769	0.629467	-1.58865	KO-WT down vs WT-WT	14.0172	15117.9	4.27778e-31	4.61371e-28	5392.65	1
5096	Gps2	Gps2	0.013424	1	362.868	16.8805	8.44026	308.228	19.4651	9.73253	0.013424	1.17727	1.17727	KO-WT up vs WT-WT	13.9917	5572.94	0	0	1991.52	1
12262	Tspan2	Tspan2	0.0134288	1	107.668	15.7587	7.87934	159.206	18.5037	9.25183	0.0134288	0.676282	-1.47867	KO-WT down vs WT-WT	13.9891	4958.18	1.30172e-30	4.61371e-28	1772.16	1
1658	Bmp4	Bmp4	0.0135327	1	383.791	42.031	21.0155	248.206	48.3545	24.1773	0.0135327	1.54626	1.54626	KO-WT up vs WT-WT	13.9333	34315.8	6.74778e-30	1.66188e-26	12314.3	1
4382	Fmr1nb	Fmr1nb	0.0135407	1	231.037	31.9977	15.9988	311.643	20.673	10.3365	0.0135407	0.74135	-1.34889	KO-WT down vs WT-WT	13.929	12128.5	2.12308e-30	1.84864e-27	4353.68	1
8354	Pet100	Pet100	0.0135427	1	300.174	34.8623	17.4312	212.852	22.0871	11.0436	0.0135427	1.41025	1.41025	KO-WT up vs WT-WT	13.928	14233.5	1.62621e-29	1.66188e-26	5109.66	1
11803	Tmem14a	Tmem14a	0.0135554	1	83.4842	10.3805	5.19026	57.7347	6.35775	3.17888	0.0135554	1.446	1.446	KO-WT up vs WT-WT	13.9212	1237.67	2.07666e-29	1.84627e-27	444.528	1
12245	Tsfm	Tsfm	0.0136425	1	828.552	59.9936	29.9968	686.181	30.7511	15.3755	0.0136425	1.20748	1.20748	KO-WT up vs WT-WT	13.875	37835.9	7.91019e-36	2.15704e-32	13634.6	1
4863	Gm21293	Gm21293	0.0138211	0.633686	7.02991	4.05022	2.02511	22.0935	5.81782	2.90891	0.0138211	0.341414	-2.92899	KO-WT down vs WT-WT	13.7816	395.204	0.257097	7.37257	143.381	1
4864	Gm21304	Gm21304	0.0138211	0.633686	7.02991	4.05022	2.02511	22.0935	5.81782	2.90891	0.0138211	0.341414	-2.92899	KO-WT down vs WT-WT	13.7816	395.204	0.257097	7.37257	143.381	1
4930	Gm6763	Gm6763	0.0138211	0.633686	7.02991	4.05022	2.02511	22.0935	5.81782	2.90891	0.0138211	0.341414	-2.92899	KO-WT down vs WT-WT	13.7816	395.204	0.257097	7.37257	143.381	1
4941	Gm8764	Gm8764	0.0138211	0.633686	7.02991	4.05022	2.02511	22.0935	5.81782	2.90891	0.0138211	0.341414	-2.92899	KO-WT down vs WT-WT	13.7816	395.204	0.257097	7.37257	143.381	1
158	2310022B05Rik	2310022B05Rik	0.0139305	1	562.861	38.9537	19.4769	461.184	28.7405	14.3703	0.0139305	1.22047	1.22047	KO-WT up vs WT-WT	13.7252	19298.3	2.10365e-29	2.95782e-26	7030.23	1
7220	Mtap	Mtap	0.0139619	1	1545.46	96.1121	48.0561	1827.53	93.9077	46.9539	0.0139619	0.845654	-1.18252	KO-WT down vs WT-WT	13.7091	148521	1.33617e-28	1.44757e-24	54168.6	1
5239	H2-Eb1	H2-Eb1	0.0139691	1	61.5193	9.00652	4.50326	102.494	17.3203	8.66013	0.0139691	0.600225	-1.66604	KO-WT down vs WT-WT	13.7055	3133.96	5.04418e-31	1.15343e-28	1143.33	1
6082	Kif2c	Kif2c	0.0139744	1	2169.03	136.193	68.0963	2571.61	135.088	67.5441	0.0139744	0.843452	-1.1856	KO-WT down vs WT-WT	13.7027	302533	5.34963e-30	1.18111e-25	110392	1
12768	Vwa1	Vwa1	0.0140464	1	66.3075	9.10519	4.55259	33.1615	12.9308	6.46542	0.0140464	1.99954	1.99954	KO-WT up vs WT-WT	13.6661	2050.83	6.92143e-30	1.03868e-27	750.333	1
9282	Qars	Qars	0.0140716	1	4982.93	251.721	125.861	4387.01	132.493	66.2467	0.0140716	1.13584	1.13584	KO-WT up vs WT-WT	13.6534	662884	3.89236e-29	1.88978e-24	242754	1
12033	Tomm6	Tomm6	0.0141732	1	1323.39	78.8392	39.4196	1076.94	87.618	43.809	0.0141732	1.22885	1.22885	KO-WT up vs WT-WT	13.6023	113382	3.54846e-30	2.95782e-26	41677.6	1
445	A930011O12Rik	A930011O12Rik	0.0142061	1	137.16	23.7994	11.8997	82.757	10.5522	5.27612	0.0142061	1.65739	1.65739	KO-WT up vs WT-WT	13.5859	5524.8	1.13649e-30	4.6216e-28	2033.29	1
2668	Commd9	Commd9	0.0142968	1	276.538	21.7258	10.8629	218.697	17.2244	8.61219	0.0142968	1.26448	1.26448	KO-WT up vs WT-WT	13.5408	6245.2	3.60534e-29	1.66283e-26	2306.07	1
4980	Gnb2l1	Gnb2l1	0.0143042	1	54021.6	3385.77	1692.88	46259.6	1543.64	771.821	0.0143042	1.16779	1.16779	KO-WT up vs WT-WT	13.5372	112463000	3.63954e-30	3.02364e-23	41538700	1
10846	Snca	Snca	0.0143095	1	14.1719	1.34829	0.674143	19.8475	2.36359	1.1818	0.0143095	0.71404	-1.40048	KO-WT down vs WT-WT	13.5346	60.1295	6.49618e-30	2.88603e-29	22.2133	1
11316	Syde2	Syde2	0.0143286	1	778.647	26.0225	13.0112	1098.57	151.215	75.6073	0.0143286	0.708783	-1.41087	KO-WT down vs WT-WT	13.5252	191054	2.09034e-30	2.95277e-26	70629	1
12207	Tro	Tro	0.0143473	1	469.559	65.4548	32.7274	720.447	101.017	50.5084	0.0143473	0.65176	-1.53431	KO-WT down vs WT-WT	13.5159	117497	8.49159e-31	7.38194e-27	43466.1	1
9903	Rplp2-ps1	Rplp2-ps1	0.0143641	1	8986.88	640.014	320.007	7401.03	411.849	205.925	0.0143641	1.21427	1.21427	KO-WT up vs WT-WT	13.5076	4694480	2.17501e-29	7.5591e-24	1737710	1
1646	Bloc1s2	Bloc1s2	0.0143721	1	303.429	26.7319	13.366	208.49	36.9051	18.4526	0.0143721	1.45536	1.45536	KO-WT up vs WT-WT	13.5037	16825	1.08203e-36	1.34815e-33	6229.75	1
11218	Stra13	Stra13	0.0144155	1	529.221	34.9689	17.4844	435.047	28.6989	14.3495	0.0144155	1.21647	1.21647	KO-WT up vs WT-WT	13.4825	16554.8	0	0	6139.36	1
7688	Nme3	Nme3	0.0144166	1	218.306	23.5656	11.7828	158.679	16.2822	8.14108	0.0144166	1.37577	1.37577	KO-WT up vs WT-WT	13.482	6636.73	3.74895e-30	1.84548e-27	2461.33	1
9250	Pus7l	Pus7l	0.0144168	1	149.674	6.40338	3.20169	171.968	8.5839	4.29195	0.0144168	0.870364	-1.14895	KO-WT down vs WT-WT	13.4819	927.714	6.03433e-29	4.15234e-27	344.06	1
7518	Ndufb2	Ndufb2	0.014475	1	223.793	67.8771	33.9386	75.0205	22.6048	11.3024	0.014475	2.98309	2.98309	KO-WT up vs WT-WT	13.4535	41315.2	1.35367e-30	4.15707e-27	15354.8	1
12090	Traf3	Traf3	0.0145337	1	814.811	82.9238	41.4619	634.062	26.3554	13.1777	0.0145337	1.28507	1.28507	KO-WT up vs WT-WT	13.4251	60984.4	1.63062e-30	7.40719e-27	22712.9	1
13210	Zfp36l2	Zfp36l2	0.0145438	1	610.831	39.9469	19.9734	511.288	26.4832	13.2416	0.0145438	1.19469	1.19469	KO-WT up vs WT-WT	13.4202	18496.6	2.14421e-29	2.9553e-26	6891.34	1
13060	Zc3hav1	Zc3hav1	0.0145725	1	527.442	56.2074	28.1037	927.047	184.112	92.0561	0.0145725	0.568949	-1.75763	KO-WT down vs WT-WT	13.4064	298077	2.99151e-30	6.65132e-26	111170	1
13272	Zfp536	Zfp536	0.0146126	1	12.8281	2.53696	1.26848	5.76783	2.26894	1.13447	0.0146126	2.22407	2.22407	KO-WT up vs WT-WT	13.3871	93.0477	2.59293e-31	1.80223e-30	34.7527	1
1578	Bcl11a	Bcl11a	0.0146236	1	25.3169	1.37517	0.687586	13.7135	5.42315	2.71158	0.0146236	1.84613	1.84613	KO-WT up vs WT-WT	13.3818	251.325	0	0	93.9051	1
1860	Caml	Caml	0.0146457	1	277.863	16.2204	8.11021	234.413	13.2727	6.63633	0.0146457	1.18536	1.18536	KO-WT up vs WT-WT	13.3713	3524.12	7.00216e-30	1.84548e-27	1317.8	1
8130	Papolg	Papolg	0.0146467	1	735.857	114.745	57.3727	989.179	42.0127	21.0063	0.0146467	0.743906	-1.34426	KO-WT down vs WT-WT	13.3708	119788	2.4077e-36	2.15704e-32	44794.7	1
8402	Pglyrp1	Pglyrp1	0.0146936	0.787022	23.6792	6.66969	3.33484	7.30175	4.65672	2.32836	0.0146936	3.28907	3.28907	KO-WT up vs WT-WT	13.3484	521.482	0.0812643	3.17475	195.335	1
1013	Ap1ar	Ap1ar	0.0147027	1	875.069	43.6348	21.8174	996.354	39.0585	19.5293	0.0147027	0.878271	-1.1386	KO-WT down vs WT-WT	13.3441	27458.7	3.5874e-30	7.38194e-27	10288.7	1
839	Akt2	Akt2	0.0148496	1	483.031	19.1224	9.56122	437.579	10.8853	5.44263	0.0148496	1.10387	1.10387	KO-WT up vs WT-WT	13.2748	3856.24	1.85636e-35	5.3926e-33	1452.47	1
7452	Ncaph2	Ncaph2	0.0148727	1	3120.39	93.9954	46.9977	2837.39	99.7468	49.8734	0.0148727	1.09974	1.09974	KO-WT up vs WT-WT	13.264	149495	1.67814e-28	1.89139e-24	56353.7	1
9862	Rpl19	Rpl19	0.0148775	1	3325.88	272.475	136.238	2666.74	166.368	83.184	0.0148775	1.24717	1.24717	KO-WT up vs WT-WT	13.2617	810989	1.74025e-29	1.06421e-24	305763	1
8089	Padi6	Padi6	0.0148877	1	3.91096	2.89619	1.4481	11.6929	2.41329	1.20664	0.0148877	0.334472	-2.98979	KO-WT down vs WT-WT	13.257	113.044	5.30189e-32	4.52099e-31	42.6357	1
11318	Syk	Syk	0.0149119	1	925.584	18.9791	9.48954	837.905	38.019	19.0095	0.0149119	1.10464	1.10464	KO-WT up vs WT-WT	13.2457	14350.2	6.13936e-29	6.65132e-26	5416.94	1
11077	Sri	Sri	0.0149302	1	378.884	23.4604	11.7302	278.701	42.5267	21.2633	0.0149302	1.35947	1.35947	KO-WT up vs WT-WT	13.2371	18735.1	1.30391e-30	1.84548e-27	7076.73	1
1332	Atp10a	Atp10a	0.0149617	1	100.885	33.0586	16.5293	257.052	68.1568	34.0784	0.0149617	0.392471	-2.54796	KO-WT down vs WT-WT	13.2225	45524.3	3.02544e-31	1.04164e-27	17214.7	1
5235	H2-Bl	H2-Bl	0.0150539	1	11.0235	1.98598	0.992992	17.5393	2.46526	1.23263	0.0150539	0.628502	-1.59109	KO-WT down vs WT-WT	13.18	79.2508	4.79558e-30	2.88357e-29	30.0648	1
10891	Snx10	Snx10	0.0150873	1	589.976	105.08	52.5399	901.199	108.851	54.4254	0.0150873	0.654656	-1.52752	KO-WT down vs WT-WT	13.1646	180805	1.34464e-29	1.84675e-25	68670.8	1
3887	Esrp1	Esrp1	0.0151631	1	1145.32	103.342	51.671	871.559	84.1311	42.0656	0.0151631	1.3141	1.3141	KO-WT up vs WT-WT	13.13	139895	1.1095e-29	1.18212e-25	53272.8	1
5863	Itga8	Itga8	0.0152091	1	12.6086	1.92937	0.964683	17.8691	1.68676	0.84338	0.0152091	0.705606	-1.41722	KO-WT down vs WT-WT	13.1091	51.6574	1.14416e-29	4.50866e-29	19.7028	1
7972	Ogfod1	Ogfod1	0.0152101	1	653.063	21.3384	10.6692	735.668	34.1191	17.0596	0.0152101	0.887715	-1.12649	KO-WT down vs WT-WT	13.1087	12737.3	3.03888e-29	2.95277e-26	4858.33	1
9356	Rab5c	Rab5c	0.0152198	1	2732.04	81.1935	40.5967	2419.91	128.598	64.2989	0.0152198	1.12898	1.12898	KO-WT up vs WT-WT	13.1043	181860	8.51075e-30	1.18111e-25	69389.3	1
10115	Sbf2	Sbf2	0.0152683	1	1193.68	159.573	79.7864	1562.76	83.2539	41.6269	0.0152683	0.763827	-1.3092	KO-WT down vs WT-WT	13.0823	254279	4.43909e-36	8.62817e-32	97184	1
5001	Gnptab	Gnptab	0.0152743	1	706.607	61.3256	30.6628	872.188	52.5408	26.2704	0.0152743	0.810155	-1.23433	KO-WT down vs WT-WT	13.0797	51178.4	0	0	19564.1	1
1944	Cbs	Cbs	0.015291	1	856.43	55.7168	27.8584	690.362	58.8148	29.4074	0.015291	1.24055	1.24055	KO-WT up vs WT-WT	13.0721	51479.7	1.87448e-30	7.38194e-27	19690.6	1
3325	Dnajb14	Dnajb14	0.0152911	1	95.0965	3.52175	1.76087	76.2286	8.50434	4.25217	0.0152911	1.24752	1.24752	KO-WT up vs WT-WT	13.0721	664.532	2.04436e-29	1.03927e-27	254.18	1
3518	Dyrk1a	Dyrk1a	0.0153301	1	963.868	73.1981	36.5991	1158.93	60.9114	30.4557	0.0153301	0.831684	-1.20238	KO-WT down vs WT-WT	13.0546	71028.6	1.22107e-29	6.64374e-26	27204.5	1
5838	Isca2	Isca2	0.0153696	1	287.462	32.1751	16.0875	208.161	21.5746	10.7873	0.0153696	1.38096	1.38096	KO-WT up vs WT-WT	13.0369	11738.7	1.49725e-36	1.34815e-33	4502.1	1
7919	Nup98	Nup98	0.0154	1	2509.39	238.713	119.357	3083.83	147.798	73.8989	0.0154	0.813725	-1.22892	KO-WT down vs WT-WT	13.0234	615964	2.49723e-30	1.18111e-25	236484	1
3026	Dach2	Dach2	0.0154662	1	6.31592	1.22412	0.612062	10.0951	1.38602	0.693011	0.0154662	0.625642	-1.59836	KO-WT down vs WT-WT	12.994	26.6601	7.90558e-30	1.62201e-29	10.2586	1
6490	Lrrn1	Lrrn1	0.0155043	1	11.8453	1.97014	0.98507	23.753	5.4874	2.7437	0.0155043	0.498687	-2.00526	KO-WT down vs WT-WT	12.9772	264.679	1.41381e-30	2.88357e-29	101.979	1
9963	Rps9	Rps9	0.0156654	1	9531.03	531.593	265.796	8129.39	436.999	218.499	0.0156654	1.17242	1.17242	KO-WT up vs WT-WT	12.9066	3667220	6.66235e-30	1.89301e-24	1420680	1
6960	Mip	Mip	0.015694	1	16.953	3.53112	1.76556	27.3035	3.65791	1.82895	0.015694	0.620909	-1.61054	KO-WT down vs WT-WT	12.8942	199.982	1.85923e-30	2.88357e-29	77.5473	1
8586	Pla2g5	Pla2g5	0.0157142	1	85.9166	8.9671	4.48355	165.967	38.2984	19.1492	0.0157142	0.517674	-1.93172	KO-WT down vs WT-WT	12.8854	11961.6	1.98631e-30	1.84391e-27	4641.54	1
11000	Spg11	Spg11	0.0158509	1	1417.73	122.819	61.4094	1747.74	106.445	53.2227	0.0158509	0.811179	-1.23277	KO-WT down vs WT-WT	12.8266	203290	1.86943e-30	2.96288e-26	79245.4	1
10318	Setd7	Setd7	0.0158642	1	666.474	52.6516	26.3258	833.151	63.001	31.5005	0.0158642	0.799944	-1.25009	KO-WT down vs WT-WT	12.821	51858.1	5.33288e-36	2.15704e-32	20224	1
4353	Fkbp6	Fkbp6	0.0160135	1	68.5314	13.962	6.98101	109.94	14.9399	7.46997	0.0160135	0.623354	-1.60422	KO-WT down vs WT-WT	12.7576	3200.68	4.61319e-31	1.15737e-28	1254.42	1
976	Ankrd50	Ankrd50	0.0160417	1	191.644	10.4664	5.23318	233.123	17.6184	8.80921	0.0160417	0.822074	-1.21644	KO-WT down vs WT-WT	12.7457	3211.57	1.83104e-30	4.61371e-28	1259.86	1
5876	Itgb7	Itgb7	0.0160996	1	440.068	49.452	24.726	302.503	46.7178	23.3589	0.0160996	1.45476	1.45476	KO-WT up vs WT-WT	12.7214	35325.3	1.942e-36	5.3926e-33	13884.1	1
3848	Erc1	Erc1	0.0161347	1	916.386	71.2538	35.6269	1118.85	70.4242	35.2121	0.0161347	0.81904	-1.22094	KO-WT down vs WT-WT	12.7068	76520.3	3.06457e-29	1.84548e-25	30110	1
12585	Urah	Urah	0.0161986	1	270.787	55.8308	27.9154	136.106	36.5157	18.2579	0.0161986	1.98954	1.98954	KO-WT up vs WT-WT	12.6802	33859.8	0	0	13351.4	1
5388	Hip1	Hip1	0.0162002	1	1688.29	252.246	126.123	2382.51	233.719	116.859	0.0162002	0.708617	-1.4112	KO-WT down vs WT-WT	12.6796	899636	6.65868e-30	4.72444e-25	354758	1
9674	Rhov	Rhov	0.0162545	1	35.7861	2.93893	1.46947	50.9724	6.93182	3.46591	0.0162545	0.702068	-1.42436	KO-WT down vs WT-WT	12.6571	430.499	8.47798e-31	2.88357e-29	170.062	1
10396	Sh3pxd2a	Sh3pxd2a	0.0162781	1	616.745	94.3117	47.1559	860.75	75.8357	37.9178	0.0162781	0.716521	-1.39563	KO-WT down vs WT-WT	12.6474	111138	3.36022e-30	2.95277e-26	43937.3	1
9307	Rab11fip1	Rab11fip1	0.0162949	1	570.72	45.0292	22.5146	689.846	38.2765	19.1383	0.0162949	0.827316	-1.20873	KO-WT down vs WT-WT	12.6404	26489.7	3.52253e-30	7.38194e-27	10478.2	1
10289	Serpinb5	Serpinb5	0.0163605	1	11.5421	3.74578	1.87289	3.73912	0.993443	0.496722	0.0163605	3.08686	3.08686	KO-WT up vs WT-WT	12.6135	113.656	8.00726e-31	7.21508e-30	45.0534	1
4045	Fam168a	Fam168a	0.0163745	1	1425.5	152.726	76.3632	1025.27	127.285	63.6424	0.0163745	1.39036	1.39036	KO-WT up vs WT-WT	12.6078	299008	9.09528e-37	2.15704e-32	118580	1
1052	Apela	Apela	0.0163883	1	404.535	41.9621	20.9811	582.849	78.0296	39.0148	0.0163883	0.694066	-1.44079	KO-WT down vs WT-WT	12.6022	59351.9	1.5674e-30	7.38194e-27	23548.3	1
3747	Emc6	Emc6	0.0163907	1	842.45	60.2758	30.1379	667.672	62.5191	31.2595	0.0163907	1.26177	1.26177	KO-WT up vs WT-WT	12.6012	57021.5	1.63134e-30	7.38194e-27	22625.4	1
2959	Cyp2s1	Cyp2s1	0.0165204	1	230.143	18.569	9.28448	139.484	41.1447	20.5723	0.0165204	1.64996	1.64996	KO-WT up vs WT-WT	12.5486	15342.1	3.40015e-30	4.15707e-27	6113.08	1
13213	Zfp382	Zfp382	0.016574	1	72.164	9.14409	4.57204	91.9546	3.69562	1.84781	0.016574	0.784778	-1.27425	KO-WT down vs WT-WT	12.527	731.116	3.16477e-29	1.84706e-27	291.816	1
6565	Macf1	Macf1	0.0166023	1	6120.1	1237.17	618.585	9282.39	977.343	488.672	0.0166023	0.659324	-1.5167	KO-WT down vs WT-WT	12.5156	18666800	7.91908e-30	1.18111e-23	7457370	1
12868	Whsc1	Whsc1	0.0166646	1	842.159	88.3519	44.1759	1028.9	29.6602	14.8301	0.0166646	0.818504	-1.22174	KO-WT down vs WT-WT	12.4908	65095.3	1.42133e-30	7.40719e-27	26057.4	1
3570	Ech1	Ech1	0.0166672	1	957.864	95.0781	47.5391	751.967	38.9893	19.4947	0.0166672	1.27381	1.27381	KO-WT up vs WT-WT	12.4897	79135.1	1.16508e-30	7.38194e-27	31680	1
3244	Diablo	Diablo	0.0167355	1	1245.35	78.271	39.1355	1065.1	44.5477	22.2738	0.0167355	1.16924	1.16924	KO-WT up vs WT-WT	12.4626	60649.3	2.42909e-29	1.18212e-25	24332.5	1
7936	Nxph4	Nxph4	0.0167813	1	18.6878	4.93489	2.46745	7.48471	2.6503	1.32515	0.0167813	2.4968	2.4968	KO-WT up vs WT-WT	12.4445	234.284	0	0	94.1317	1
5269	Hadha	Hadha	0.0168478	1	1811.81	33.6324	16.8162	1601.08	99.9711	49.9856	0.0168478	1.13162	1.13162	KO-WT up vs WT-WT	12.4183	82894.8	0	0	33376.1	1
11984	Tnfrsf1a	Tnfrsf1a	0.0170642	1	163.578	26.7198	13.3599	95.8492	21.05	10.525	0.0170642	1.70662	1.70662	KO-WT up vs WT-WT	12.3341	8562.75	0	0	3471.16	1
7700	Nnat	Nnat	0.0170761	1	408.26	70.8849	35.4424	263.162	16.9636	8.48178	0.0170761	1.55137	1.55137	KO-WT up vs WT-WT	12.3296	39300	2.31989e-30	7.39456e-27	15937.3	1
8404	Pgm2	Pgm2	0.0170943	1	680.379	57.8088	28.9044	536.567	43.3559	21.6779	0.0170943	1.26802	1.26802	KO-WT up vs WT-WT	12.3225	38606	2.35622e-30	7.38194e-27	15664.8	1
10997	Spef1	Spef1	0.0171083	1	30.0112	3.58605	1.79302	21.8273	2.01428	1.00714	0.0171083	1.37494	1.37494	KO-WT up vs WT-WT	12.3172	125.022	1.77677e-29	1.80346e-28	50.7512	1
10681	Slc4a11	Slc4a11	0.0171161	1	342.228	20.7821	10.391	285.785	19.3123	9.65617	0.0171161	1.1975	1.1975	KO-WT up vs WT-WT	12.3142	5946.72	3.43938e-29	1.66094e-26	2414.59	1
11503	Tcf15	Tcf15	0.017123	1	414.2	102.773	51.3866	196.092	38.1938	19.0969	0.017123	2.11227	2.11227	KO-WT up vs WT-WT	12.3115	88798.9	1.02522e-30	7.39456e-27	36063.3	1
1170	Arid2	Arid2	0.017156	1	1610.12	204.467	102.233	2184.7	204.225	102.113	0.017156	0.736995	-1.35686	KO-WT down vs WT-WT	12.2989	616282	2.35709e-30	1.18111e-25	250544	1
12528	Ufsp1	Ufsp1	0.0171683	1	91.6695	9.91983	4.95992	63.52	10.1052	5.05262	0.0171683	1.44316	1.44316	KO-WT up vs WT-WT	12.2942	1479.13	8.63323e-30	1.03868e-27	601.557	1
11928	Tmem79	Tmem79	0.0171698	1	261.723	21.1895	10.5948	178.094	36.3442	18.1721	0.0171698	1.46958	1.46958	KO-WT up vs WT-WT	12.2936	13055	0	0	5309.68	1
10104	Sash1	Sash1	0.0171983	1	170.529	20.4322	10.2161	305.472	64.7679	32.384	0.0171983	0.558248	-1.79132	KO-WT down vs WT-WT	12.2827	33991.4	0	0	13837.1	1
4919	Gm608	Gm608	0.0172026	1	388.587	93.7611	46.8806	594.581	44.254	22.127	0.0172026	0.653547	-1.53011	KO-WT down vs WT-WT	12.2811	79209.8	4.58596e-30	2.95782e-26	32248.7	1
5808	Iqgap2	Iqgap2	0.0172653	1	285.644	89.7993	44.8996	481.8	41.2593	20.6297	0.0172653	0.592868	-1.68672	KO-WT down vs WT-WT	12.2573	71824.3	3.14943e-31	1.84548e-27	29298.7	1
9665	Rhoc	Rhoc	0.0173613	1	884.375	90.8559	45.4279	605.739	107.283	53.6416	0.0173613	1.45999	1.45999	KO-WT up vs WT-WT	12.221	144925	2.48571e-30	2.94773e-26	59293.4	1
8536	Pipox	Pipox	0.0173775	1	1112.18	136.892	68.4458	765.944	108.596	54.2981	0.0173775	1.45203	1.45203	KO-WT up vs WT-WT	12.2149	223770	1.17746e-36	2.15704e-32	91597.3	1
7656	Nkain4	Nkain4	0.0174565	1	48.555	9.21388	4.60694	69.2127	4.9049	2.45245	0.0174565	0.701534	-1.42545	KO-WT down vs WT-WT	12.1853	796.579	4.39594e-31	2.87372e-29	326.861	1
10721	Slc9a3r1	Slc9a3r1	0.0174954	1	2472.95	212.119	106.059	1807	261.473	130.736	0.0174954	1.36853	1.36853	KO-WT up vs WT-WT	12.1708	827826	0	0	340087	1
9983	Rrnad1	Rrnad1	0.0175107	1	492.602	22.2116	11.1058	439.172	15.3861	7.69303	0.0175107	1.12166	1.12166	KO-WT up vs WT-WT	12.1651	5328.94	0	0	2190.25	1
216	2610528J11Rik	2610528J11Rik	0.0175971	1	74.5922	19.3198	9.65988	32.3053	9.23382	4.61691	0.0175971	2.30898	2.30898	KO-WT up vs WT-WT	12.1331	3337.94	4.1926e-31	1.15343e-28	1375.55	1
4127	Fam57b	Fam57b	0.017601	1	105.392	10.2828	5.14142	148.249	19.1121	9.55605	0.017601	0.710915	-1.40664	KO-WT down vs WT-WT	12.1317	3428.47	1.63815e-30	4.6295e-28	1413.03	1
5495	Hpca	Hpca	0.0176209	1	58.6679	3.89109	1.94554	83.5064	11.9654	5.98268	0.0176209	0.702555	-1.42338	KO-WT down vs WT-WT	12.1243	1151.65	1.09412e-29	1.03927e-27	474.932	1
4139	Fam73a	Fam73a	0.0176319	1	877.805	58.015	29.0075	1057.18	69.9494	34.9747	0.0176319	0.83033	-1.20434	KO-WT down vs WT-WT	12.1203	60058.4	1.49483e-30	7.40719e-27	24776	1
12375	Tuft1	Tuft1	0.0176345	1	293.892	38.4667	19.2334	168.046	50.8514	25.4257	0.0176345	1.74888	1.74888	KO-WT up vs WT-WT	12.1193	29563.1	7.57847e-31	1.84864e-27	12196.7	1
8981	Prkab2	Prkab2	0.0176859	1	260.624	30.8362	15.4181	362.756	41.6052	20.8026	0.0176859	0.718455	-1.39187	KO-WT down vs WT-WT	12.1005	19471.1	1.14297e-30	1.83918e-27	8045.6	1
7317	Myh13	Myh13	0.0176984	1	27.5557	9.26032	4.63016	76.3817	22.9656	11.4828	0.0176984	0.360763	-2.7719	KO-WT down vs WT-WT	12.0959	4450.09	1.76553e-31	6.49543e-29	1839.51	1
9270	Pycard	Pycard	0.0177212	1	612.699	49.5104	24.7552	481.622	44.3937	22.1968	0.0177212	1.27216	1.27216	KO-WT up vs WT-WT	12.0875	32071.2	2.79174e-30	7.40719e-27	13266.2	1
4995	Gnl3l	Gnl3l	0.0177297	1	2851.04	206.282	103.141	3303.68	100.962	50.4812	0.0177297	0.862991	-1.15876	KO-WT down vs WT-WT	12.0844	382439	3.71935e-30	1.17708e-25	158237	1
8134	Paqr4	Paqr4	0.0177471	1	52.4257	6.54225	3.27112	37.4998	3.81885	1.90943	0.0177471	1.39802	1.39802	KO-WT up vs WT-WT	12.0781	415.856	3.35572e-30	1.1554e-28	172.154	1
12578	Uqcr11	Uqcr11	0.0179194	1	327.032	41.7112	20.8556	241.447	12.519	6.25951	0.0179194	1.35447	1.35447	KO-WT up vs WT-WT	12.0156	13673	1.18474e-36	1.34815e-33	5689.66	1
8795	Pop1	Pop1	0.0179262	1	1881.94	100.483	50.2416	2169.85	106.628	53.3142	0.0179262	0.867315	-1.15298	KO-WT down vs WT-WT	12.0132	154728	3.67121e-29	4.72848e-25	64399.5	1
1400	Atpif1	Atpif1	0.0179297	1	2685.72	177.378	88.6892	2254.62	129.121	64.5607	0.0179297	1.19121	1.19121	KO-WT up vs WT-WT	12.0119	346919	4.07557e-30	1.17708e-25	144406	1
7768	Npr1	Npr1	0.0179477	1	351.913	45.8606	22.9303	258.254	13.0381	6.51903	0.0179477	1.36266	1.36266	KO-WT up vs WT-WT	12.0055	16374.4	1.35308e-30	1.84548e-27	6819.54	1
2727	Cox8a	Cox8a	0.0179492	1	2600.08	239.051	119.525	2047.44	148.333	74.1665	0.0179492	1.26992	1.26992	KO-WT up vs WT-WT	12.0049	570100	9.95704e-30	4.72848e-25	237444	1
2241	Cdk6	Cdk6	0.0179641	1	233.205	11.2102	5.6051	209.845	3.97669	1.98834	0.0179641	1.11132	1.11132	KO-WT up vs WT-WT	11.9996	1018.64	4.89703e-29	4.15707e-27	424.448	1
2215	Cdh4	Cdh4	0.0180005	1	93.1762	16.3027	8.15136	40.2511	21.4765	10.7383	0.0180005	2.31487	2.31487	KO-WT up vs WT-WT	11.9865	5228.66	2.64872e-31	1.1554e-28	2181.06	1
6374	Lmf2	Lmf2	0.0180459	1	607.285	44.4602	22.2301	506.729	25.5201	12.76	0.0180459	1.19844	1.19844	KO-WT up vs WT-WT	11.9703	18874.7	0	0	7883.96	1
2880	Ctrb1	Ctrb1	0.0180541	0.650647	7.94944	5.09069	2.54534	27.5034	8.42625	4.21313	0.0180541	0.313688	-3.18788	KO-WT down vs WT-WT	11.9674	665.094	0.231623	12.8726	277.878	1
5088	Gpr89	Gpr89	0.0180626	1	349.002	12.1889	6.09443	322.453	5.89244	2.94622	0.0180626	1.08234	1.08234	KO-WT up vs WT-WT	11.9644	1315.76	1.68386e-29	1.8518e-27	549.868	1
1605	Begain	Begain	0.0180789	1	62.4964	10.8944	5.44719	36.3721	7.67231	3.83616	0.0180789	1.71825	1.71825	KO-WT up vs WT-WT	11.9586	1273.96	0	0	532.656	1
2578	Cnn1	Cnn1	0.0180975	1	37.4162	7.8956	3.9478	53.3114	1.851	0.925502	0.0180975	0.701843	-1.42482	KO-WT down vs WT-WT	11.952	471.624	2.92803e-30	1.1554e-28	197.3	1
4428	Foxp4	Foxp4	0.0181197	1	839.621	167.672	83.8361	501.49	40.8245	20.4123	0.0181197	1.67425	1.67425	KO-WT up vs WT-WT	11.9441	213421	0	0	89341.8	1
1221	Arpc1b	Arpc1b	0.0182035	1	1152.51	94.8866	47.4433	915.301	75.4289	37.7144	0.0182035	1.25916	1.25916	KO-WT up vs WT-WT	11.9145	105036	1.33977e-29	1.18111e-25	44078.9	1
2378	Chchd2	Chchd2	0.0182629	1	1889.21	229.549	114.774	1416.28	76.238	38.119	0.0182629	1.33392	1.33392	KO-WT up vs WT-WT	11.8936	417501	8.41176e-31	2.95277e-26	175515	1
12662	Utrn	Utrn	0.0183168	1	1686.54	304.476	152.238	2354.17	155.15	77.5751	0.0183168	0.716405	-1.39586	KO-WT down vs WT-WT	11.8748	832026	6.73703e-30	4.7204e-25	350333	1
5722	Il6st	Il6st	0.0184077	1	1423.14	88.4568	44.2284	1661.71	84.4163	42.2082	0.0184077	0.856433	-1.16763	KO-WT down vs WT-WT	11.8432	106239	5.27118e-29	4.72848e-25	44852.2	1
1309	Atg14	Atg14	0.0184138	1	1256.57	86.8511	43.4256	1467.71	64.5663	32.2832	0.0184138	0.856149	-1.16802	KO-WT down vs WT-WT	11.8411	83208.9	4.21633e-30	2.96288e-26	35135.8	1
2624	Cog5	Cog5	0.0184525	1	355.157	42.3581	21.179	466.896	38.5996	19.2998	0.0184525	0.760678	-1.31462	KO-WT down vs WT-WT	11.8277	23306.2	0	0	9852.4	1
12636	Usp44	Usp44	0.0184593	1	286.649	21.1341	10.567	355.95	28.5807	14.2903	0.0184593	0.805308	-1.24176	KO-WT down vs WT-WT	11.8253	8964.82	0	0	3790.51	1
1409	Atxn1l	Atxn1l	0.0184629	1	492.368	54.6269	27.3135	602.446	14.2856	7.14281	0.0184629	0.817283	-1.22357	KO-WT down vs WT-WT	11.8241	22618.4	8.68278e-30	1.66094e-26	9564.54	1
6508	Lsm7	Lsm7	0.0184888	1	260.307	17.2046	8.60228	200.931	25.1457	12.5728	0.0184888	1.2955	1.2955	KO-WT up vs WT-WT	11.8152	6580.82	0	0	2784.91	1
7746	Npas2	Npas2	0.0185015	0.999739	2.9836	1.99053	0.995265	10.0654	3.04122	1.52061	0.0185015	0.296405	-3.37377	KO-WT down vs WT-WT	11.8108	93.6208	1.18302e-07	9.37749e-07	39.6336	1
12582	Uqcrfs1	Uqcrfs1	0.0186119	1	1640.84	118.992	59.4959	1391.24	48.0017	24.0009	0.0186119	1.17941	1.17941	KO-WT up vs WT-WT	11.7729	116292	2.97906e-30	2.94269e-26	49389.6	1
12734	Vps28	Vps28	0.0186851	1	747.631	76.3284	38.1642	555.58	62.7809	31.3905	0.0186851	1.34568	1.34568	KO-WT up vs WT-WT	11.7481	68849.3	1.25961e-30	7.38194e-27	29302.4	1
2226	Cdk17	Cdk17	0.0187138	1	833.099	148.957	74.4784	1130.76	35.9817	17.9908	0.0187138	0.736761	-1.35729	KO-WT down vs WT-WT	11.7383	165389	1.53094e-36	2.15704e-32	70448.4	1
10704	Slc6a8	Slc6a8	0.0187188	1	1625.82	250.295	125.148	976.945	221.269	110.635	0.0187188	1.66419	1.66419	KO-WT up vs WT-WT	11.7366	785941	3.97303e-30	2.66053e-25	334824	1
6309	Lgals12	Lgals12	0.018735	1	11.5021	2.64613	1.32307	21.5844	4.46725	2.23363	0.018735	0.532891	-1.87656	KO-WT down vs WT-WT	11.7312	189.752	1.78425e-30	2.88603e-29	80.8751	1
9681	Rhpn2	Rhpn2	0.0189012	1	330.492	46.5058	23.2529	505.735	77.5923	38.7961	0.0189012	0.653488	-1.53025	KO-WT down vs WT-WT	11.6753	57325.8	3.75862e-31	1.84548e-27	24550	1
7065	Mpc1	Mpc1	0.0189097	1	94.2092	15.6842	7.84211	53.3208	14.1284	7.06421	0.0189097	1.76684	1.76684	KO-WT up vs WT-WT	11.6725	3120.81	3.88266e-30	1.03808e-27	1336.82	1
3248	Dicer1	Dicer1	0.0189494	1	1954.61	353.772	176.886	2740.94	199.58	99.7899	0.0189494	0.713118	-1.40229	KO-WT down vs WT-WT	11.6593	1154180	1.19313e-30	1.18111e-25	494961	1
9125	Psmc3ip	Psmc3ip	0.0190232	1	762.838	33.1876	16.5938	690.704	17.0265	8.51324	0.0190232	1.10443	1.10443	KO-WT up vs WT-WT	11.6348	9712.59	8.84286e-30	7.38194e-27	4173.95	1
4521	Gabarap	Gabarap	0.0191061	1	1104.53	98.8907	49.4454	905.775	28.4461	14.223	0.0191061	1.21944	1.21944	KO-WT up vs WT-WT	11.6074	73743.5	1.86069e-29	1.18212e-25	31765.7	1
10304	Sertm1	Sertm1	0.0191821	1	16.6685	4.6422	2.3211	26.5174	2.12238	1.06119	0.0191821	0.628589	-1.59086	KO-WT down vs WT-WT	11.5825	181.066	7.38461e-30	1.15441e-28	78.1635	1
5509	Hras	Hras	0.0192101	1	1076.81	57.8467	28.9233	872.471	88.7606	44.3803	0.0192101	1.23421	1.23421	KO-WT up vs WT-WT	11.5733	77944.2	4.39185e-30	2.95782e-26	33674	1
8339	Peli1	Peli1	0.0192277	1	759.704	22.493	11.2465	989.822	117.201	58.6006	0.0192277	0.767516	-1.3029	KO-WT down vs WT-WT	11.5676	98847.9	0	0	42726.2	1
5590	Iars2	Iars2	0.0192527	1	1385.27	81.7966	40.8983	1611.8	84.3867	42.1934	0.0192527	0.859452	-1.16353	KO-WT down vs WT-WT	11.5595	95794.3	3.56311e-30	2.95277e-26	41435.4	1
9935	Rps21	Rps21	0.0192802	1	3342.83	177.118	88.5591	2895.61	150.006	75.0031	0.0192802	1.15445	1.15445	KO-WT up vs WT-WT	11.5505	373355	0	0	161618	1
12453	Ube2e2	Ube2e2	0.0193639	1	68.2421	4.56553	2.28276	51.3374	7.50391	3.75195	0.0193639	1.32929	1.32929	KO-WT up vs WT-WT	11.5234	533.438	2.24505e-29	1.03927e-27	231.458	1
6666	Mapk1	Mapk1	0.0194682	1	4709.52	289.45	144.725	5392.63	206.324	103.162	0.0194682	0.873326	-1.14505	KO-WT down vs WT-WT	11.4899	871054	2.49277e-29	1.88978e-24	379052	1
12714	Vkorc1	Vkorc1	0.0194688	1	297.959	42.8535	21.4267	204.239	23.2789	11.6395	0.0194688	1.45887	1.45887	KO-WT up vs WT-WT	11.4897	16395.8	1.16394e-29	1.66094e-26	7134.98	1
9472	Rassf4	Rassf4	0.0195349	1	51.0549	13.5526	6.7763	93.2868	17.3248	8.66242	0.0195349	0.54729	-1.82719	KO-WT down vs WT-WT	11.4686	3329.26	1.59204e-30	4.6216e-28	1451.47	1
9253	Pvrl1	Pvrl1	0.0195433	1	369.972	61.1934	30.5967	240.358	28.5263	14.2632	0.0195433	1.53926	1.53926	KO-WT up vs WT-WT	11.4659	31359.6	0	0	13675.2	1
11468	Tbl1x	Tbl1x	0.019555	1	755.163	62.8949	31.4475	899.957	41.6501	20.825	0.019555	0.83911	-1.19174	KO-WT down vs WT-WT	11.4622	39135.3	2.15468e-30	7.35672e-27	17071.5	1
484	AU041133	AU041133	0.0195627	1	11.0042	3.59224	1.79612	23.1942	5.238	2.619	0.0195627	0.474439	-2.10775	KO-WT down vs WT-WT	11.4597	277.377	2.97834e-31	7.20892e-30	121.023	1
11441	Tbc1d2	Tbc1d2	0.0195984	1	267.556	17.5569	8.77845	199.247	30.9802	15.4901	0.0195984	1.34283	1.34283	KO-WT up vs WT-WT	11.4484	8710.04	1.77199e-36	1.34815e-33	3804.05	1
12722	Vprbp	Vprbp	0.0196565	1	2011.06	130.977	65.4883	2466.16	198.036	99.0181	0.0196565	0.815464	-1.2263	KO-WT down vs WT-WT	11.43	386607	3.14633e-29	1.06421e-24	169120	1
6626	Map1b	Map1b	0.0196591	1	807.777	132.575	66.2875	1200.91	156.508	78.2538	0.0196591	0.672637	-1.48668	KO-WT down vs WT-WT	11.4292	288500	2.63197e-30	6.64374e-26	126212	1
623	Acp6	Acp6	0.0196896	1	1427.82	89.1367	44.5684	1183.51	91.191	45.5955	0.0196896	1.20643	1.20643	KO-WT up vs WT-WT	11.4195	111417	2.72687e-29	2.66053e-25	48783.5	1
8456	Phlpp2	Phlpp2	0.0197496	1	205.007	31.7142	15.8571	300.706	38.6442	19.3221	0.0197496	0.681754	-1.4668	KO-WT down vs WT-WT	11.4007	17095.3	2.77231e-30	4.15707e-27	7497.49	1
3788	Enpp4	Enpp4	0.0197731	1	167.889	28.8799	14.4399	231.426	16.3797	8.18983	0.0197731	0.725455	-1.37844	KO-WT down vs WT-WT	11.3933	7535.57	1.74391e-29	1.15343e-26	3307.02	1
1471	B9d1	B9d1	0.01978	1	508.046	20.2832	10.1416	385.564	60.7112	30.3556	0.01978	1.31767	1.31767	KO-WT up vs WT-WT	11.3911	28003.4	2.19358e-36	5.3926e-33	12291.8	1
4044	Fam167a	Fam167a	0.0198368	1	109.029	17.7616	8.88079	188.775	37.7371	18.8686	0.0198368	0.577561	-1.73142	KO-WT down vs WT-WT	11.3734	11870.8	4.40527e-31	4.59795e-28	5218.69	1
10669	Slc44a2	Slc44a2	0.019971	1	1182.76	33.1638	16.5819	891.415	149.011	74.5057	0.019971	1.32683	1.32683	KO-WT up vs WT-WT	11.3317	158446	0	0	69912.6	1
9528	Rbm4b	Rbm4b	0.0199775	1	196.96	13.8124	6.90621	231.046	11.3254	5.66268	0.0199775	0.85247	-1.17306	KO-WT down vs WT-WT	11.3297	2168.82	2.41015e-30	4.61371e-28	957.14	1
2557	Cmpk2	Cmpk2	0.019988	1	28.0633	2.47105	1.23552	20.4983	3.1005	1.55025	0.019988	1.36905	1.36905	KO-WT up vs WT-WT	11.3264	106.826	2.75164e-29	2.59521e-28	47.1576	1
7167	Mrps23	Mrps23	0.0200181	1	1372.04	79.8132	39.9066	1211.54	26.6751	13.3376	0.0200181	1.13248	1.13248	KO-WT up vs WT-WT	11.3172	48087	6.92556e-30	2.94269e-26	21245.1	1
2969	Cystm1	Cystm1	0.0200249	1	211.45	26.5337	13.2668	128.446	34.5004	17.2502	0.0200249	1.64621	1.64621	KO-WT up vs WT-WT	11.3151	12860.6	6.49482e-30	7.38194e-27	5682.94	1
8986	Prkar1a	Prkar1a	0.0200388	1	3310.64	186.777	93.3884	2924.54	78.2105	39.1052	0.0200388	1.13202	1.13202	KO-WT up vs WT-WT	11.3108	278263	4.3258e-29	1.06421e-24	123007	1
10753	Smad2	Smad2	0.020206	1	1122.14	101.269	50.6347	1380.37	90.386	45.193	0.020206	0.812926	-1.23012	KO-WT down vs WT-WT	11.2597	124477	2.67097e-30	2.95277e-26	55275.4	1
3476	Dusp1	Dusp1	0.0203577	1	969.06	81.0466	40.5233	665.88	137.597	68.7983	0.0203577	1.45531	1.45531	KO-WT up vs WT-WT	11.2138	171581	1.20613e-29	1.84548e-25	76504.1	1
12433	Ubac2	Ubac2	0.0203619	1	632.077	54.1348	27.0674	525.035	15.7676	7.88381	0.0203619	1.20388	1.20388	KO-WT up vs WT-WT	11.2126	21388.2	1.54929e-29	2.9553e-26	9537.6	1
1427	Avl9	Avl9	0.0203739	1	554.048	131.09	65.5451	809.184	29.7091	14.8546	0.0203739	0.6847	-1.46049	KO-WT down vs WT-WT	11.209	121509	0	0	54201.7	1
966	Ankrd34a	Ankrd34a	0.0204099	1	79.2496	16.267	8.1335	39.8871	12.8782	6.43909	0.0204099	1.98685	1.98685	KO-WT up vs WT-WT	11.1981	2892.23	4.45821e-31	1.15146e-28	1291.39	1
5095	Gps1	Gps1	0.0204188	1	878.852	53.4695	26.7347	738.279	51.3064	25.6532	0.0204188	1.19041	1.19041	KO-WT up vs WT-WT	11.1955	36886.9	2.01873e-29	6.65132e-26	16474	1
6202	Ksr1	Ksr1	0.0205415	1	193.086	58.5049	29.2524	317.302	29.647	14.8235	0.0205415	0.608526	-1.64332	KO-WT down vs WT-WT	11.1589	28801.7	7.13788e-31	1.84233e-27	12905.3	1
4325	Fhod1	Fhod1	0.0205969	1	283.182	32.7901	16.3951	349.403	12.2154	6.10771	0.0205969	0.810474	-1.23385	KO-WT down vs WT-WT	11.1425	8185.74	4.02276e-29	2.9553e-26	3673.22	1
9761	Rnf141	Rnf141	0.0206528	1	47.2897	3.65215	1.82608	55.5463	2.39264	1.19632	0.0206528	0.851355	-1.1746	KO-WT down vs WT-WT	11.1259	127.256	1.00671e-29	1.15146e-28	57.1889	1
11808	Tmem158	Tmem158	0.0206785	1	45.6632	4.68036	2.34018	32.2599	5.32573	2.66287	0.0206785	1.41548	1.41548	KO-WT up vs WT-WT	11.1184	335.347	9.56041e-31	2.88357e-29	150.808	1
10585	Slc29a1	Slc29a1	0.0206965	1	7728.19	1106.82	553.41	5169.41	779.67	389.835	0.0206965	1.49498	1.49498	KO-WT up vs WT-WT	11.1131	12221700	1.0747e-29	1.18192e-23	5498810	1
4301	Fgf15	Fgf15	0.0207169	1	7.24973	2.88686	1.44343	14.8149	2.77428	1.38714	0.0207169	0.489354	-2.04351	KO-WT down vs WT-WT	11.1071	106.832	4.68754e-30	4.50866e-29	48.0919	1
4852	Gm2027	Gm2027	0.0207507	1	52.8923	4.81365	2.40683	40.9485	4.10154	2.05077	0.0207507	1.29168	1.29168	KO-WT up vs WT-WT	11.0972	266.291	0	0	119.982	1
11764	Tmeff1	Tmeff1	0.0207619	1	1692.18	182.347	91.1733	1238.09	156.76	78.3798	0.0207619	1.36676	1.36676	KO-WT up vs WT-WT	11.0939	384894	0	0	173471	1
1874	Capn10	Capn10	0.0207687	1	531.633	64.2707	32.1353	407.41	14.0539	7.02694	0.0207687	1.30491	1.30491	KO-WT up vs WT-WT	11.0919	28805	2.84255e-30	7.38194e-27	12984.7	1
11845	Tmem2	Tmem2	0.0208096	1	2468.28	266.073	133.037	3344.32	380.384	190.192	0.0208096	0.738053	-1.35492	KO-WT down vs WT-WT	11.08	1432550	8.23104e-30	1.06421e-24	646461	1
3988	Fam104a	Fam104a	0.0208142	1	667.91	31.6442	15.8221	561.019	46.9809	23.4904	0.0208142	1.19053	1.19053	KO-WT up vs WT-WT	11.0786	21327.8	1.53511e-29	2.9553e-26	9625.67	1
8332	Pecam1	Pecam1	0.0208478	1	1839.87	265.823	132.911	2658.31	342.941	171.471	0.0208478	0.692122	-1.44483	KO-WT down vs WT-WT	11.0688	1250360	2.35255e-30	2.6575e-25	564811	1
923	Anapc11	Anapc11	0.0208497	1	1426.29	66.6267	33.3134	1193.05	104.177	52.0884	0.0208497	1.1955	1.1955	KO-WT up vs WT-WT	11.0683	101553	3.22924e-30	2.96288e-26	45875.8	1
2468	Cisd3	Cisd3	0.0208534	1	597.792	86.6183	43.3091	398.732	60.301	30.1505	0.0208534	1.49923	1.49923	KO-WT up vs WT-WT	11.0672	73966.1	1.10264e-30	7.36932e-27	33416.8	1
12972	Ylpm1	Ylpm1	0.020903	1	1578.44	64.9133	32.4567	1881.74	147.238	73.619	0.020903	0.838821	-1.19215	KO-WT down vs WT-WT	11.0528	171712	3.04363e-29	4.72848e-25	77678.2	1
906	Amigo2	Amigo2	0.0209076	1	73.682	10.7597	5.37987	102.572	10.917	5.45852	0.0209076	0.718346	-1.39209	KO-WT down vs WT-WT	11.0515	1557.95	2.39081e-36	3.37038e-34	704.861	1
11801	Tmem145	Tmem145	0.0209144	1	24.4365	7.13068	3.56534	44.4461	7.86675	3.93338	0.0209144	0.549801	-1.81884	KO-WT down vs WT-WT	11.0495	747.382	1.70818e-30	1.1554e-28	338.197	1
10040	Ruvbl2	Ruvbl2	0.0209398	1	7382.14	655.667	327.834	6129.33	110.988	55.4938	0.0209398	1.2044	1.2044	KO-WT up vs WT-WT	11.0421	2929820	0	0	1326650	1
12935	Xpot	Xpot	0.0209479	1	1909.6	166.236	83.1179	2376.03	183.506	91.7529	0.0209479	0.803694	-1.24425	KO-WT down vs WT-WT	11.0398	406102	3.21632e-30	1.18313e-25	183926	1
1871	Cap2	Cap2	0.0209986	1	7.41037	2.69369	1.34684	19.3501	5.74205	2.87102	0.0209986	0.382963	-2.61122	KO-WT down vs WT-WT	11.0252	266.106	7.4669e-32	1.80223e-30	120.681	1
11965	Tmtc4	Tmtc4	0.0210562	1	132.872	11.0186	5.5093	196.924	32.2185	16.1093	0.0210562	0.674737	-1.48206	KO-WT down vs WT-WT	11.0086	7658.31	1.06113e-29	7.38194e-27	3478.32	1
7526	Ndufc1	Ndufc1	0.021071	1	261.559	21.6647	10.8323	216.78	9.87642	4.93821	0.021071	1.20657	1.20657	KO-WT up vs WT-WT	11.0044	3743.05	2.17026e-29	7.38194e-27	1700.71	1
4838	Gm16845	Gm16845	0.0210746	1	8.51925	4.55679	2.2784	19.3251	3.5001	1.75005	0.0210746	0.440838	-2.26841	KO-WT down vs WT-WT	11.0033	217.966	1.45693e-30	2.88603e-29	99.0451	1
7856	Nuak1	Nuak1	0.0210937	1	290.615	21.1815	10.5907	412.604	61.3273	30.6636	0.0210937	0.704343	-1.41976	KO-WT down vs WT-WT	10.9979	27778.6	0	0	12629.1	1
11704	Tjp1	Tjp1	0.021157	1	2560.72	384.842	192.421	3301.47	85.87	42.935	0.021157	0.77563	-1.28927	KO-WT down vs WT-WT	10.9798	1024260	1.26612e-30	1.18111e-25	466430	1
3105	Ddhd2	Ddhd2	0.0211699	1	608.141	36.1247	18.0623	710.434	40.7543	20.3772	0.0211699	0.856013	-1.16821	KO-WT down vs WT-WT	10.9761	19532.5	6.64283e-29	1.18212e-25	8897.72	1
258	3110043O21Rik	3110043O21Rik	0.0211703	1	298.726	2.9394	1.4697	338.824	21.1449	10.5725	0.0211703	0.881654	-1.13423	KO-WT down vs WT-WT	10.976	3001.37	6.77202e-30	1.8518e-27	1367.24	1
5893	Itsn1	Itsn1	0.0212041	1	1175.74	68.5671	34.2835	1406.67	102.116	51.0581	0.0212041	0.835831	-1.19641	KO-WT down vs WT-WT	10.9664	99547.6	0	0	45387.5	1
8906	Ppp2r3a	Ppp2r3a	0.0212174	1	108.073	31.7514	15.8757	171.427	11.4414	5.72068	0.0212174	0.630433	-1.58621	KO-WT down vs WT-WT	10.9626	7492.24	1.52065e-30	1.03927e-27	3417.18	1
9974	Rragd	Rragd	0.0212813	1	479.659	98.0317	49.0158	837.271	163.533	81.7667	0.0212813	0.572883	-1.74556	KO-WT down vs WT-WT	10.9445	238722	2.11377e-30	4.61056e-26	109060	1
12632	Usp4	Usp4	0.0212858	1	2383.21	44.6001	22.3001	2248.54	56.2755	28.1378	0.0212858	1.05989	1.05989	KO-WT up vs WT-WT	10.9433	33854.8	3.82436e-29	1.18313e-25	15468.3	1
8312	Pdrg1	Pdrg1	0.0213704	1	512.266	45.2227	22.6114	401.401	38.1683	19.0841	0.0213704	1.2762	1.2762	KO-WT up vs WT-WT	10.9194	22943.3	2.5665e-36	5.3926e-33	10505.7	1
7206	Msrb1	Msrb1	0.0213845	1	327.986	21.1049	10.5525	278.468	15.9202	7.96011	0.0213845	1.17782	1.17782	KO-WT up vs WT-WT	10.9155	4577.1	4.40863e-30	1.84864e-27	2096.61	1
2203	Cdca4	Cdca4	0.0214198	1	1008.13	41.5358	20.7679	923.774	17.4584	8.72922	0.0214198	1.09132	1.09132	KO-WT up vs WT-WT	10.9056	13283.1	6.06064e-30	7.38194e-27	6090.06	1
3455	Dst	Dst	0.0214714	1	6356.27	1140.24	570.122	9419.54	1174.87	587.436	0.0214714	0.674796	-1.48193	KO-WT down vs WT-WT	10.8911	17516100	8.58371e-37	1.38051e-30	8041440	1
3985	Fam102a	Fam102a	0.0214765	1	612.74	87.3423	43.6711	393.976	77.7425	38.8712	0.0214765	1.55527	1.55527	KO-WT up vs WT-WT	10.8897	89334.1	6.57351e-37	5.3926e-33	41017.7	1
9550	Rcan3	Rcan3	0.021572	1	412.645	29.4166	14.7083	511.469	43.9495	21.9747	0.021572	0.806786	-1.23949	KO-WT down vs WT-WT	10.8632	18229.9	1.75955e-29	2.95277e-26	8390.69	1
2816	Cryz	Cryz	0.0216118	1	737.45	72.7027	36.3513	566.236	55.8406	27.9203	0.0216118	1.30237	1.30237	KO-WT up vs WT-WT	10.8521	54719.9	5.85599e-30	2.95277e-26	25211.6	1
8527	Pink1	Pink1	0.0216187	1	389.839	43.516	21.758	520.975	55.1107	27.5554	0.0216187	0.748287	-1.33638	KO-WT down vs WT-WT	10.8502	32100.4	9.98918e-30	2.9553e-26	14792.5	1
12533	Uggt2	Uggt2	0.0216283	1	86.0481	18.94	9.47001	143.389	24.1719	12.086	0.0216283	0.600102	-1.66638	KO-WT down vs WT-WT	10.8476	6137.6	1.8368e-30	1.03927e-27	2829.02	1
1570	Bcat2	Bcat2	0.0216573	1	3338.75	84.4142	42.2071	2661.29	352.99	176.495	0.0216573	1.25456	1.25456	KO-WT up vs WT-WT	10.8396	856722	3.73852e-29	2.95479e-24	395182	1
5289	Haus5	Haus5	0.0216948	1	291.28	16.0282	8.01408	235.997	24.9224	12.4612	0.0216948	1.23426	1.23426	KO-WT up vs WT-WT	10.8292	5705.04	1.40243e-29	7.38825e-27	2634.09	1
10547	Slc25a27	Slc25a27	0.0217275	1	41.2616	10.5466	5.27328	62.9317	4.8776	2.4388	0.0217275	0.655657	-1.52519	KO-WT down vs WT-WT	10.8203	876.577	3.55941e-31	2.88357e-29	405.062	1
8025	Osbpl7	Osbpl7	0.0217392	1	379.747	23.8184	11.9092	324.949	17.214	8.60698	0.0217392	1.16863	1.16863	KO-WT up vs WT-WT	10.8171	5605.2	3.20531e-29	1.66094e-26	2590.91	1
13510	Znfx1	Znfx1	0.0217532	1	427.092	37.0483	18.5242	565.863	64.5608	32.2804	0.0217532	0.754761	-1.32492	KO-WT down vs WT-WT	10.8132	35947.4	5.55132e-31	1.84548e-27	16622	1
11160	Stambpl1	Stambpl1	0.0218665	1	37.5967	6.84942	3.42471	51.582	3.0855	1.54275	0.0218665	0.728873	-1.37198	KO-WT down vs WT-WT	10.7823	365.098	3.41219e-30	1.1554e-28	169.305	1
12282	Tsr3	Tsr3	0.0218971	1	471.374	35.7973	17.8987	395.861	19.1086	9.55431	0.0218971	1.19076	1.19076	KO-WT up vs WT-WT	10.774	10644.2	7.47196e-30	7.38194e-27	4939.76	1
10540	Slc25a19	Slc25a19	0.0219376	1	884.597	47.8827	23.9414	754.166	51.2323	25.6162	0.0219376	1.17295	1.17295	KO-WT up vs WT-WT	10.763	31756.3	1.00077e-29	2.95277e-26	14752.5	1
1889	Capzb	Capzb	0.0220618	1	4146.67	296.047	148.024	3509.92	172.973	86.4867	0.0220618	1.18141	1.18141	KO-WT up vs WT-WT	10.7295	756841	2.68137e-29	1.89139e-24	352692	1
10996	Specc1l	Specc1l	0.0220896	1	1134.48	86.3741	43.1871	1312.98	42.2454	21.1227	0.0220896	0.86405	-1.15734	KO-WT down vs WT-WT	10.722	59476	5.30491e-30	2.94269e-26	27735.5	1
4166	Fancd2	Fancd2	0.0220918	1	1563.13	190.911	95.4553	1980.01	118.255	59.1273	0.0220918	0.789453	-1.2667	KO-WT down vs WT-WT	10.7214	324415	3.91006e-30	1.18313e-25	151293	1
12086	Trabd	Trabd	0.0221249	1	555.387	53.8372	26.9186	442.167	28.7107	14.3554	0.0221249	1.25606	1.25606	KO-WT up vs WT-WT	10.7126	23928.1	3.31053e-30	7.39456e-27	11168.2	1
11586	Tex264	Tex264	0.0221527	1	616.087	72.2831	36.1415	462.379	40.5137	20.2569	0.0221527	1.33243	1.33243	KO-WT up vs WT-WT	10.7051	44102.2	1.79185e-30	7.38194e-27	20598.6	1
4389	Fndc1	Fndc1	0.0221902	1	52.4788	3.55466	1.77733	67.8236	7.47385	3.73692	0.0221902	0.773754	-1.2924	KO-WT down vs WT-WT	10.6951	439.531	1.12362e-29	4.61765e-28	205.482	1
11888	Tmem30b	Tmem30b	0.0222275	1	196.918	26.0502	13.0251	144.061	11.6115	5.80576	0.0222275	1.3669	1.3669	KO-WT up vs WT-WT	10.6852	5215.07	1.51378e-29	7.38825e-27	2440.33	1
3326	Dnajb2	Dnajb2	0.0222879	1	228.641	9.79907	4.89954	187.704	19.8158	9.90788	0.0222879	1.2181	1.2181	KO-WT up vs WT-WT	10.6692	3128.32	1.56813e-30	4.59795e-28	1466.06	1
963	Ankrd28	Ankrd28	0.0222969	1	1279.15	207.08	103.54	1724.64	122.483	61.2413	0.0222969	0.741691	-1.34827	KO-WT down vs WT-WT	10.6668	370462	1.36032e-29	4.72444e-25	173652	1
7599	Nfia	Nfia	0.0223201	0.886092	24.4894	8.33356	4.16678	6.13334	5.63269	2.81634	0.0223201	4.02894	4.02894	KO-WT up vs WT-WT	10.6607	644.231	0.0227153	1.3727	302.153	1
10608	Slc31a2	Slc31a2	0.0223296	1	186.626	8.18078	4.09039	141.974	22.6949	11.3475	0.0223296	1.31451	1.31451	KO-WT up vs WT-WT	10.6581	3721.72	1.31675e-30	4.59795e-28	1745.95	1
3316	Dnaic2	Dnaic2	0.0223526	1	90.7756	9.06667	4.53334	118.98	12.253	6.1265	0.0223526	0.762946	-1.31071	KO-WT down vs WT-WT	10.6521	1484.94	3.31525e-30	4.6216e-28	697.021	1
2838	Csnk2b	Csnk2b	0.0223789	1	1378.34	64.1684	32.0842	1215.14	60.5537	30.2768	0.0223789	1.13431	1.13431	KO-WT up vs WT-WT	10.6451	49719.2	2.52882e-29	1.18111e-25	23353	1
8016	Osbp	Osbp	0.0224743	1	1124.02	65.9861	32.993	968.705	52.0815	26.0407	0.0224743	1.16033	1.16033	KO-WT up vs WT-WT	10.6201	45029.1	6.27128e-29	2.65901e-25	21199.9	1
10481	Slc11a1	Slc11a1	0.0224941	1	18.7434	8.68911	4.34456	41.7316	8.90975	4.45487	0.0224941	0.449142	-2.22647	KO-WT down vs WT-WT	10.6149	986.452	7.78386e-32	7.23359e-30	464.653	1
9877	Rpl31-ps12	Rpl31-ps12	0.0225055	1	2723.14	180.149	90.0745	2287.82	151.998	75.9992	0.0225055	1.19028	1.19028	KO-WT up vs WT-WT	10.6119	353742	3.54323e-30	1.18111e-25	166671	1
4671	Gid4	Gid4	0.0225758	1	1133.8	142.544	71.2719	1507.25	143.665	71.8325	0.0225758	0.75223	-1.32938	KO-WT down vs WT-WT	10.5936	260338	3.00589e-29	7.38698e-25	122875	1
1267	Ash2l	Ash2l	0.0225877	1	5322.14	611.169	305.584	6722.06	449.653	224.826	0.0225877	0.791742	-1.26304	KO-WT down vs WT-WT	10.5905	3658280	0	0	1727140	1
4484	Fut2	Fut2	0.0225924	1	19.3878	3.8515	1.92575	9.01415	4.09663	2.04831	0.0225924	2.15082	2.15082	KO-WT up vs WT-WT	10.5893	200.878	0	0	94.8492	1
8970	Prex2	Prex2	0.0226083	1	30.9923	10.7417	5.37084	56.338	8.56896	4.28448	0.0226083	0.550113	-1.81781	KO-WT down vs WT-WT	10.5852	1199.16	4.07261e-30	4.61371e-28	566.432	1
1675	Bod1	Bod1	0.0227394	1	855.296	58.8056	29.4028	730.448	33.7316	16.8658	0.0227394	1.17092	1.17092	KO-WT up vs WT-WT	10.5513	29095.7	4.28684e-29	1.18212e-25	13787.8	1
11957	Tmsb10	Tmsb10	0.0227499	1	1090.56	108.367	54.1833	852.682	70.3212	35.1606	0.0227499	1.27897	1.27897	KO-WT up vs WT-WT	10.5486	105623	1.18058e-29	1.18212e-25	50065.1	1
616	Acot8	Acot8	0.0227604	1	289.87	21.2222	10.6111	235.05	20.8851	10.4425	0.0227604	1.23323	1.23323	KO-WT up vs WT-WT	10.5459	5609.78	0	0	2659.7	1
12104	Trap1	Trap1	0.0227993	1	4427.69	107.271	53.6354	4082.4	153.941	76.9704	0.0227993	1.08458	1.08458	KO-WT up vs WT-WT	10.5359	222549	2.01528e-28	4.25684e-24	105614	1
9626	Rfxank	Rfxank	0.0228091	1	315.583	9.23662	4.61831	289.296	10.8981	5.44905	0.0228091	1.09086	1.09086	KO-WT up vs WT-WT	10.5334	1289.82	0	0	612.252	1
5255	H2afj	H2afj	0.0228699	1	637.323	158.083	79.0415	327.484	58.3603	29.1802	0.0228699	1.94612	1.94612	KO-WT up vs WT-WT	10.5178	179199	0	0	85188.5	1
8868	Ppp1r11	Ppp1r11	0.0229121	1	838.765	63.4554	31.7277	690.433	49.8821	24.9411	0.0229121	1.21484	1.21484	KO-WT up vs WT-WT	10.5071	41071	0	0	19544.4	1
4490	Fxn	Fxn	0.0229122	1	105.499	6.31645	3.15822	77.3969	13.9264	6.96322	0.0229122	1.3631	1.3631	KO-WT up vs WT-WT	10.507	1474.2	8.2208e-31	1.15343e-28	701.53	1
2961	Cyp4f13	Cyp4f13	0.0229293	1	260.434	17.0172	8.5086	207.803	23.042	11.521	0.0229293	1.25327	1.25327	KO-WT up vs WT-WT	10.5027	5170.59	2.73841e-36	1.34815e-33	2461.56	1
10559	Slc25a38	Slc25a38	0.0229569	1	446.651	22.028	11.014	353.888	45.447	22.7235	0.0229569	1.26212	1.26212	KO-WT up vs WT-WT	10.4957	16062.5	1.93107e-29	2.9553e-26	7651.99	1
545	Abhd17a	Abhd17a	0.0230673	1	742.33	94.423	47.2115	565.176	20.2909	10.1455	0.0230673	1.31345	1.31345	KO-WT up vs WT-WT	10.4677	58582.1	1.31904e-30	7.38194e-27	27982.3	1
3359	Dnal4	Dnal4	0.0230768	1	305.675	31.2655	15.6327	226.845	29.4924	14.7462	0.0230768	1.34751	1.34751	KO-WT up vs WT-WT	10.4653	11599.7	6.66569e-30	7.38825e-27	5541.99	1
5718	Il34	Il34	0.0231008	1	57.384	12.9373	6.46864	29.2641	8.23586	4.11793	0.0231008	1.9609	1.9609	KO-WT up vs WT-WT	10.4593	1476.03	1.83899e-30	2.59521e-28	705.607	1
6268	Lclat1	Lclat1	0.0231498	1	112.227	10.4434	5.22169	136.418	8.07497	4.03748	0.0231498	0.822673	-1.21555	KO-WT down vs WT-WT	10.4469	1092.35	3.22334e-36	3.37038e-34	522.808	1
4790	Gm13826	Gm13826	0.0231871	1	7153.9	298.455	149.228	6218.23	414.578	207.289	0.0231871	1.15047	1.15047	KO-WT up vs WT-WT	10.4376	1634220	0	0	782851	1
3694	Eif4enif1	Eif4enif1	0.0231901	1	2326.41	34.6838	17.3419	2441.86	52.6327	26.3163	0.0231901	0.95272	-1.04963	KO-WT down vs WT-WT	10.4368	24880.4	7.93402e-28	1.89139e-24	11919.5	1
12005	Tnks2	Tnks2	0.0232886	1	6048.8	757.335	378.667	7664.65	454.521	227.261	0.0232886	0.789181	-1.26714	KO-WT down vs WT-WT	10.4122	4873840	1.61627e-29	7.56556e-24	2340440	1
1109	Arfgef2	Arfgef2	0.023339	1	792.265	82.3244	41.1622	957.86	37.7627	18.8814	0.023339	0.82712	-1.20902	KO-WT down vs WT-WT	10.3997	51187.4	1.49979e-30	7.38194e-27	24610	1
4937	Gm7367	Gm7367	0.0233532	1	3107.53	97.7088	48.8544	2743.53	173.503	86.7514	0.0233532	1.13268	1.13268	KO-WT up vs WT-WT	10.3962	247327	1.45071e-35	3.45127e-31	118951	1
12703	Vezf1	Vezf1	0.023374	1	652.48	30.9549	15.4774	863.809	111.414	55.7071	0.023374	0.755352	-1.32389	KO-WT down vs WT-WT	10.391	83365.4	8.28107e-30	6.64374e-26	40114	1
12325	Ttc9	Ttc9	0.0233845	1	95.4336	8.72371	4.36186	57.2745	18.9729	9.48647	0.0233845	1.66625	1.66625	KO-WT up vs WT-WT	10.3884	2718.09	1.76184e-30	4.60977e-28	1308.23	1
12937	Xrcc1	Xrcc1	0.0234435	1	1863.63	88.6748	44.3374	1641.39	83.3613	41.6806	0.0234435	1.1354	1.1354	KO-WT up vs WT-WT	10.3739	92196.6	9.70832e-36	8.62817e-32	44437	1
11552	Tek	Tek	0.0234437	1	254.745	43.3038	21.6519	403.84	69.2194	34.6097	0.0234437	0.630808	-1.58527	KO-WT down vs WT-WT	10.3738	41494.5	4.62958e-31	1.8518e-27	19999.6	1
8881	Ppp1r16b	Ppp1r16b	0.0234996	1	43.6133	2.27529	1.13764	75.6265	17.3949	8.69746	0.0234996	0.576693	-1.73402	KO-WT down vs WT-WT	10.3601	1913.05	1.40703e-30	2.59817e-28	923.281	1
7958	Obox6	Obox6	0.023524	1	24.7819	12.1482	6.07411	53.0472	9.61647	4.80823	0.023524	0.467167	-2.14056	KO-WT down vs WT-WT	10.3541	1491.33	4.51994e-31	6.51023e-29	720.167	1
7383	Naa38	Naa38	0.0235642	1	677.207	13.7607	6.88033	624.558	25.3837	12.6919	0.0235642	1.0843	1.0843	KO-WT up vs WT-WT	10.3442	5174.3	5.90303e-29	2.95277e-26	2501.07	1
4764	Gm12338	Gm12338	0.0235905	1	3276.96	201.365	100.683	2811.75	156.793	78.3964	0.0235905	1.16545	1.16545	KO-WT up vs WT-WT	10.3378	403991	1.48167e-28	5.79026e-24	195396	1
9641	Rgs19	Rgs19	0.023598	1	401.56	25.947	12.9735	341.814	20.0301	10.0151	0.023598	1.17479	1.17479	KO-WT up vs WT-WT	10.3359	6663.29	2.86267e-30	1.84548e-27	3223.36	1
9752	Rnf125	Rnf125	0.0236085	1	58.5788	6.34139	3.1707	80.3007	10.0919	5.04593	0.0236085	0.729493	-1.37081	KO-WT down vs WT-WT	10.3334	880.768	1.35554e-30	1.1554e-28	426.177	1
9953	Rps6ka3	Rps6ka3	0.0236224	1	416.228	85.2165	42.6082	587.085	39.1157	19.5578	0.0236224	0.708974	-1.41049	KO-WT down vs WT-WT	10.33	54491.9	0	0	26375.6	1
3480	Dusp14	Dusp14	0.0236327	1	351.151	16.296	8.148	284.278	32.8881	16.444	0.0236327	1.23524	1.23524	KO-WT up vs WT-WT	10.3275	8347.81	9.13254e-30	7.38194e-27	4041.56	1
70	1700009P17Rik	1700009P17Rik	0.0236439	1	48.8817	6.38762	3.19381	33.7912	5.27418	2.63709	0.0236439	1.44658	1.44658	KO-WT up vs WT-WT	10.3247	425.081	1.75216e-29	7.21385e-28	205.856	1
4856	Gm20605	Gm20605	0.023652	1	706.081	82.278	41.139	528.492	52.3007	26.1504	0.023652	1.33603	1.33603	KO-WT up vs WT-WT	10.3227	58870.8	5.18199e-30	2.9553e-26	28515.1	1
5788	Intu	Intu	0.0237671	1	292.728	17.93	8.96499	326.912	5.62554	2.81277	0.0237671	0.895434	-1.11678	KO-WT down vs WT-WT	10.2948	2181.25	2.54514e-35	5.3926e-33	1059.39	1
3724	Elmo3	Elmo3	0.0237778	1	173.908	22.2776	11.1388	112.334	25.4898	12.7449	0.0237778	1.54813	1.54813	KO-WT up vs WT-WT	10.2922	7077.05	4.90157e-37	3.37038e-34	3438.06	1
2972	Cyth3	Cyth3	0.023795	1	325.227	25.0492	12.5246	386.257	22.3359	11.1679	0.023795	0.841996	-1.18765	KO-WT down vs WT-WT	10.2881	6952.79	4.37297e-29	2.9553e-26	3379.05	1
8376	Pfdn5	Pfdn5	0.0238589	1	540.711	40.2671	20.1336	450.857	28.7007	14.3504	0.0238589	1.1993	1.1993	KO-WT up vs WT-WT	10.2727	15071.1	5.04024e-30	7.39456e-27	7335.52	1
7965	Ocrl	Ocrl	0.0238831	1	646.728	43.1687	21.5844	741.525	29.3186	14.6593	0.0238831	0.87216	-1.14658	KO-WT down vs WT-WT	10.2668	16774.7	0	0	8169.36	1
11329	Syne4	Syne4	0.0238942	1	273.713	15.6371	7.81855	239.927	10.0734	5.03669	0.0238942	1.14082	1.14082	KO-WT up vs WT-WT	10.2642	2130.79	8.90502e-30	1.84864e-27	1037.98	1
13187	Zfp318	Zfp318	0.0239298	1	620.038	59.4936	29.7468	885.32	133.451	66.7253	0.0239298	0.700355	-1.42785	KO-WT down vs WT-WT	10.2556	131366	2.30127e-30	2.94773e-26	64045.6	1
13324	Zfp661	Zfp661	0.0240539	1	155.598	12.0697	6.03485	182.015	8.16268	4.08134	0.0240539	0.854865	-1.16977	KO-WT down vs WT-WT	10.226	1302.63	1.44875e-29	1.84548e-27	636.922	1
3818	Epha2	Epha2	0.0240567	1	3373.31	681.617	340.809	1757.81	573.978	286.989	0.0240567	1.91904	1.91904	KO-WT up vs WT-WT	10.2253	4871680	0	0	2382160	1
4948	Gm9833	Gm9833	0.024058	1	554.245	123.87	61.9348	840.416	97.8448	48.9224	0.024058	0.659489	-1.51632	KO-WT down vs WT-WT	10.225	152868	7.90021e-30	1.18111e-25	74751.8	1
10273	2009-09-01	2009-09-01	0.0240962	1	3183.96	195.135	97.5676	2755.26	133.761	66.8805	0.0240962	1.1556	1.1556	KO-WT up vs WT-WT	10.2159	343070	1.40684e-29	4.72444e-25	167909	1
4300	Fgf13	Fgf13	0.0240986	1	43.9408	0.943445	0.471723	48.6104	2.39805	1.19902	0.0240986	0.903939	-1.10627	KO-WT down vs WT-WT	10.2154	40.7024	7.26186e-30	2.89344e-29	19.9221	1
4709	Gli3	Gli3	0.0241845	1	195.792	20.0099	10.005	271.246	36.5644	18.2822	0.0241845	0.721825	-1.38538	KO-WT down vs WT-WT	10.1951	10627.4	4.426e-31	4.61371e-28	5212.05	1
4546	Galnt1	Galnt1	0.0241915	1	1140.21	71.1934	35.5967	1370.3	105.308	52.6539	0.0241915	0.832087	-1.2018	KO-WT down vs WT-WT	10.1934	98824.4	8.89967e-36	8.62817e-32	48474.7	1
4997	Gnpat	Gnpat	0.0241973	1	1977.21	78.0314	39.0157	2150.72	55.6836	27.8418	0.0241973	0.919326	-1.08775	KO-WT down vs WT-WT	10.192	56196.2	8.56849e-29	4.72444e-25	27568.7	1
5266	Hace1	Hace1	0.0242301	1	277.238	32.1225	16.0613	343.043	17.0575	8.52874	0.0242301	0.808173	-1.23736	KO-WT down vs WT-WT	10.1843	8083.17	2.33316e-30	1.8518e-27	3968.44	1
8682	Plxnb2	Plxnb2	0.0242646	1	4040.75	1036.36	518.181	2019.13	418.849	209.425	0.0242646	2.00123	2.00123	KO-WT up vs WT-WT	10.1762	7628970	1.57547e-31	1.18111e-25	3748440	1
700	Adck4	Adck4	0.0242929	1	305.286	20.9229	10.4615	252.132	20.6538	10.3269	0.0242929	1.21082	1.21082	KO-WT up vs WT-WT	10.1695	5274.01	3.56462e-30	1.84864e-27	2593.04	1
12718	Vmac	Vmac	0.0243191	1	307.891	24.9442	12.4721	254.083	16.2503	8.12515	0.0243191	1.21177	1.21177	KO-WT up vs WT-WT	10.1634	5404.61	3.12518e-29	1.66188e-26	2658.86	1
10052	Ryr3	Ryr3	0.0243668	1	57.5729	20.5015	10.2507	106.146	17.3979	8.69897	0.0243668	0.542395	-1.84367	KO-WT down vs WT-WT	10.1523	4404.04	5.38631e-30	2.33658e-27	2169	1
12857	Wdr93	Wdr93	0.0245405	1	53.0262	2.93736	1.46868	46.9649	1.63563	0.817816	0.0245405	1.12906	1.12906	KO-WT up vs WT-WT	10.1119	68.579	0	0	33.9102	1
9930	Rps19	Rps19	0.0246176	1	1869.13	125.297	62.6483	1514.54	151.839	75.9197	0.0246176	1.23413	1.23413	KO-WT up vs WT-WT	10.0941	234714	5.07946e-30	1.18111e-25	116263	1
2230	Cdk20	Cdk20	0.0246656	1	112.277	5.40993	2.70497	86.0203	13.5443	6.77217	0.0246656	1.30524	1.30524	KO-WT up vs WT-WT	10.0831	1286.9	0	0	638.15	1
4867	Gm2382	Gm2382	0.0246729	1	9.11031	1.7504	0.8752	17.0405	4.0427	2.02135	0.0246729	0.534626	-1.87047	KO-WT down vs WT-WT	10.0814	117.392	2.47635e-30	2.88357e-29	58.222	1
8356	Pex1	Pex1	0.0246778	1	378.865	27.6409	13.8205	433.878	13.0392	6.51961	0.0246778	0.873208	-1.1452	KO-WT down vs WT-WT	10.0802	5649.22	3.29301e-30	1.84548e-27	2802.13	1
6858	Metrn	Metrn	0.024718	1	370.568	66.5988	33.2994	227.865	43.0746	21.5373	0.024718	1.62626	1.62626	KO-WT up vs WT-WT	10.071	38013	7.82297e-30	2.95277e-26	18872.5	1
8898	Ppp1r9b	Ppp1r9b	0.0247893	1	1415.7	143.895	71.9475	1078.06	120.707	60.3534	0.0247893	1.3132	1.3132	KO-WT up vs WT-WT	10.0547	212814	5.58035e-30	1.18111e-25	105828	1
7242	Mthfd1	Mthfd1	0.0248152	1	9005	248.471	124.235	8416.74	213.073	106.537	0.0248152	1.06989	1.06989	KO-WT up vs WT-WT	10.0488	645966	2.93979e-29	1.88978e-24	321413	1
8967	Prep	Prep	0.0248785	1	1298.43	74.7708	37.3854	1522.35	99.7789	49.8894	0.0248785	0.852908	-1.17246	KO-WT down vs WT-WT	10.0345	93600.4	1.26621e-29	1.18111e-25	46639.5	1
4778	Gm13152	Gm13152	0.0248956	1	65.1889	29.2961	14.648	169.241	49.9985	24.9993	0.0248956	0.385183	-2.59617	KO-WT down vs WT-WT	10.0306	20210.3	9.16716e-31	1.84706e-27	10074.3	1
7678	Nlrp4c	Nlrp4c	0.0249146	1	38.6757	9.38555	4.69278	77.6727	19.5908	9.7954	0.0249146	0.497931	-2.00831	KO-WT down vs WT-WT	10.0263	2838.77	1.63091e-30	4.61765e-28	1415.66	1
8330	Peak1	Peak1	0.0249219	1	525.668	37.2246	18.6123	606.366	25.2063	12.6032	0.0249219	0.866915	-1.15352	KO-WT down vs WT-WT	10.0246	12156.1	2.43712e-29	2.9553e-26	6063.1	1
740	Aes	Aes	0.0249234	1	2468.16	365.771	182.885	1689.36	233.359	116.68	0.0249234	1.46101	1.46101	KO-WT up vs WT-WT	10.0243	1132210	0	0	564735	1
10020	Rtkn	Rtkn	0.024938	1	360.074	80.8093	40.4047	199.513	38.3857	19.1929	0.024938	1.80476	1.80476	KO-WT up vs WT-WT	10.021	48122.4	0	0	24010.8	1
6537	Ly75	Ly75	0.0249474	1	340.544	61.9886	30.9943	562.715	107.168	53.5839	0.0249474	0.605181	-1.6524	KO-WT down vs WT-WT	10.0189	92138.4	8.04062e-31	7.39456e-27	45982.5	1
8593	Plag1	Plag1	0.0250293	1	73.6405	16.1491	8.07455	111.016	13.1832	6.59158	0.0250293	0.663331	-1.50754	KO-WT down vs WT-WT	10.0004	2607.64	3.98109e-30	1.03808e-27	1303.77	1
3225	Dhrs7b	Dhrs7b	0.0250473	1	791.425	37.7566	18.8783	691.423	41.0711	20.5355	0.0250473	1.14463	1.14463	KO-WT up vs WT-WT	9.99635	18667.5	3.55768e-29	6.64374e-26	9337.18	1
193	2510003E04Rik	2510003E04Rik	0.0251793	1	575.571	31.835	15.9175	512.053	15.6819	7.84096	0.0251793	1.12405	1.12405	KO-WT up vs WT-WT	9.96679	7531.24	9.7692e-30	7.38194e-27	3778.17	1
631	Acsl4	Acsl4	0.025258	1	601.191	199.84	99.9201	1020.67	122.831	61.4155	0.025258	0.589015	-1.69775	KO-WT down vs WT-WT	9.94927	328467	2.24364e-31	7.40719e-27	165071	1
4380	Fmo5	Fmo5	0.0252615	1	15.6757	3.29385	1.64693	22.0815	1.40817	0.704084	0.0252615	0.709901	-1.40865	KO-WT down vs WT-WT	9.94848	76.5978	0	0	38.4972	1
4016	Fam129b	Fam129b	0.0252665	1	1713.17	208.263	104.132	1223.46	177.852	88.9262	0.0252665	1.40027	1.40027	KO-WT up vs WT-WT	9.94739	447663	6.56127e-31	2.95277e-26	225015	1
7139	Mrpl43	Mrpl43	0.025274	1	869.337	71.8275	35.9137	726.373	35.1317	17.5659	0.025274	1.19682	1.19682	KO-WT up vs WT-WT	9.94571	38152.3	0	0	19180.3	1
13445	Zfp956	Zfp956	0.0253094	1	203.765	12.3655	6.18276	177.395	8.0482	4.0241	0.0253094	1.14865	1.14865	KO-WT up vs WT-WT	9.93787	1297.96	3.17924e-29	4.15234e-27	653.039	1
2994	D2Wsu81e	D2Wsu81e	0.0253187	1	1793.37	100.87	50.4349	1577.1	66.8635	33.4318	0.0253187	1.13713	1.13713	KO-WT up vs WT-WT	9.93581	87308.6	5.38105e-29	4.72848e-25	43936.3	1
3830	Epn2	Epn2	0.0253669	1	1869.31	66.9514	33.4757	2071.07	90.982	45.491	0.0253669	0.902581	-1.10793	KO-WT down vs WT-WT	9.92516	75988.3	3.84357e-30	2.94269e-26	38280.6	1
7917	Nup88	Nup88	0.0254618	1	5202.82	388.466	194.233	6215.01	413.423	206.711	0.0254618	0.837137	-1.19455	KO-WT down vs WT-WT	9.90428	1912460	2.44669e-30	4.72444e-25	965474	1
4455	Fryl	Fryl	0.0254964	1	1292.53	154.63	77.3152	1746.34	202.065	101.032	0.0254964	0.740136	-1.3511	KO-WT down vs WT-WT	9.89667	384431	0	0	194222	1
3561	Ebf2	Ebf2	0.0255961	1	8.45684	0.944462	0.472231	13.3525	2.58053	1.29027	0.0255961	0.633351	-1.5789	KO-WT down vs WT-WT	9.87488	44.74	1.59113e-30	7.20892e-30	22.6534	1
2646	Col5a2	Col5a2	0.0255981	1	40.5757	6.79313	3.39656	25.4792	5.06545	2.53273	0.0255981	1.59251	1.59251	KO-WT up vs WT-WT	9.87446	425.424	2.67721e-30	1.15343e-28	215.416	1
7330	Myl9	Myl9	0.0256694	1	44.4346	10.7937	5.39686	95.4103	26.5234	13.2617	0.0256694	0.465721	-2.14721	KO-WT down vs WT-WT	9.85894	4850.58	0	0	2459.99	1
9735	Rnasek	Rnasek	0.025731	1	494.741	40.9991	20.4996	411.085	23.0321	11.5161	0.025731	1.2035	1.2035	KO-WT up vs WT-WT	9.84559	13063.6	2.22541e-29	2.95277e-26	6634.22	1
9799	Rnf38	Rnf38	0.025736	1	943.878	39.8945	19.9473	1105.72	81.7696	40.8848	0.025736	0.85363	-1.17147	KO-WT down vs WT-WT	9.8445	48894.7	5.96548e-30	2.96288e-26	24833.5	1
4592	Gba	Gba	0.0257521	1	551.141	24.7844	12.3922	462.197	43.4364	21.7182	0.0257521	1.19244	1.19244	KO-WT up vs WT-WT	9.84102	14767.4	0	0	7502.97	1
7107	Mrpl10	Mrpl10	0.0257686	1	2101.71	119.55	59.7748	1828.13	96.8439	48.422	0.0257686	1.14965	1.14965	KO-WT up vs WT-WT	9.83746	139717	8.3162e-30	1.18111e-25	71012.6	1
4553	Galnt3	Galnt3	0.0257974	1	110.772	12.6049	6.30246	73.8286	16.5229	8.26143	0.0257974	1.50039	1.50039	KO-WT up vs WT-WT	9.83125	2547.6	1.78044e-30	4.61371e-28	1295.67	1
640	Actl6a	Actl6a	0.0258379	1	2983.59	141.575	70.7873	3463.71	230.149	115.075	0.0258379	0.861385	-1.16092	KO-WT down vs WT-WT	9.82253	430298	7.8783e-36	3.45127e-31	219036	1
6367	Lman2	Lman2	0.0258847	1	2009.21	126.526	63.2629	1748.13	74.848	37.424	0.0258847	1.14935	1.14935	KO-WT up vs WT-WT	9.81247	127234	9.14003e-30	1.18515e-25	64833	1
6939	Micu1	Micu1	0.0258866	1	302.357	14.5779	7.28895	248.771	26.4189	13.2094	0.0258866	1.21541	1.21541	KO-WT up vs WT-WT	9.81206	5360.17	1.35246e-29	7.38825e-27	2731.42	1
4765	Gm12359	Gm12359	0.0259929	0.974097	4.70391	3.13761	1.56881	11.3727	2.09107	1.04553	0.0259929	0.411957	-2.42744	KO-WT down vs WT-WT	9.78933	83.4864	0.00116458	0.00993188	42.6416	1
12692	Vcl	Vcl	0.0260094	1	1626.42	140.965	70.4826	1899.85	62.4356	31.2178	0.0260094	0.856077	-1.16812	KO-WT down vs WT-WT	9.78582	139562	3.31269e-29	4.72444e-25	71308.1	1
3030	Dad1	Dad1	0.0260303	1	1043.54	15.4844	7.74222	863.159	100.543	50.2713	0.0260303	1.20897	1.20897	KO-WT up vs WT-WT	9.78136	60733.9	3.47398e-36	2.15704e-32	31045.7	1
12082	Tpt1	Tpt1	0.0260487	1	2702.68	265.256	132.628	2166.14	145.744	72.872	0.0260487	1.2477	1.2477	KO-WT up vs WT-WT	9.77744	537380	2.15266e-30	1.18313e-25	274806	1
12287	Tsta3	Tsta3	0.0260499	1	803.307	48.498	24.249	696.084	36.1415	18.0707	0.0260499	1.15404	1.15404	KO-WT up vs WT-WT	9.7772	21460.5	1.21142e-28	2.65901e-25	10974.8	1
8594	Plagl1	Plagl1	0.0260514	1	168.812	16.1691	8.08455	228.517	29.5443	14.7722	0.0260514	0.73873	-1.35367	KO-WT down vs WT-WT	9.77686	6653.99	2.71161e-30	1.84548e-27	3402.92	1
12356	Tubb1	Tubb1	0.0260923	1	3.68538	1.48115	0.740573	10.3463	3.45503	1.72752	0.0260923	0.356202	-2.8074	KO-WT down vs WT-WT	9.76818	82.8206	1.1943e-31	1.0126e-30	42.3931	1
12604	Usp13	Usp13	0.026168	1	222.481	30.248	15.124	293.948	26.7292	13.3646	0.026168	0.756872	-1.32123	KO-WT down vs WT-WT	9.75216	9534.03	1.89417e-30	1.8518e-27	4888.16	1
108	1700109K24Rik	1700109K24Rik	0.0261893	1	6.27896	0.50686	0.25343	10.6673	2.42681	1.2134	0.0261893	0.588618	-1.69889	KO-WT down vs WT-WT	9.74765	35.9471	3.57005e-37	1.31655e-36	18.4389	1
8574	Pla1a	Pla1a	0.026202	1	55.692	9.04671	4.52336	87.8841	15.78	7.88999	0.026202	0.633699	-1.57804	KO-WT down vs WT-WT	9.74497	1934.48	1.45757e-31	2.89344e-29	992.552	1
6001	Kcnq1ot1	Kcnq1ot1	0.0262791	1	101.307	24.9353	12.4676	156.238	18.5252	9.26259	0.0262791	0.648411	-1.54223	KO-WT down vs WT-WT	9.72876	5632.67	1.2761e-29	7.38825e-27	2894.85	1
2893	Ctu2	Ctu2	0.0262906	1	770.231	70.9006	35.4503	622.846	43.8332	21.9166	0.0262906	1.23663	1.23663	KO-WT up vs WT-WT	9.72635	40548.6	2.83311e-29	1.18111e-25	20844.7	1
330	4933413J09Rik	4933413J09Rik	0.0263042	1	4.96946	2.42228	1.21114	11.7501	2.97375	1.48688	0.0263042	0.42293	-2.36446	KO-WT down vs WT-WT	9.72348	85.8233	5.08723e-32	4.49019e-31	44.132	1
3375	Dnttip1	Dnttip1	0.0263529	1	268.628	14.7025	7.35125	222.905	21.2937	10.6469	0.0263529	1.20512	1.20512	KO-WT up vs WT-WT	9.71328	3902.33	4.13659e-29	1.66188e-26	2008.76	1
7460	Nck2	Nck2	0.026355	1	318.374	28.2327	14.1164	247.257	28.6863	14.3432	0.026355	1.28762	1.28762	KO-WT up vs WT-WT	9.71285	9440.85	7.59461e-30	7.38194e-27	4859.98	1
12881	Wnk3	Wnk3	0.0264695	1	345.218	143.253	71.6263	761.527	187.428	93.7138	0.0264695	0.453324	-2.20593	KO-WT down vs WT-WT	9.68896	323517	4.97999e-31	1.66283e-26	166951	1
12212	Trp53bp2	Trp53bp2	0.0265205	1	503.504	44.582	22.291	602.129	33.7516	16.8758	0.0265205	0.836206	-1.19588	KO-WT down vs WT-WT	9.67838	18157	2.46096e-29	4.61686e-26	9380.2	1
13299	Zfp608	Zfp608	0.0265389	1	36.8725	8.86	4.43	62.4588	11.4901	5.74504	0.0265389	0.59035	-1.69391	KO-WT down vs WT-WT	9.67457	1222.02	0	0	631.564	1
890	Alpk3	Alpk3	0.0266784	1	274.519	55.8418	27.9209	423.113	63.272	31.636	0.0266784	0.648808	-1.54129	KO-WT down vs WT-WT	9.64577	41216.3	4.33373e-31	1.8518e-27	21365	1
2610	Cntrob	Cntrob	0.026713	1	1536.45	86.8552	43.4276	1315.69	90.4781	45.2391	0.026713	1.16779	1.16779	KO-WT up vs WT-WT	9.63867	90970.5	5.00572e-29	4.72444e-25	47190.4	1
12732	Vps26a	Vps26a	0.0267174	1	871.139	72.831	36.4155	1061.2	79.7284	39.8642	0.0267174	0.820898	-1.21818	KO-WT down vs WT-WT	9.63775	67431.3	4.22753e-30	2.95782e-26	34982.9	1
12608	Usp17la	Usp17la	0.0267314	0.635411	3.25046	2.16023	1.08011	10.9419	3.71801	1.859	0.0267314	0.325371	-3.07341	KO-WT down vs WT-WT	9.6349	101.715	0.254429	2.68598	52.7845	1
11192	Stk16	Stk16	0.026736	1	683.756	44.3212	22.1606	566.786	49.5377	24.7689	0.026736	1.20637	1.20637	KO-WT up vs WT-WT	9.63394	25539.7	2.78457e-30	7.38194e-27	13255.1	1
9438	Rapgef3	Rapgef3	0.0267709	1	236.926	49.698	24.849	105.575	55.73	27.865	0.0267709	2.24415	2.24415	KO-WT up vs WT-WT	9.6268	32205.8	1.37911e-31	4.61371e-28	16727.2	1
7156	Mrps12	Mrps12	0.0269192	1	731.276	63.1586	31.5793	601.218	38.6611	19.3306	0.0269192	1.21632	1.21632	KO-WT up vs WT-WT	9.59656	31574.7	2.24361e-30	7.38194e-27	16451.1	1
12192	Trmt112	Trmt112	0.0269647	1	516.801	17.0365	8.51827	467.106	22.6081	11.304	0.0269647	1.10639	1.10639	KO-WT up vs WT-WT	9.58735	4609.79	1.12154e-35	5.3926e-33	2404.1	1
1213	Armcx4	Armcx4	0.026999	1	358.47	74.6535	37.3267	611.298	123.226	61.6131	0.026999	0.586408	-1.7053	KO-WT down vs WT-WT	9.58041	119321	2.36878e-30	2.95025e-26	62273.5	1
673	Adam23	Adam23	0.027006	1	651.838	70.7835	35.3917	469.025	76.4478	38.2239	0.027006	1.38977	1.38977	KO-WT up vs WT-WT	9.579	62385.5	8.28009e-37	5.3926e-33	32563.7	1
670	Adam19	Adam19	0.0271316	1	1792.97	363.454	181.727	2909.85	523.561	261.78	0.0271316	0.616174	-1.62292	KO-WT down vs WT-WT	9.55369	2328510	1.9384e-30	4.72444e-25	1218640	1
2504	Cldn6	Cldn6	0.0272079	1	1522.45	223.157	111.579	1001.04	197.17	98.5848	0.0272079	1.52087	1.52087	KO-WT up vs WT-WT	9.5384	507490	0	0	266025	1
1488	BC023829	BC023829	0.0272217	1	175.273	14.881	7.44051	147.168	6.02258	3.01129	0.0272217	1.19097	1.19097	KO-WT up vs WT-WT	9.53565	1474.49	2.6884e-29	4.15707e-27	773.149	1
6833	Meg3	Meg3	0.0273038	1	95.9356	33.8115	16.9057	210.314	55.9679	27.984	0.0273038	0.456154	-2.19224	KO-WT down vs WT-WT	9.51926	24420.5	0	0	12826.9	1
443	A930004D18Rik	A930004D18Rik	0.0273097	1	38.0668	4.1291	2.06455	29.0349	3.10073	1.55037	0.0273097	1.31107	1.31107	KO-WT up vs WT-WT	9.51809	152.274	7.2158e-30	1.15441e-28	79.9921	1
13352	Zfp74	Zfp74	0.0273638	1	314.292	79.9914	39.9957	529.13	93.3001	46.65	0.0273638	0.593979	-1.68356	KO-WT down vs WT-WT	9.50735	86156.7	0	0	45310.6	1
6628	Map1lc3b	Map1lc3b	0.0273743	1	818.022	13.4907	6.74537	766.397	26.2742	13.1371	0.0273743	1.06736	1.06736	KO-WT up vs WT-WT	9.50526	4975.04	1.41038e-29	7.38194e-27	2616.99	1
10459	Sirt7	Sirt7	0.0273767	1	317.28	10.2954	5.14771	254.226	34.5741	17.287	0.0273767	1.24802	1.24802	KO-WT up vs WT-WT	9.50478	7421.49	2.12718e-29	1.66094e-26	3904.08	1
11530	Tdg	Tdg	0.0274162	1	116.922	22.455	11.2275	73.4156	10.7625	5.38124	0.0274162	1.5926	1.5926	KO-WT up vs WT-WT	9.49695	3533.2	4.969e-30	1.84864e-27	1860.17	1
1725	Bspry	Bspry	0.027426	1	235.566	34.7286	17.3643	171.109	12.4589	6.22947	0.027426	1.3767	1.3767	KO-WT up vs WT-WT	9.49501	7755.36	2.25946e-30	1.84548e-27	4083.91	1
9334	Rab32	Rab32	0.0274606	1	17.0217	5.18002	2.59001	6.2411	3.35794	1.67897	0.0274606	2.72736	2.72736	KO-WT up vs WT-WT	9.48818	216.948	3.15281e-31	7.20892e-30	114.325	1
1504	BC048403	BC048403	0.0274775	1	286.05	17.6508	8.82538	370.315	44.9167	22.4584	0.0274775	0.77245	-1.29458	KO-WT down vs WT-WT	9.48485	13254.5	1.32062e-30	1.84548e-27	6987.18	1
4151	Fam84a	Fam84a	0.0274861	1	29.4608	4.64219	2.32109	21.0528	1.28173	0.640867	0.0274861	1.39938	1.39938	KO-WT up vs WT-WT	9.48315	131.964	2.07218e-30	2.88357e-29	69.5782	1
2287	Celf1	Celf1	0.0275049	1	4653.4	248.887	124.443	5470.34	396.35	198.175	0.0275049	0.850659	-1.17556	KO-WT down vs WT-WT	9.47944	1245810	3.59484e-30	4.72444e-25	657114	1
13546	Zswim5	Zswim5	0.0275641	1	98.6555	24.9067	12.4534	154.077	19.7224	9.86119	0.0275641	0.640299	-1.56177	KO-WT down vs WT-WT	9.4678	5733.61	0	0	3027.95	1
9072	Prrt2	Prrt2	0.0276166	1	103.428	16.0043	8.00213	66.8501	13.5642	6.78212	0.0276166	1.54716	1.54716	KO-WT up vs WT-WT	9.45751	2497.49	1.74712e-30	4.61371e-28	1320.38	1
11857	Tmem220	Tmem220	0.0276605	1	53.6751	4.26578	2.13289	76.0872	12.1321	6.06606	0.0276605	0.705442	-1.41755	KO-WT down vs WT-WT	9.44893	937.627	1.16237e-30	1.15343e-28	496.155	1
11173	Stat3	Stat3	0.0276962	1	1808.22	109.987	54.9937	1467.94	161.415	80.7074	0.0276962	1.2318	1.2318	KO-WT up vs WT-WT	9.44196	216138	1.28992e-30	2.95277e-26	114456	1
13486	Zkscan4	Zkscan4	0.0277075	1	9.6925	3.90785	1.95393	17.2765	1.91964	0.95982	0.0277075	0.561021	-1.78246	KO-WT down vs WT-WT	9.43974	107.366	3.96407e-30	4.50866e-29	56.869	1
7316	Myh10	Myh10	0.0277538	1	3832.75	521.001	260.501	4867.76	286.283	143.141	0.0277538	0.787373	-1.27005	KO-WT down vs WT-WT	9.43072	1999690	2.2319e-30	4.73252e-25	1060200	1
10822	Smtnl2	Smtnl2	0.0278555	1	537.669	83.2771	41.6385	778.7	110.772	55.386	0.0278555	0.69047	-1.44829	KO-WT down vs WT-WT	9.41099	108446	6.38421e-31	7.35672e-27	57616.5	1
10712	Slc7a6	Slc7a6	0.0278583	1	641.972	73.2577	36.6288	827.541	77.5745	38.7872	0.0278583	0.775759	-1.28906	KO-WT down vs WT-WT	9.41047	64280	1.72912e-29	1.18111e-25	34153.5	1
7683	Nlrx1	Nlrx1	0.0278667	1	182.732	27.2891	13.6445	127.177	16.6083	8.30414	0.0278667	1.43683	1.43683	KO-WT up vs WT-WT	9.40883	5761.18	6.78136e-30	4.15234e-27	3061.58	1
1398	Atpaf1	Atpaf1	0.0278903	1	307.928	12.6413	6.32067	283.959	5.49955	2.74978	0.0278903	1.08441	1.08441	KO-WT up vs WT-WT	9.40427	1072.36	6.47373e-29	7.38194e-27	570.146	1
877	Alkbh2	Alkbh2	0.027949	1	355.791	20.8032	10.4016	318.893	4.26082	2.13041	0.027949	1.11571	1.11571	KO-WT up vs WT-WT	9.39295	2541.33	6.14593e-29	1.66283e-26	1352.79	1
9386	Rad50	Rad50	0.0279582	1	1065.73	400.185	200.093	1761.31	11.7775	5.88874	0.0279582	0.605075	-1.65269	KO-WT down vs WT-WT	9.39118	903169	2.76642e-30	2.66053e-25	480860	1
2233	Cdk3-ps	Cdk3-ps	0.0279704	1	26.0635	2.68732	1.34366	33.7852	3.54058	1.77029	0.0279704	0.771447	-1.29627	KO-WT down vs WT-WT	9.38884	111.3	9.74654e-30	1.1554e-28	59.2723	1
3529	E030030I06Rik	E030030I06Rik	0.0280218	1	37.3164	9.41812	4.70906	17.5447	6.40094	3.20047	0.0280218	2.12694	2.12694	KO-WT up vs WT-WT	9.37897	729.719	0	0	389.019	1
7667	Nkx6-3	Nkx6-3	0.02803	1	118.205	45.7855	22.8928	35.7976	12.5187	6.25937	0.02803	3.30204	3.30204	KO-WT up vs WT-WT	9.37738	12676.5	1.36635e-30	1.84706e-27	6759.1	1
7430	Nat14	Nat14	0.0280405	1	12.9434	2.8387	1.41935	7.38783	1.47782	0.73891	0.0280405	1.752	1.752	KO-WT up vs WT-WT	9.37537	57.6144	1.17408e-30	7.21508e-30	30.7264	1
9399	Rae1	Rae1	0.0280544	1	1855.7	88.2585	44.1293	1698.72	19.7474	9.87369	0.0280544	1.09241	1.09241	KO-WT up vs WT-WT	9.37272	45998.6	5.41494e-29	2.6575e-25	24538.6	1
2495	Clcn7	Clcn7	0.0280664	1	775.316	75.9258	37.9629	630.708	34.3249	17.1625	0.0280664	1.22928	1.22928	KO-WT up vs WT-WT	9.37042	39034.9	1.766e-30	7.35672e-27	20828.8	1
4750	Gm10653	Gm10653	0.0280804	1	383.848	48.3189	24.1595	262.456	50.5889	25.2945	0.0280804	1.46252	1.46252	KO-WT up vs WT-WT	9.36773	27507.1	0	0	14681.9	1
6376	Lmna	Lmna	0.0281207	1	1047.08	227.463	113.732	534.602	188.557	94.2787	0.0281207	1.95861	1.95861	KO-WT up vs WT-WT	9.36003	490242	5.64728e-31	2.95782e-26	261881	1
10065	Saa1	Saa1	0.0281665	1	8.20948	4.70595	2.35297	19.3723	4.3944	2.1972	0.0281665	0.423773	-2.35975	KO-WT down vs WT-WT	9.35131	232.605	2.89817e-31	7.20892e-30	124.37	1
10385	Sh3bp4	Sh3bp4	0.0282627	1	1663.67	151.79	75.8948	1399.3	16.0836	8.04182	0.0282627	1.18893	1.18893	KO-WT up vs WT-WT	9.33301	130469	0	0	69896.3	1
7815	Nrsn1	Nrsn1	0.0282749	1	114.467	38.1751	19.0876	240.147	61.7191	30.8596	0.0282749	0.476655	-2.09795	KO-WT down vs WT-WT	9.33071	29484.6	1.31405e-30	4.15234e-27	15799.8	1
4755	Gm11413	Gm11413	0.0282869	1	10.5169	3.23217	1.61609	18.6773	3.42958	1.71479	0.0282869	0.563085	-1.77593	KO-WT down vs WT-WT	9.32842	124.305	0	0	66.627	1
3472	Dus1l	Dus1l	0.028299	1	2035.94	116.396	58.198	1807.98	61.5317	30.7658	0.028299	1.12608	1.12608	KO-WT up vs WT-WT	9.32613	96996.4	1.13757e-29	1.18313e-25	52002.5	1
10071	Sacs	Sacs	0.0283022	1	43.101	17.7326	8.86632	78.8747	10.6064	5.3032	0.0283022	0.546449	-1.83	KO-WT down vs WT-WT	9.32554	2388.88	0	0	1280.83	1
6632	Map2k2	Map2k2	0.0283193	1	1171.73	96.8551	48.4276	1001.36	17.4853	8.74265	0.0283193	1.17014	1.17014	KO-WT up vs WT-WT	9.32231	54181.2	5.08048e-30	2.95277e-26	29060	1
8734	Pogz	Pogz	0.0283246	1	1455.59	140.995	70.4975	1762.42	107.436	53.7181	0.0283246	0.825905	-1.21079	KO-WT down vs WT-WT	9.3213	175737	7.67807e-29	1.44757e-24	94266.3	1
6192	Krt17	Krt17	0.0283311	1	208.971	51.5826	25.7913	105.938	29.7129	14.8564	0.0283311	1.97258	1.97258	KO-WT up vs WT-WT	9.32007	19816.1	2.17367e-31	4.6216e-28	10630.9	1
781	Ahcyl1	Ahcyl1	0.028419	1	1849.11	45.9671	22.9835	2075.91	122.835	61.4175	0.028419	0.890746	-1.12265	KO-WT down vs WT-WT	9.3035	96020	4.57757e-29	4.72444e-25	51604.3	1
8860	Ppm1m	Ppm1m	0.0284872	1	521.413	21.6875	10.8438	414.403	58.0023	29.0011	0.0284872	1.25823	1.25823	KO-WT up vs WT-WT	9.29068	21375.7	0	0	11503.8	1
10428	Shroom1	Shroom1	0.0285722	1	14.9902	2.42285	1.21143	9.49947	2.05978	1.02989	0.0285722	1.57801	1.57801	KO-WT up vs WT-WT	9.27478	56.2771	2.67621e-30	1.62386e-29	30.3387	1
10554	Slc25a33	Slc25a33	0.0286413	1	340.424	34.9166	17.4583	275.947	13.3141	6.65703	0.0286413	1.23366	1.23366	KO-WT up vs WT-WT	9.26191	7760.18	8.818e-30	7.38825e-27	4189.3	1
5338	Hecw2	Hecw2	0.0286606	1	25.2513	1.54171	0.770856	44.6769	11.1547	5.57733	0.0286606	0.565199	-1.76929	KO-WT down vs WT-WT	9.25832	704.391	3.80305e-31	2.89344e-29	380.41	1
728	Adrb1	Adrb1	0.0286642	0.963294	30.0766	10.8372	5.41862	8.26628	6.61887	3.30944	0.0286642	3.64934	3.64934	KO-WT up vs WT-WT	9.25765	895.287	0.00233962	0.226259	483.539	1
3017	D8Ertd82e	D8Ertd82e	0.028673	1	304.49	63.9707	31.9853	457.518	61.4717	30.7359	0.028673	0.665526	-1.50257	KO-WT down vs WT-WT	9.25602	43712.6	3.90776e-31	1.84548e-27	23613.1	1
13070	Zcchc2	Zcchc2	0.0288089	1	463.004	10.5092	5.25458	615.979	88.1849	44.0924	0.0288089	0.751656	-1.3304	KO-WT down vs WT-WT	9.23085	43682.3	1.55993e-30	7.38194e-27	23661.1	1
194	2510009E07Rik	2510009E07Rik	0.028887	1	10.3523	3.47454	1.73727	16.966	1.64096	0.820481	0.028887	0.610178	-1.63887	KO-WT down vs WT-WT	9.21648	81.6499	3.2577e-30	2.88603e-29	44.2956	1
7061	Mospd3	Mospd3	0.0289773	1	338.941	47.3281	23.6641	242.404	30.1911	15.0955	0.0289773	1.39824	1.39824	KO-WT up vs WT-WT	9.19991	17395.9	0	0	9454.36	1
7804	Nrg2	Nrg2	0.0290132	1	32.6315	12.867	6.4335	8.77934	5.19329	2.59664	0.0290132	3.71685	3.71685	KO-WT up vs WT-WT	9.19335	1062	9.98484e-31	1.15343e-28	577.589	1
9579	Reep1	Reep1	0.0290737	1	172.408	26.7012	13.3506	234.212	24.1084	12.0542	0.0290737	0.736121	-1.35847	KO-WT down vs WT-WT	9.1823	7130.08	9.51477e-30	7.38825e-27	3882.51	1
3419	Dpp7	Dpp7	0.0291109	1	257.108	22.4899	11.245	209.245	16.4613	8.23064	0.0291109	1.22874	1.22874	KO-WT up vs WT-WT	9.17553	4276.37	0	0	2330.31	1
5738	Impad1	Impad1	0.0291249	1	850.823	50.5358	25.2679	1030.08	91.3451	45.6726	0.0291249	0.825981	-1.21068	KO-WT down vs WT-WT	9.173	59979.3	1.80634e-29	1.18111e-25	32693.4	1
7539	Neat1	Neat1	0.0291758	1	2989.1	266.521	133.261	3528.75	166.853	83.4264	0.0291758	0.847068	-1.18054	KO-WT down vs WT-WT	9.16376	543631	0	0	296620	1
9923	Rps15	Rps15	0.0291866	1	3914.65	302.949	151.475	3121.31	349.213	174.606	0.0291866	1.25417	1.25417	KO-WT up vs WT-WT	9.1618	1174880	8.28936e-30	1.063e-24	641183	1
8857	Ppm1j	Ppm1j	0.029198	1	471.877	83.8591	41.9295	280.3	73.7125	36.8562	0.029198	1.68347	1.68347	KO-WT up vs WT-WT	9.15974	68510.5	7.20982e-37	5.3926e-33	37397.6	1
4706	Glg1	Glg1	0.0292049	1	1300.6	177.756	88.8782	1607.88	21.8095	10.9047	0.0292049	0.808896	-1.23625	KO-WT down vs WT-WT	9.15848	176244	0	0	96218.9	1
6360	Litaf	Litaf	0.0292215	1	1246.5	67.9554	33.9777	1102.02	49.7508	24.8754	0.0292215	1.1311	1.1311	KO-WT up vs WT-WT	9.15547	38964.3	6.95002e-30	2.95782e-26	21279.2	1
13209	Zfp36l1	Zfp36l1	0.029238	1	1454.68	164.673	82.3363	1005.17	203.882	101.941	0.029238	1.4472	1.4472	KO-WT up vs WT-WT	9.15249	377183	7.16502e-31	2.95277e-26	206055	1
3945	Exosc6	Exosc6	0.0292392	1	370.441	37.3984	18.6992	290.144	28.1625	14.0812	0.0292392	1.27675	1.27675	KO-WT up vs WT-WT	9.15227	12035.8	5.62299e-30	7.39456e-27	6575.3	1
9321	Rab22a	Rab22a	0.0293417	1	280.098	10.3034	5.15168	257.15	8.55652	4.27826	0.0293417	1.08924	1.08924	KO-WT up vs WT-WT	9.1338	983.015	6.85901e-29	7.38194e-27	538.119	1
13479	Zim3	Zim3	0.0293852	0.589673	4.2935	3.27871	1.63936	14.0004	4.51262	2.25631	0.0293852	0.339193	-2.94817	KO-WT down vs WT-WT	9.12599	159.77	0.331586	5.80513	87.5359	1
3542	E2f2	E2f2	0.0293862	1	199.372	19.2136	9.60682	138.497	29.9035	14.9518	0.0293862	1.43955	1.43955	KO-WT up vs WT-WT	9.1258	6917.65	5.48404e-30	4.15707e-27	3790.16	1
24	1110008L16Rik	1110008L16Rik	0.0294083	1	529.491	28.5594	14.2797	638.536	56.9201	28.4601	0.0294083	0.829226	-1.20594	KO-WT down vs WT-WT	9.12185	22196.4	3.04406e-30	7.40719e-27	12166.6	1
5144	Grtp1	Grtp1	0.0294521	1	547.085	34.9016	17.4508	435.79	54.8647	27.4323	0.0294521	1.25539	1.25539	KO-WT up vs WT-WT	9.11399	23121.8	2.12562e-36	5.3926e-33	12684.8	1
12143	Trim27	Trim27	0.0294731	1	1968.49	107.303	53.6516	1720.32	97.5584	48.7792	0.0294731	1.14426	1.14426	KO-WT up vs WT-WT	9.11024	114962	0	0	63094.8	1
12382	Tusc2	Tusc2	0.029529	1	419.743	35.8438	17.9219	329.674	38.5819	19.291	0.029529	1.2732	1.2732	KO-WT up vs WT-WT	9.10027	15142.9	0	0	8320.04	1
9058	Prr19	Prr19	0.0296025	1	99.3894	38.3997	19.1999	188.626	35.3799	17.69	0.0296025	0.526913	-1.89785	KO-WT down vs WT-WT	9.08719	14864.5	1.12821e-30	1.84548e-27	8178.84	1
558	Abl2	Abl2	0.0297663	1	1667.66	212.561	106.281	2139.13	176.531	88.2656	0.0297663	0.779597	-1.28271	KO-WT down vs WT-WT	9.05822	414933	1.03137e-29	4.72444e-25	229037	1
7805	Nrg4	Nrg4	0.0297882	1	44.9718	13.8265	6.91323	74.1283	10.0463	5.02314	0.0297882	0.606675	-1.64833	KO-WT down vs WT-WT	9.05436	1586.86	4.80771e-37	8.42594e-35	876.295	1
12237	Tsc22d1	Tsc22d1	0.0299217	1	6440.4	750.717	375.359	4781.52	620.028	310.014	0.0299217	1.34694	1.34694	KO-WT up vs WT-WT	9.03093	5136850	3.32803e-30	1.89301e-24	2844030	1
8819	Ppapdc1b	Ppapdc1b	0.0299363	1	145.961	11.4122	5.70608	118.447	11.429	5.71452	0.0299363	1.23229	1.23229	KO-WT up vs WT-WT	9.02837	1413.09	1.18011e-29	1.84706e-27	782.58	1
12719	Vmp1	Vmp1	0.0299531	1	1307.21	52.6705	26.3353	1145.93	78.689	39.3445	0.0299531	1.14074	1.14074	KO-WT up vs WT-WT	9.02544	48554	5.48875e-30	2.95277e-26	26898.4	1
10811	Smoc1	Smoc1	0.0300111	1	365.93	41.0007	20.5003	499.348	66.7957	33.3978	0.0300111	0.732816	-1.3646	KO-WT down vs WT-WT	9.01533	33227.2	0	0	18428.2	1
7798	Nrcam	Nrcam	0.030052	1	19.7523	5.29095	2.64547	35.81	7.81394	3.90697	0.030052	0.551586	-1.81295	KO-WT down vs WT-WT	9.00821	481.318	1.3492e-31	7.20892e-30	267.155	1
4936	Gm7325	Gm7325	0.0301734	1	905.669	81.945	40.9725	732.949	60.1018	30.0509	0.0301734	1.23565	1.23565	KO-WT up vs WT-WT	8.98716	55687.4	1.90614e-29	1.18111e-25	30981.6	1
3377	Doc2a	Doc2a	0.0302302	1	406.067	65.1166	32.5583	600.105	93.8499	46.925	0.0302302	0.676659	-1.47785	KO-WT down vs WT-WT	8.97734	70281.8	2.36537e-31	1.8518e-27	39144	1
9023	Prom1	Prom1	0.0302591	1	103.049	18.1716	9.08581	237.588	77.1108	38.5554	0.0302591	0.433731	-2.30557	KO-WT down vs WT-WT	8.97237	33787.9	3.06292e-30	1.15343e-26	18828.9	1
1140	Arhgap8	Arhgap8	0.0303061	1	215.534	37.7199	18.8599	135.467	28.3211	14.1606	0.0303061	1.59104	1.59104	KO-WT up vs WT-WT	8.96429	11966.7	3.46798e-31	4.6295e-28	6674.62	1
3488	Dusp3	Dusp3	0.0303092	1	427.56	65.6391	32.8196	285.862	51.5769	25.7885	0.0303092	1.49568	1.49568	KO-WT up vs WT-WT	8.96375	37479.3	3.97691e-30	1.66283e-26	20906	1
2284	Cecr2	Cecr2	0.0303189	1	1187.03	113.378	56.6892	1738.41	304.443	152.221	0.0303189	0.682823	-1.46451	KO-WT down vs WT-WT	8.96209	567516	1.86519e-30	1.18111e-25	316620	1
502	Aarsd1	Aarsd1	0.030408	1	2329.46	175.308	87.6542	1980.61	107.634	53.8171	0.030408	1.17613	1.17613	KO-WT up vs WT-WT	8.94683	227168	4.64375e-30	1.17909e-25	126955	1
11728	Tm2d2	Tm2d2	0.0304192	1	261.354	25.4307	12.7154	209.279	17.2181	8.60905	0.0304192	1.24883	1.24883	KO-WT up vs WT-WT	8.94491	5062.02	2.38227e-36	1.34815e-33	2829.56	1
5814	Irak2	Irak2	0.030451	1	97.7176	11.0109	5.50545	139.688	22.1766	11.0883	0.030451	0.699542	-1.42951	KO-WT down vs WT-WT	8.93947	3288.15	0	0	1839.12	1
3911	Etv4	Etv4	0.0304555	1	3010.18	493.703	246.851	1787.74	525.7	262.85	0.0304555	1.68378	1.68378	KO-WT up vs WT-WT	8.93871	2789430	3.78485e-31	1.18111e-25	1560310	1
10188	Sdhaf1	Sdhaf1	0.0304832	1	208.209	3.43293	1.71646	175.014	19.2858	9.64289	0.0304832	1.18967	1.18967	KO-WT up vs WT-WT	8.93399	2056.92	5.85553e-36	1.34815e-33	1151.18	1
11975	Tnfaip6	Tnfaip6	0.0304864	0.954212	13.8033	3.33005	1.66502	5.8269	3.3641	1.68205	0.0304864	2.37607	2.37607	KO-WT up vs WT-WT	8.93344	120.012	0.00364261	0.048935	67.1702	1
12172	Trim7	Trim7	0.0305207	1	65.8841	15.4092	7.70462	33.0003	11.8061	5.90303	0.0305207	1.99647	1.99647	KO-WT up vs WT-WT	8.92761	2018.5	3.7267e-37	8.42594e-35	1130.48	1
8347	Pepd	Pepd	0.0305261	1	835.437	58.7836	29.3918	709.644	45.3814	22.6907	0.0305261	1.17726	1.17726	KO-WT up vs WT-WT	8.92668	29538.3	2.23851e-30	7.40719e-27	16544.9	1
6550	Lyrm9	Lyrm9	0.0305574	1	252.939	18.2436	9.1218	291.938	14.0556	7.02779	0.0305574	0.866413	-1.15418	KO-WT down vs WT-WT	8.92136	2839.07	1.30332e-29	4.14761e-27	1591.16	1
5611	Idh3b	Idh3b	0.0306	1	2178.21	98.2986	49.1493	1992.05	49.329	24.6645	0.0306	1.09346	1.09346	KO-WT up vs WT-WT	8.91412	64695	1.6302e-29	1.18313e-25	36287.9	1
4193	Fbf1	Fbf1	0.0307478	1	1087.4	62.5544	31.2772	970.137	29.9888	14.9944	0.0307478	1.12087	1.12087	KO-WT up vs WT-WT	8.88917	25666.8	1.02263e-29	2.95277e-26	14437.1	1
11821	Tmem173	Tmem173	0.0308008	1	62.5435	5.76835	2.88418	47.4	6.8606	3.4303	0.0308008	1.31948	1.31948	KO-WT up vs WT-WT	8.88025	428.073	5.98188e-31	2.88357e-29	241.025	1
348	5430417L22Rik	5430417L22Rik	0.0308192	1	94.7263	13.675	6.8375	67.0396	9.03563	4.51781	0.0308192	1.41299	1.41299	KO-WT up vs WT-WT	8.87717	1430.9	7.13131e-31	1.14949e-28	805.945	1
9664	Rhobtb3	Rhobtb3	0.0308335	1	192.319	12.4821	6.24106	256.091	35.6354	17.8177	0.0308335	0.750978	-1.3316	KO-WT down vs WT-WT	8.87477	7591.59	8.62969e-30	7.38194e-27	4277.06	1
978	Ankrd54	Ankrd54	0.0308379	1	305.785	14.3518	7.17588	272.684	13.3475	6.67373	0.0308379	1.12139	1.12139	KO-WT up vs WT-WT	8.87403	2045.26	0	0	1152.38	1
8779	Polr3e	Polr3e	0.0308561	1	1317.11	31.8479	15.924	1221.49	46.8187	23.4094	0.0308561	1.07828	1.07828	KO-WT up vs WT-WT	8.87098	17065.7	1.53489e-29	2.95277e-26	9618.86	1
9697	Rims4	Rims4	0.0308768	1	14.9538	3.99818	1.99909	23.2387	2.84534	1.42267	0.0308768	0.643489	-1.55403	KO-WT down vs WT-WT	8.8675	128.125	4.49546e-30	6.49543e-29	72.2442	1
1393	Atp8b1	Atp8b1	0.0309002	0.697698	13.0305	4.56034	2.28017	4.58832	2.64888	1.32444	0.0309002	2.90803	2.90803	KO-WT up vs WT-WT	8.8636	143.068	0.169395	2.73423	80.7055	1
7109	Mrpl12	Mrpl12	0.0309139	1	2565.31	97.7357	48.8678	2257.25	154.163	77.0815	0.0309139	1.13648	1.13648	KO-WT up vs WT-WT	8.86131	177147	2.36529e-29	4.72848e-25	99955.5	1
3540	E230025N22Rik	E230025N22Rik	0.0309274	1	6.12552	1.46043	0.730216	11.9373	3.11911	1.55956	0.0309274	0.513141	-1.94878	KO-WT down vs WT-WT	8.85906	63.0502	1.01464e-30	7.22125e-30	35.5851	1
10416	Shisa2	Shisa2	0.0310971	1	71.0634	8.42688	4.21344	52.0916	7.4694	3.7347	0.0310971	1.3642	1.3642	KO-WT up vs WT-WT	8.83082	671.871	0	0	380.413	1
576	Acad8	Acad8	0.0311065	1	721.87	50.1241	25.062	608.88	44.5658	22.2829	0.0311065	1.18557	1.18557	KO-WT up vs WT-WT	8.82927	23831.3	9.84579e-29	2.6575e-25	13495.6	1
5687	Igtp	Igtp	0.0312076	1	63.7544	24.5205	12.2602	122.263	24.6429	12.3214	0.0312076	0.521452	-1.91772	KO-WT down vs WT-WT	8.81256	6390.13	9.93496e-31	7.20399e-28	3625.58	1
11517	Tcl1	Tcl1	0.0312101	1	337.419	61.0701	30.535	591.042	137.768	68.8842	0.0312101	0.570888	-1.75166	KO-WT down vs WT-WT	8.81215	120073	4.87862e-30	6.64753e-26	68129.1	1
5955	Kat7	Kat7	0.0312166	1	4863.01	389.421	194.71	5809.91	406.128	203.064	0.0312166	0.83702	-1.19472	KO-WT down vs WT-WT	8.81108	1673690	9.96565e-30	1.89301e-24	949766	1
8297	Pdk1	Pdk1	0.0312986	1	2379	165.248	82.6238	2024.22	131.164	65.5821	0.0312986	1.17527	1.17527	KO-WT up vs WT-WT	8.79759	234953	3.98484e-29	1.06421e-24	133533	1
11877	Tmem254b	Tmem254b	0.0313792	1	178.382	23.8451	11.9226	222.628	11.1692	5.58458	0.0313792	0.801257	-1.24804	KO-WT down vs WT-WT	8.78438	3654.34	1.10905e-30	4.61371e-28	2080.02	1
6916	Mgat2	Mgat2	0.0314435	1	548.111	44.8598	22.4299	442.252	44.2849	22.1425	0.0314435	1.23936	1.23936	KO-WT up vs WT-WT	8.77388	20918.1	3.09627e-30	7.38194e-27	11920.7	1
2978	D10Bwg1379e	D10Bwg1379e	0.0315142	1	41.691	12.0575	6.02876	65.6499	7.6438	3.8219	0.0315142	0.63505	-1.57468	KO-WT down vs WT-WT	8.76236	1071.52	2.12223e-30	2.59521e-28	611.434	1
7646	Nipa2	Nipa2	0.0316399	1	444.854	44.3192	22.1596	339.142	44.8642	22.4321	0.0316399	1.3117	1.3117	KO-WT up vs WT-WT	8.74199	20860	7.76049e-31	1.8518e-27	11930.9	1
3643	Ehhadh	Ehhadh	0.0316537	1	137.501	6.01998	3.00999	166.299	16.0928	8.04638	0.0316537	0.82683	-1.20944	KO-WT down vs WT-WT	8.73975	1548.07	1.04366e-29	1.84864e-27	885.652	1
4835	Gm166	Gm166	0.0316862	1	115.499	15.013	7.50651	86.0977	9.08402	4.54201	0.0316862	1.34149	1.34149	KO-WT up vs WT-WT	8.73449	1613.66	6.26467e-31	1.15737e-28	923.731	1
6502	Lsm14b	Lsm14b	0.0316863	1	1208.24	86.621	43.3105	1494.66	147.369	73.6845	0.0316863	0.80837	-1.23706	KO-WT down vs WT-WT	8.73448	153137	0	0	87662.6	1
7572	Nes	Nes	0.0318079	1	258.033	19.9068	9.95338	368.414	62.8747	31.4373	0.0318079	0.700389	-1.42778	KO-WT down vs WT-WT	8.71491	22743.3	1.76912e-29	4.61686e-26	13048.5	1
3245	Diap1	Diap1	0.0318223	1	2366.33	186.732	93.366	2735.6	117.574	58.787	0.0318223	0.865012	-1.15605	KO-WT down vs WT-WT	8.71261	254543	4.04275e-30	1.18111e-25	146078	1
6987	Mlf2	Mlf2	0.0318453	1	4774.09	414.43	207.215	4063.58	92.6547	46.3273	0.0318453	1.17485	1.17485	KO-WT up vs WT-WT	8.70893	942326	4.3663e-30	4.72444e-25	541012	1
12623	Usp31	Usp31	0.0318618	1	744.479	68.013	34.0065	887.261	51.5674	25.7837	0.0318618	0.839076	-1.19179	KO-WT down vs WT-WT	8.70628	38054.9	0	0	21854.9	1
12009	Tnnt3	Tnnt3	0.0318947	0.901817	3.91685	2.12231	1.06115	10.4759	3.25354	1.62677	0.0318947	0.380922	-2.62521	KO-WT down vs WT-WT	8.701	78.5129	0.016837	0.151927	45.1172	1
4984	Gng10	Gng10	0.031911	1	104.211	8.57514	4.28757	88.323	4.09305	2.04652	0.031911	1.17989	1.17989	KO-WT up vs WT-WT	8.69841	471.207	2.12921e-30	1.15343e-28	270.858	1
4135	Fam69a	Fam69a	0.0319433	1	75.4395	12.7052	6.35258	101.005	8.51427	4.25713	0.0319433	0.746886	-1.33889	KO-WT down vs WT-WT	8.69325	1220.08	8.24645e-31	1.15737e-28	701.741	1
875	Alg9	Alg9	0.0319447	1	464.01	34.7119	17.3559	389.231	28.2198	14.1099	0.0319447	1.19212	1.19212	KO-WT up vs WT-WT	8.69303	10438.3	2.46118e-29	2.9553e-26	6003.82	1
2186	Cdc42bpa	Cdc42bpa	0.0319499	1	295.402	72.6445	36.3222	417.114	4.9922	2.4961	0.0319499	0.708205	-1.41202	KO-WT down vs WT-WT	8.6922	27652.4	5.80106e-31	1.84548e-27	15906.4	1
4841	Gm16907	Gm16907	0.0319742	1	56.257	6.54172	3.27086	67.9805	2.53399	1.26699	0.0319742	0.827545	-1.20839	KO-WT down vs WT-WT	8.68832	256.558	2.85344e-36	8.42594e-35	147.645	1
5556	Hspb1	Hspb1	0.0320498	1	2934.66	552.407	276.204	1833.66	359.879	179.939	0.0320498	1.60044	1.60044	KO-WT up vs WT-WT	8.6763	2262780	3.30835e-37	8.62817e-32	1304000	1
9871	Rpl27a	Rpl27a	0.0320625	1	2613.74	195.621	97.8107	2053.5	272.59	136.295	0.0320625	1.27282	1.27282	KO-WT up vs WT-WT	8.67428	585893	1.57379e-29	1.063e-24	337719	1
3141	Ddx49	Ddx49	0.0321022	1	1451.05	35.7466	17.8733	1284.88	92.9108	46.4554	0.0321022	1.12932	1.12932	KO-WT up vs WT-WT	8.66798	51541	1.98635e-29	1.18111e-25	29730.7	1
4128	Fam58b	Fam58b	0.0321249	1	500.13	17.7314	8.86571	415.594	47.4511	23.7255	0.0321249	1.20341	1.20341	KO-WT up vs WT-WT	8.6644	13339.8	1.19458e-30	1.83918e-27	7698.03	1
8910	Ppp2r5a	Ppp2r5a	0.032179	1	658.221	24.6742	12.3371	527.32	74.4981	37.249	0.032179	1.24824	1.24824	KO-WT up vs WT-WT	8.65584	31985.7	7.19572e-29	2.65901e-25	18476.3	1
9918	Rps10	Rps10	0.0321836	1	1405.87	145.18	72.5898	1005.49	191.167	95.5833	0.0321836	1.39819	1.39819	KO-WT up vs WT-WT	8.65511	299234	3.41627e-30	1.18111e-25	172865	1
6246	Laptm5	Laptm5	0.0322975	1	1834.86	251.313	125.657	1059.66	391.532	195.766	0.0322975	1.73155	1.73155	KO-WT up vs WT-WT	8.63718	1121740	2.27358e-31	2.95277e-26	649368	1
10475	Slain1	Slain1	0.0323528	1	126.116	4.73486	2.36743	153.357	15.6568	7.82838	0.0323528	0.822372	-1.216	KO-WT down vs WT-WT	8.62851	1385.15	1.79872e-29	2.88751e-27	802.659	1
6431	Lrmp	Lrmp	0.0323571	1	66.8129	21.2608	10.6304	128.445	30.2935	15.1468	0.0323571	0.520166	-1.92246	KO-WT down vs WT-WT	8.62782	7090.62	1.40829e-31	1.15737e-28	4109.16	1
2420	Chn1	Chn1	0.0324558	1	362.342	35.5685	17.7842	469.232	53.4993	26.7496	0.0324558	0.772202	-1.295	KO-WT down vs WT-WT	8.6124	21327.5	7.45236e-31	1.84548e-27	12381.9	1
9382	Rad18	Rad18	0.0324864	1	446.444	42.8406	21.4203	545.322	41.2123	20.6062	0.0324864	0.818678	-1.22148	KO-WT down vs WT-WT	8.60763	18250.4	8.70404e-31	1.84548e-27	10601.3	1
3804	Epb4.1	Epb4.1	0.0325549	1	947.284	33.663	16.8315	1083.03	74.3988	37.1994	0.0325549	0.874661	-1.1433	KO-WT down vs WT-WT	8.59698	34396.7	2.95202e-29	1.18111e-25	20005.1	1
1866	Cand1	Cand1	0.0325635	1	4179.32	380.572	190.286	4877.18	177.285	88.6424	0.0325635	0.856914	-1.16698	KO-WT down vs WT-WT	8.59564	909067	4.47481e-30	4.73252e-25	528795	1
1687	Bptf	Bptf	0.0325758	1	3834.5	589.76	294.88	5007.05	387.196	193.598	0.0325758	0.765819	-1.30579	KO-WT down vs WT-WT	8.59372	2566450	3.55944e-30	1.063e-24	1493210	1
6008	Kcnu1	Kcnu1	0.0325767	1	11.0037	4.46418	2.23209	21.0892	4.11047	2.05524	0.0325767	0.521767	-1.91657	KO-WT down vs WT-WT	8.59359	189.875	7.34944e-31	1.62386e-29	110.475	1
8034	Ost4	Ost4	0.0326381	1	632.315	69.2773	34.6387	475.643	64.0069	32.0034	0.0326381	1.32939	1.32939	KO-WT up vs WT-WT	8.58407	45819.5	5.54134e-30	2.95782e-26	26688.7	1
10187	Sdha	Sdha	0.0326921	1	5195.65	76.6206	38.3103	5577.68	216.968	108.484	0.0326921	0.931508	-1.07353	KO-WT down vs WT-WT	8.57572	272429	0	0	158837	1
11528	Tctn2	Tctn2	0.0327062	1	266.723	21.6937	10.8469	229.53	5.59828	2.79914	0.0327062	1.16204	1.16204	KO-WT up vs WT-WT	8.57355	2582.14	2.45524e-29	7.39456e-27	1505.87	1
10519	Slc20a1	Slc20a1	0.032737	1	7570.65	805.611	402.806	5237.33	1152.26	576.131	0.032737	1.44552	1.44552	KO-WT up vs WT-WT	8.5688	10162900	1.59609e-30	1.89301e-24	5930150	1
3159	Def8	Def8	0.0327916	1	2562.02	168.003	84.0016	2264.15	63.4088	31.7044	0.0327916	1.13156	1.13156	KO-WT up vs WT-WT	8.5604	165622	6.10473e-30	1.18111e-25	96737.2	1
6547	Lyrm4	Lyrm4	0.0328215	1	145.301	11.6649	5.83246	111.59	16.6482	8.32409	0.0328215	1.30209	1.30209	KO-WT up vs WT-WT	8.55579	2121.32	1.86082e-30	4.61371e-28	1239.7	1
6266	Lcat	Lcat	0.032947	1	23.0188	2.8316	1.4158	15.0682	3.87547	1.93773	0.032947	1.52764	1.52764	KO-WT up vs WT-WT	8.53658	117.995	5.20651e-31	7.1966e-30	69.1117	1
11659	Thsd1	Thsd1	0.0329707	1	73.7714	9.72838	4.86419	54.1431	6.76958	3.38479	0.0329707	1.36253	1.36253	KO-WT up vs WT-WT	8.53296	719.168	9.99742e-37	8.42594e-35	421.406	1
4834	Gm16551	Gm16551	0.0329799	1	8.95882	2.42277	1.21138	18.9321	5.51378	2.75689	0.0329799	0.473207	-2.11324	KO-WT down vs WT-WT	8.53156	185.672	3.31814e-31	7.22125e-30	108.815	1
6331	Lig3	Lig3	0.0330036	1	3032.59	227.605	113.802	3543.89	208.725	104.362	0.0330036	0.855725	-1.1686	KO-WT down vs WT-WT	8.52794	487985	5.16375e-29	2.95479e-24	286109	1
6909	Mfsd7b	Mfsd7b	0.0331436	1	78.5617	8.34408	4.17204	100.583	10.3796	5.18982	0.0331436	0.78106	-1.28031	KO-WT down vs WT-WT	8.50667	905.25	2.7097e-29	2.88357e-27	532.083	1
11499	Tceb3	Tceb3	0.0331703	1	1129.29	76.068	38.034	907.947	110.184	55.092	0.0331703	1.24379	1.24379	KO-WT up vs WT-WT	8.50264	91455.3	0	0	53780.5	1
1598	Bcr	Bcr	0.0332406	1	829.472	64.9741	32.487	712.55	28.0494	14.0247	0.0332406	1.16409	1.16409	KO-WT up vs WT-WT	8.49201	25518.8	0	0	15025.2	1
6091	Kif9	Kif9	0.0333113	1	44.2153	4.7181	2.35905	29.0922	7.85071	3.92536	0.0333113	1.51983	1.51983	KO-WT up vs WT-WT	8.48137	426.923	5.73838e-31	2.8885e-29	251.683	1
10919	Soat1	Soat1	0.0333923	1	503.827	37.7137	18.8568	580.215	26.8556	13.4278	0.0333923	0.868344	-1.15162	KO-WT down vs WT-WT	8.46921	10892.5	5.74948e-30	7.39456e-27	6430.64	1
1608	Bend5	Bend5	0.0334326	1	55.7694	12.7223	6.36116	24.5834	13.988	6.994	0.0334326	2.26858	2.26858	KO-WT up vs WT-WT	8.46318	1815.46	9.81986e-38	2.10649e-35	1072.56	1
13538	Zscan4b	Zscan4b	0.0334599	0.829274	8.22729	4.95248	2.47624	23.5457	7.6975	3.84875	0.0334599	0.362281	-2.76029	KO-WT down vs WT-WT	8.45909	420.87	0.051615	2.56803	248.768	1
2731	Cpeb1	Cpeb1	0.033462	1	42.9995	12.3069	6.15344	67.4185	8.23737	4.11869	0.033462	0.637799	-1.56789	KO-WT down vs WT-WT	8.45878	1113.08	1.97447e-30	2.59817e-28	657.941	1
9294	Qtrt1	Qtrt1	0.0334767	1	614.675	39.4056	19.7028	536.356	26.5294	13.2647	0.0334767	1.14602	1.14602	KO-WT up vs WT-WT	8.45658	11449.9	0	0	6769.82	1
9829	Ror1	Ror1	0.0334902	1	8.62404	3.43539	1.71769	24.7116	9.13424	4.56712	0.0334902	0.348988	-2.86543	KO-WT down vs WT-WT	8.45457	483.109	1.26159e-31	7.20892e-30	285.709	1
9876	Rpl31	Rpl31	0.0335519	1	339.821	30.3478	15.1739	287.119	10.1098	5.0549	0.0335519	1.18356	1.18356	KO-WT up vs WT-WT	8.44537	5184.78	1.20243e-29	7.38194e-27	3069.6	1
3810	Epb4.1l5	Epb4.1l5	0.0336086	1	498.71	23.8777	11.9388	550.144	20.1339	10.067	0.0336086	0.906508	-1.10313	KO-WT down vs WT-WT	8.43694	4938.24	1.2612e-29	7.38194e-27	2926.56	1
378	8030462N17Rik	8030462N17Rik	0.0336133	1	779.628	51.9327	25.9664	930.656	75.5952	37.7976	0.0336133	0.837719	-1.19372	KO-WT down vs WT-WT	8.43624	42577.6	1.46765e-30	7.40719e-27	25234.9	1
7877	Nudt16l1	Nudt16l1	0.0336676	1	821.35	24.3885	12.1943	743.749	40.3492	20.1746	0.0336676	1.10434	1.10434	KO-WT up vs WT-WT	8.42818	11240.8	2.21395e-29	2.95277e-26	6668.58	1
5273	Hal	Hal	0.0336685	1	186.687	17.4934	8.74672	144.531	18.7078	9.35391	0.0336685	1.29167	1.29167	KO-WT up vs WT-WT	8.42806	3317.3	0	0	1968.01	1
9539	Rbp1	Rbp1	0.0336912	1	99.5454	16.4024	8.20119	136.371	15.2235	7.61177	0.0336912	0.729961	-1.36994	KO-WT down vs WT-WT	8.42469	2531.42	6.1471e-30	1.84706e-27	1502.38	1
13082	Zdhhc12	Zdhhc12	0.0337809	1	676.616	50.1497	25.0749	583.581	26.1986	13.0993	0.0337809	1.15942	1.15942	KO-WT up vs WT-WT	8.41144	16156.8	3.85627e-30	7.40719e-27	9604.08	1
8546	Pitpnc1	Pitpnc1	0.0337944	1	1341.57	136.998	68.4991	1041.6	120.503	60.2517	0.0337944	1.28799	1.28799	KO-WT up vs WT-WT	8.40945	167968	1.33125e-29	2.65901e-25	99868.8	1
10658	Slc39a7	Slc39a7	0.0338378	1	1866.2	55.5689	27.7844	1682	97.3325	48.6662	0.0338378	1.10951	1.10951	KO-WT up vs WT-WT	8.40306	63333.1	3.91775e-30	2.95277e-26	37684.5	1
2647	Col5a3	Col5a3	0.0339092	1	27.0007	6.58201	3.291	45.7433	9.3219	4.66095	0.0339092	0.590266	-1.69415	KO-WT down vs WT-WT	8.39257	655.732	3.69062e-31	2.88357e-29	390.662	1
5983	Kcnh4	Kcnh4	0.0340136	1	22.5058	3.41616	1.70808	14.7745	3.24463	1.62231	0.0340136	1.52328	1.52328	KO-WT up vs WT-WT	8.3773	111.574	5.41265e-31	7.20892e-30	66.5933	1
11897	Tmem41a	Tmem41a	0.0340167	1	181.068	16.888	8.44398	209.939	4.93552	2.46776	0.0340167	0.862481	-1.15945	KO-WT down vs WT-WT	8.37685	1555.89	3.97439e-29	7.38194e-27	928.687	1
12739	Vps36	Vps36	0.0340419	1	711.152	48.0995	24.0497	611.777	36.8198	18.4099	0.0340419	1.16244	1.16244	KO-WT up vs WT-WT	8.37317	18434	3.36453e-30	7.40719e-27	11007.8	1
7345	Myo1g	Myo1g	0.0340498	1	148.327	16.4635	8.23175	94.7391	28.2147	14.1074	0.0340498	1.56563	1.56563	KO-WT up vs WT-WT	8.37202	5360.35	7.21821e-31	4.6216e-28	3201.35	1
8100	Paip2b	Paip2b	0.0340917	1	1939.28	177.834	88.9171	2248.91	63.4641	31.7321	0.0340917	0.862319	-1.15966	KO-WT down vs WT-WT	8.36592	178961	2.21043e-29	4.72848e-25	106958	1
3064	Dcaf17	Dcaf17	0.0340934	1	709.581	127.567	63.7835	946.917	68.3715	34.1858	0.0340934	0.749359	-1.33447	KO-WT down vs WT-WT	8.36566	105146	5.89331e-31	7.40719e-27	62844.1	1
6305	Letm2	Letm2	0.0340965	1	12.4546	7.12811	3.56406	26.3526	4.58548	2.29274	0.0340965	0.472613	-2.1159	KO-WT down vs WT-WT	8.36521	360.557	1.50527e-30	6.48803e-29	215.51	1
7380	Naa25	Naa25	0.0341462	1	1773.57	175.116	87.5579	2162.2	159.855	79.9275	0.0341462	0.820262	-1.21912	KO-WT down vs WT-WT	8.358	281928	8.78371e-31	2.96288e-26	168657	1
8502	Pigu	Pigu	0.0342142	1	388.764	20.441	10.2205	327.206	31.534	15.767	0.0342142	1.18813	1.18813	KO-WT up vs WT-WT	8.34813	7073.67	2.17798e-30	1.84548e-27	4236.68	1
4342	Fjx1	Fjx1	0.0342164	1	74.0674	13.3481	6.67403	44.9327	11.7549	5.87747	0.0342164	1.64841	1.64841	KO-WT up vs WT-WT	8.34781	1584.49	0	0	949.048	1
626	Acsbg2	Acsbg2	0.0342374	1	26.5838	6.19165	3.09582	42.1785	7.23411	3.61706	0.0342374	0.630268	-1.58663	KO-WT down vs WT-WT	8.34478	453.967	0	0	272.007	1
8364	Pex16	Pex16	0.0342406	1	250.978	13.7958	6.89788	223.585	9.4572	4.7286	0.0342406	1.12251	1.12251	KO-WT up vs WT-WT	8.3443	1400.65	2.7486e-30	4.61371e-28	839.284	1
8936	Pqlc2	Pqlc2	0.0342565	1	152.194	12.0501	6.02507	121.457	14.3925	7.19626	0.0342565	1.25307	1.25307	KO-WT up vs WT-WT	8.342	1763.59	8.73685e-30	1.84706e-27	1057.05	1
11031	Spr	Spr	0.0342691	1	734.551	59.8691	29.9345	629.849	22.4712	11.2356	0.0342691	1.16623	1.16623	KO-WT up vs WT-WT	8.34019	20463.1	2.7078e-29	6.64374e-26	12267.8	1
12240	Tsc22d4	Tsc22d4	0.0343161	1	433.567	59.3616	29.6808	325.563	28.827	14.4135	0.0343161	1.33174	1.33174	KO-WT up vs WT-WT	8.33341	21774.2	2.82038e-30	7.36932e-27	13064.4	1
8809	Pou4f2	Pou4f2	0.0343256	1	15.344	4.80937	2.40468	6.42499	2.5638	1.2819	0.0343256	2.38818	2.38818	KO-WT up vs WT-WT	8.33203	148.492	4.04499e-31	7.20892e-30	89.1094	1
9283	Qdpr	Qdpr	0.0343802	1	1421.55	53.9665	26.9832	1257.18	84.7666	42.3833	0.0343802	1.13075	1.13075	KO-WT up vs WT-WT	8.32418	50433.4	4.38628e-29	2.6575e-25	30293.3	1
1862	Camsap2	Camsap2	0.0344153	1	630.316	139.43	69.7149	864.199	31.8739	15.937	0.0344153	0.729365	-1.37106	KO-WT down vs WT-WT	8.31913	102109	6.0143e-31	7.38194e-27	61369.8	1
10339	Sfmbt2	Sfmbt2	0.0344185	1	721.061	169.658	84.8288	1178.41	222.362	111.181	0.0344185	0.611891	-1.63428	KO-WT down vs WT-WT	8.31866	390454	1.41546e-30	6.64374e-26	234685	1
12396	Txn2	Txn2	0.0344222	1	1811.86	42.1963	21.0982	1674.51	72.6314	36.3157	0.0344222	1.08202	1.08202	KO-WT up vs WT-WT	8.31813	35214.9	6.27729e-29	2.6575e-25	21167.5	1
13325	Zfp664	Zfp664	0.0344237	1	1796.24	26.9332	13.4666	1945.08	86.95	43.475	0.0344237	0.92348	-1.08286	KO-WT down vs WT-WT	8.31793	41351.9	0	0	24857.1	1
7268	Mtr	Mtr	0.034546	1	1262.13	123.294	61.6468	1612.55	175.571	87.7856	0.034546	0.782689	-1.27765	KO-WT down vs WT-WT	8.30041	229224	1.06923e-30	2.95277e-26	138080	1
8351	Peril	Peril	0.0345721	1	23.0496	10.0968	5.04841	51.3512	14.0857	7.04285	0.0345721	0.448863	-2.22785	KO-WT down vs WT-WT	8.29669	1495.16	4.01395e-32	7.23359e-30	901.057	1
715	Adipor1	Adipor1	0.034667	1	2794.7	293.289	146.644	2283	111.021	55.5105	0.034667	1.22413	1.22413	KO-WT up vs WT-WT	8.28316	488759	8.02036e-30	4.73252e-25	295031	1
11015	Spint2	Spint2	0.0346915	1	2368.19	323.293	161.647	1703.25	248.229	124.115	0.0346915	1.39039	1.39039	KO-WT up vs WT-WT	8.27968	825333	4.74358e-30	4.72848e-25	498408	1
23	1110008F13Rik	1110008F13Rik	0.0347123	1	1295.98	48.8794	24.4397	1116.24	98.7665	49.3833	0.0347123	1.16103	1.16103	KO-WT up vs WT-WT	8.27673	60307.7	4.05244e-30	2.95277e-26	36432.1	1
12571	Upk3b	Upk3b	0.0347759	1	12.0121	2.13713	1.06856	19.7452	4.23505	2.11753	0.0347759	0.608354	-1.64378	KO-WT down vs WT-WT	8.26771	111.629	0	0	67.5089	1
12615	Usp24	Usp24	0.034806	1	1827.85	201.961	100.981	2478.11	344.105	172.053	0.034806	0.737597	-1.35575	KO-WT down vs WT-WT	8.26346	789309	3.08077e-31	2.94269e-26	477590	1
12126	Triap1	Triap1	0.0351186	1	557.707	68.476	34.238	425.718	43.6464	21.8232	0.0351186	1.31004	1.31004	KO-WT up vs WT-WT	8.21955	32519.7	1.86264e-30	7.36932e-27	19781.9	1
13258	Zfp511	Zfp511	0.0351249	1	282.66	17.6082	8.80412	230.994	26.466	13.233	0.0351249	1.22367	1.22367	KO-WT up vs WT-WT	8.21867	4982.97	1.21858e-29	7.38825e-27	3031.5	1
10372	Sgta	Sgta	0.0352808	1	2376.08	272.258	136.129	1918.04	74.1849	37.0925	0.0352808	1.23881	1.23881	KO-WT up vs WT-WT	8.19699	391625	9.88859e-30	4.72444e-25	238883	1
3763	Eml5	Eml5	0.0353246	1	397.465	80.5419	40.271	553.464	52.5007	26.2503	0.0353246	0.71814	-1.39249	KO-WT down vs WT-WT	8.19092	45426.8	5.32871e-30	2.9553e-26	27730	1
5002	Gnptg	Gnptg	0.0353407	1	244.262	3.131	1.5655	212.599	19.2634	9.63172	0.0353407	1.14893	1.14893	KO-WT up vs WT-WT	8.18869	1871.36	5.89923e-36	1.34815e-33	1142.65	1
10574	Slc26a10	Slc26a10	0.0353943	1	60.7905	2.08283	1.04142	73.1189	7.31158	3.65579	0.0353943	0.831392	-1.2028	KO-WT down vs WT-WT	8.18129	283.714	2.99517e-29	1.03868e-27	173.392	1
6144	Klhl24	Klhl24	0.0354448	1	682.963	45.5921	22.7961	1012.14	197.892	98.9459	0.0354448	0.674773	-1.48198	KO-WT down vs WT-WT	8.17431	202264	2.98334e-31	7.38194e-27	123719	1
1207	Armc7	Armc7	0.035475	1	108.924	9.56803	4.78402	90.4872	6.1559	3.07795	0.035475	1.20376	1.20376	KO-WT up vs WT-WT	8.17016	634.539	1.4902e-30	1.15737e-28	388.327	1
8853	Ppm1e	Ppm1e	0.035497	1	37.5411	4.38696	2.19348	58.9449	12.4607	6.23033	0.035497	0.636884	-1.57014	KO-WT down vs WT-WT	8.16713	855.164	0	0	523.54	1
5941	Kank3	Kank3	0.0355281	1	754.15	89.2044	44.6022	608.842	9.47918	4.73959	0.0355281	1.23866	1.23866	KO-WT up vs WT-WT	8.16286	39413.3	1.37755e-29	6.65132e-26	24141.9	1
5761	Inpp1	Inpp1	0.0355778	1	45.9046	6.09898	3.04949	32.3663	5.71983	2.85991	0.0355778	1.41828	1.41828	KO-WT up vs WT-WT	8.15604	342.133	5.02161e-37	2.10649e-35	209.742	1
11007	Spic	Spic	0.0355951	1	12.0492	8.02881	4.01441	27.2356	4.85137	2.42569	0.0355951	0.442407	-2.26036	KO-WT down vs WT-WT	8.15367	430.503	1.37003e-31	7.23359e-30	263.993	1
5006	Golga3	Golga3	0.0356024	1	820.425	89.9355	44.9677	1006.52	71.5996	35.7998	0.0356024	0.815114	-1.22682	KO-WT down vs WT-WT	8.15267	64642	8.37911e-30	6.64374e-26	39644.7	1
4530	Gabrr1	Gabrr1	0.0356161	1	6.28945	2.09587	1.04794	11.2504	2.23633	1.11816	0.0356161	0.559043	-1.78877	KO-WT down vs WT-WT	8.15079	45.9402	3.20849e-31	1.8084e-30	28.1815	1
497	Aamp	Aamp	0.0356362	1	2630.09	88.7447	44.3724	2339.3	156.239	78.1193	0.0356362	1.12431	1.12431	KO-WT up vs WT-WT	8.14805	157841	5.48738e-29	1.063e-24	96858.4	1
8984	Prkag1	Prkag1	0.0357457	1	949.892	71.894	35.947	771.993	83.2917	41.6458	0.0357457	1.23044	1.23044	KO-WT up vs WT-WT	8.13311	59076.9	4.06508e-30	2.95277e-26	36318.8	1
2617	Cobl	Cobl	0.035753	1	3481.57	311.358	155.679	2753.61	325.254	162.627	0.035753	1.26437	1.26437	KO-WT up vs WT-WT	8.13211	989195	1.55357e-29	1.88978e-24	608203	1
11090	Srpk2	Srpk2	0.035764	1	882.802	75.3604	37.6802	1118.03	124.468	62.2342	0.035764	0.789608	-1.26645	KO-WT down vs WT-WT	8.13062	103283	0	0	63514.7	1
9223	Ptprg	Ptprg	0.0357705	1	664.58	109.919	54.9594	856.28	44.5077	22.2538	0.0357705	0.776125	-1.28845	KO-WT down vs WT-WT	8.12973	68597.4	1.40097e-29	1.18212e-25	42189.2	1
12998	Zbed4	Zbed4	0.0357756	1	1402.8	189.948	94.9741	1734.09	76.9591	38.4796	0.0357756	0.808957	-1.23616	KO-WT down vs WT-WT	8.12903	204867	0	0	126009	1
43	1190005I06Rik	1190005I06Rik	0.0357908	1	141.355	28.3737	14.1868	86.8617	18.2126	9.1063	0.0357908	1.62735	1.62735	KO-WT up vs WT-WT	8.12697	5543.07	0	0	3410.29	1
3619	Efna4	Efna4	0.0357925	1	228.346	29.8093	14.9047	158.708	31.111	15.5555	0.0357925	1.43878	1.43878	KO-WT up vs WT-WT	8.12674	9052.32	4.14197e-31	4.61371e-28	5569.47	1
8188	Pccb	Pccb	0.0359423	1	533.647	40.3361	20.1681	413.488	62.5627	31.2814	0.0359423	1.2906	1.2906	KO-WT up vs WT-WT	8.10644	26951.1	8.88903e-30	2.9553e-26	16623.3	1
2543	Cltb	Cltb	0.0359526	1	406.44	51.3687	25.6844	267.223	69.2876	34.6438	0.0359526	1.52098	1.52098	KO-WT up vs WT-WT	8.10505	36178.6	4.13442e-31	1.84548e-27	22318.6	1
7074	Mpi	Mpi	0.035987	1	808.63	49.2397	24.6198	687.355	56.7821	28.391	0.035987	1.17644	1.17644	KO-WT up vs WT-WT	8.10041	27454.3	0	0	16946.3	1
2717	Cox6a1	Cox6a1	0.0360417	1	2435.35	235.491	117.745	1968.42	168.399	84.1993	0.0360417	1.23721	1.23721	KO-WT up vs WT-WT	8.09304	406986	2.11381e-29	1.063e-24	251442	1
6297	Leng9	Leng9	0.0360503	1	14.1667	3.09888	1.54944	7.81123	2.43445	1.21723	0.0360503	1.81363	1.81363	KO-WT up vs WT-WT	8.09189	75.3984	3.0947e-30	2.88357e-29	46.5889	1
6398	Loxl3	Loxl3	0.0360547	1	34.6676	8.13652	4.06826	18.2959	6.07089	3.03545	0.0360547	1.89483	1.89483	KO-WT up vs WT-WT	8.0913	500.328	0	0	309.176	1
9067	Prrc2c	Prrc2c	0.0360586	1	6213.77	861.892	430.946	8505.78	1130.12	565.058	0.0360586	0.730536	-1.36886	KO-WT down vs WT-WT	8.09077	9806110	1.56187e-30	1.89301e-24	6060060	1
672	Adam22	Adam22	0.0360761	1	96.2398	17.3517	8.67587	134.193	15.9053	7.95266	0.0360761	0.717172	-1.39437	KO-WT down vs WT-WT	8.08842	2688.89	8.68589e-30	2.88751e-27	1662.19	1
3678	Eif3i	Eif3i	0.0360962	1	4225.34	99.0121	49.506	3686.04	319.54	159.77	0.0360962	1.14631	1.14631	KO-WT up vs WT-WT	8.08571	542919	2.81686e-29	1.89139e-24	335727	1
8491	Pigg	Pigg	0.036165	1	289.392	30.2806	15.1403	347.293	19.3527	9.67633	0.036165	0.833278	-1.20008	KO-WT down vs WT-WT	8.07649	6258.17	5.9583e-29	4.61686e-26	3874.31	1
7850	Ntmt1	Ntmt1	0.0361736	1	570.819	53.8158	26.9079	468.617	33.5857	16.7928	0.0361736	1.21809	1.21809	KO-WT up vs WT-WT	8.07534	19497.8	3.06258e-30	7.39456e-27	12072.4	1
10307	Sesn3	Sesn3	0.0362081	1	276.711	27.897	13.9485	395.846	68.5054	34.2527	0.0362081	0.699036	-1.43054	KO-WT down vs WT-WT	8.07072	26494.1	5.62177e-31	1.84548e-27	16413.7	1
8543	Pithd1	Pithd1	0.0362105	1	717.639	58.5863	29.2932	585.477	57.4548	28.7274	0.0362105	1.22573	1.22573	KO-WT up vs WT-WT	8.07041	32604.8	1.64635e-29	6.65132e-26	20200.2	1
2166	Cd99l2	Cd99l2	0.0362177	1	132.841	4.0226	2.0113	110.52	13.2629	6.63145	0.0362177	1.20196	1.20196	KO-WT up vs WT-WT	8.06945	930.017	0	0	576.258	1
4902	Gm5148	Gm5148	0.0362827	1	14162.1	835.117	417.559	12589	507.632	253.816	0.0362827	1.12496	1.12496	KO-WT up vs WT-WT	8.06077	4619360	3.29765e-30	1.88978e-24	2865330	1
11227	Strn	Strn	0.0362841	1	233.634	42.5253	21.2627	314.062	26.2352	13.1176	0.0362841	0.743911	-1.34425	KO-WT down vs WT-WT	8.06057	12074.8	1.23406e-30	1.84864e-27	7490.06	1
11035	Sprr2a1	Sprr2a1	0.0363204	0.70094	11.7446	5.04526	2.52263	3.12259	2.55528	1.27764	0.0363204	3.86731	3.86731	KO-WT up vs WT-WT	8.05574	149.639	0.165537	3.07493	92.8773	1
11036	Sprr2a2	Sprr2a2	0.0363204	0.70094	11.7446	5.04526	2.52263	3.12259	2.55528	1.27764	0.0363204	3.86731	3.86731	KO-WT up vs WT-WT	8.05574	149.639	0.165537	3.07493	92.8773	1
9313	Rab13	Rab13	0.0363468	1	71.3946	12.5955	6.29774	98.6258	11.3074	5.65372	0.0363468	0.723894	-1.38142	KO-WT down vs WT-WT	8.05223	1384.2	6.70976e-31	1.15343e-28	859.514	1
12235	Tsc1	Tsc1	0.036363	1	772.085	50.6815	25.3407	903.269	63.8924	31.9462	0.036363	0.854767	-1.16991	KO-WT down vs WT-WT	8.05007	32123.9	2.95979e-29	1.18111e-25	19952.6	1
7585	Nexn	Nexn	0.0363873	1	30.9723	12.1498	6.07489	60.0945	13.4269	6.71343	0.0363873	0.515393	-1.94027	KO-WT down vs WT-WT	8.04685	1583.13	3.66672e-30	7.21385e-28	983.693	1
4413	Foxj1	Foxj1	0.0363924	1	394.882	188.751	94.3755	87.7274	29.1854	14.5927	0.0363924	4.50124	4.50124	KO-WT up vs WT-WT	8.04618	176109	8.4462e-32	1.84864e-27	109436	1
11859	Tmem223	Tmem223	0.0364095	1	316.739	16.1227	8.06133	279.322	16.7785	8.38927	0.0364095	1.13395	1.13395	KO-WT up vs WT-WT	8.0439	2613.27	5.11544e-29	1.66188e-26	1624.38	1
2330	Cep350	Cep350	0.0364577	1	452.108	112.172	56.0858	647.69	47.1605	23.5803	0.0364577	0.698031	-1.4326	KO-WT down vs WT-WT	8.03752	71404.9	7.47837e-30	6.64374e-26	44419.7	1
12769	Vwa2	Vwa2	0.0364582	1	31.9432	4.2063	2.10315	43.6807	5.96938	2.98469	0.0364582	0.73129	-1.36745	KO-WT down vs WT-WT	8.03745	257.165	2.72877e-29	8.73093e-28	159.979	1
3880	Esam	Esam	0.0364781	0.976857	125.737	41.4667	20.7333	39.8911	33.9191	16.9595	0.0364781	3.15801	3.15801	KO-WT up vs WT-WT	8.03482	13833.3	0.000929531	1.60035	8608.36	1
2253	Cdkn2a	Cdkn2a	0.0365401	1	210.486	36.24	18.12	133.475	31.391	15.6955	0.0365401	1.57697	1.57697	KO-WT up vs WT-WT	8.02662	11070.6	0	0	6896.2	1
11252	Stxbp5	Stxbp5	0.0366041	1	101.817	8.49458	4.24729	138.799	21.413	10.7065	0.0366041	0.733554	-1.36323	KO-WT down vs WT-WT	8.01819	2553.03	1.45148e-30	4.6216e-28	1592.03	1
5163	Gstm2	Gstm2	0.0366053	1	171.261	20.262	10.131	211.84	15.1122	7.55609	0.0366053	0.808445	-1.23694	KO-WT down vs WT-WT	8.01802	3073.76	0	0	1916.78	1
7633	Nhsl1	Nhsl1	0.0367186	1	207.301	38.4409	19.2204	291.676	35.9134	17.9567	0.0367186	0.710724	-1.40702	KO-WT down vs WT-WT	8.00315	13289.1	1.00084e-29	1.66188e-26	8302.42	1
7310	Mycl	Mycl	0.0367504	1	187.675	50.7332	25.3666	324.444	68.5676	34.2838	0.0367504	0.578451	-1.72875	KO-WT down vs WT-WT	7.99898	34917.3	9.52316e-31	4.15707e-27	21826.1	1
6832	Mef2d	Mef2d	0.0368221	1	448.378	66.43	33.215	579.511	47.7819	23.8909	0.0368221	0.773717	-1.29246	KO-WT down vs WT-WT	7.9896	32099.3	1.65459e-29	6.64753e-26	20088.2	1
10302	Sertad3	Sertad3	0.036838	1	160.732	10.1262	5.06308	135.664	11.9254	5.96272	0.036838	1.18478	1.18478	KO-WT up vs WT-WT	7.98753	1172.99	3.14172e-30	4.61371e-28	734.265	1
8059	Oxnad1	Oxnad1	0.0369686	1	643.297	33.7087	16.8544	745.889	54.5157	27.2579	0.0369686	0.862457	-1.15948	KO-WT down vs WT-WT	7.97053	19646.9	1.19791e-29	2.95277e-26	12324.7	1
12539	Uhrf1bp1l	Uhrf1bp1l	0.0370256	1	845.624	105.886	52.9432	1020.78	27.8326	13.9163	0.0370256	0.828407	-1.20714	KO-WT down vs WT-WT	7.96314	57270.4	9.24828e-30	6.65132e-26	35959.7	1
12944	Xrn1	Xrn1	0.0371231	1	360.668	100.503	50.2516	542.002	52.593	26.2965	0.0371231	0.665438	-1.50277	KO-WT down vs WT-WT	7.95053	61379.4	2.15388e-30	1.66283e-26	38600.8	1
1209	Armc9	Armc9	0.0371331	1	256.576	8.28835	4.14417	222.841	19.409	9.7045	0.0371331	1.15139	1.15139	KO-WT up vs WT-WT	7.94925	2124.39	5.04465e-36	1.34815e-33	1336.22	1
6349	Lincenc1	Lincenc1	0.0373701	1	4622.75	275.497	137.749	5803.18	686.686	343.343	0.0373701	0.79659	-1.25535	KO-WT down vs WT-WT	7.9188	2601020	1.44328e-30	4.7406e-25	1642310	1
9329	Rab29	Rab29	0.0373807	1	76.3749	5.27351	2.63676	58.9425	9.57079	4.7854	0.0373807	1.29575	1.29575	KO-WT up vs WT-WT	7.91745	567.253	6.4451e-30	4.61765e-28	358.23	1
8264	Pddc1	Pddc1	0.0374555	1	492.527	14.6947	7.34736	436.255	32.091	16.0455	0.0374555	1.12899	1.12899	KO-WT up vs WT-WT	7.9079	5910.84	7.21456e-36	5.3926e-33	3737.31	1
12435	Ubald2	Ubald2	0.037467	1	550.195	101.161	50.5805	372.311	47.0913	23.5457	0.037467	1.47778	1.47778	KO-WT up vs WT-WT	7.90644	59066.5	9.8812e-31	7.38194e-27	37353.4	1
6218	Lace1	Lace1	0.0376492	1	273.755	23.5461	11.773	219.306	24.8115	12.4057	0.0376492	1.24828	1.24828	KO-WT up vs WT-WT	7.88329	5534.2	0	0	3510.08	1
7612	Nfrkb	Nfrkb	0.0376664	1	1081.95	98.7252	49.3626	921.414	20.6749	10.3375	0.0376664	1.17423	1.17423	KO-WT up vs WT-WT	7.88113	48110.1	0	0	30522.4	1
5877	Itih5	Itih5	0.0376688	1	21.7597	9.78022	4.89011	44.2882	10.2327	5.11633	0.0376688	0.49132	-2.03534	KO-WT down vs WT-WT	7.88082	947.401	2.40276e-31	2.8885e-29	601.08	1
1153	Arhgef18	Arhgef18	0.0376967	1	1610.78	117.273	58.6364	1870.94	113.921	56.9604	0.0376967	0.860948	-1.16151	KO-WT down vs WT-WT	7.87729	126340	1.84105e-30	2.95277e-26	80192.6	1
614	Acot3	Acot3	0.0377041	1	5.42944	2.48824	1.24412	10.2898	1.77187	0.885935	0.0377041	0.527654	-1.89518	KO-WT down vs WT-WT	7.87636	44.0959	3.94536e-30	2.20881e-29	27.9925	1
9466	Rasl11a	Rasl11a	0.0377055	1	47.8087	8.39776	4.19888	31.1544	6.24802	3.12401	0.0377055	1.53457	1.53457	KO-WT up vs WT-WT	7.87618	517.749	1.75463e-30	1.15343e-28	328.68	1
6984	Mlana	Mlana	0.0377345	1	12.2157	2.35781	1.17891	7.38877	1.91008	0.955038	0.0377345	1.65328	1.65328	KO-WT up vs WT-WT	7.87252	43.4926	2.38307e-37	1.31655e-36	27.623	1
3993	Fam109b	Fam109b	0.0377514	1	29.2719	5.1017	2.55085	17.3949	5.45283	2.72642	0.0377514	1.68278	1.68278	KO-WT up vs WT-WT	7.87039	263.315	0	0	167.282	1
4722	Glrx3	Glrx3	0.0378264	1	659.068	39.932	19.966	578.312	31.4084	15.7042	0.0378264	1.13964	1.13964	KO-WT up vs WT-WT	7.86096	12173.7	4.29007e-29	6.64374e-26	7743.16	1
4990	Gng7	Gng7	0.0379192	1	152.414	17.0002	8.50009	120.688	10.4854	5.24271	0.0379192	1.26288	1.26288	KO-WT up vs WT-WT	7.84931	1878.89	1.92744e-30	4.61371e-28	1196.85	1
6837	Megf9	Megf9	0.0379701	1	14.0492	1.80848	0.904242	19.0635	2.589	1.2945	0.0379701	0.736971	-1.35691	KO-WT down vs WT-WT	7.84294	46.9331	3.02199e-31	1.8084e-30	29.9206	1
3357	Dnajc9	Dnajc9	0.0379808	1	983.337	86.0017	43.0009	839.348	28.7986	14.3993	0.0379808	1.17155	1.17155	KO-WT up vs WT-WT	7.84161	38701.4	5.98285e-30	2.95277e-26	24677	1
6755	Mccc2	Mccc2	0.03799	1	376.178	19.1038	9.55189	337.568	15.0521	7.52605	0.03799	1.11438	1.11438	KO-WT up vs WT-WT	7.84045	2782.67	2.08349e-29	7.39456e-27	1774.56	1
1122	Arhgap21	Arhgap21	0.0381331	1	1111.83	159.433	79.7164	1422.55	113.919	56.9597	0.0381331	0.781578	-1.27946	KO-WT down vs WT-WT	7.82262	180217	1.2817e-30	2.95277e-26	115189	1
7327	Myl6	Myl6	0.0381918	1	324.063	41.9104	20.9552	227.097	44.5697	22.2848	0.0381918	1.42698	1.42698	KO-WT up vs WT-WT	7.81533	17551.4	6.00309e-37	1.34815e-33	11228.8	1
4032	Fam149a	Fam149a	0.038256	1	6.03846	1.5457	0.77285	11.6229	3.16824	1.58412	0.038256	0.519533	-1.92481	KO-WT down vs WT-WT	7.80739	58.213	5.44469e-31	4.05964e-30	37.2807	1
3660	Eif2ak4	Eif2ak4	0.0383298	1	542.663	63.1116	31.5558	693.349	71.2429	35.6214	0.0383298	0.78267	-1.27768	KO-WT down vs WT-WT	7.79827	42384.9	1.36283e-30	7.40719e-27	27175.8	1
951	Ankrd11	Ankrd11	0.0383552	1	3560.1	523.093	261.546	4598.3	395.667	197.833	0.0383552	0.774222	-1.29162	KO-WT down vs WT-WT	7.79514	2011980	4.57605e-31	1.18111e-25	1290530	1
1543	Basp1	Basp1	0.0383646	1	1490.46	187.494	93.7468	1101.52	158.84	79.42	0.0383646	1.35309	1.35309	KO-WT up vs WT-WT	7.79398	282379	3.26e-30	1.18111e-25	181152	1
7937	Nxt1	Nxt1	0.0384092	1	601.894	49.0748	24.5374	511.739	28.9544	14.4772	0.0384092	1.17617	1.17617	KO-WT up vs WT-WT	7.78848	15172.1	2.76826e-36	5.3926e-33	9740.06	1
12655	Utp14b	Utp14b	0.0384368	1	360.074	88.5799	44.29	526.702	57.0015	28.5007	0.0384368	0.683638	-1.46276	KO-WT down vs WT-WT	7.78509	51828	0	0	33286.7	1
3877	Erp29	Erp29	0.0384642	1	1308.04	31.9084	15.9542	1179.61	74.6742	37.3371	0.0384642	1.10888	1.10888	KO-WT up vs WT-WT	7.78173	30789.4	0	0	19783.1	1
6494	Lrsam1	Lrsam1	0.0384774	1	498.938	86.7644	43.3822	353.07	31.3111	15.6555	0.0384774	1.41314	1.41314	KO-WT up vs WT-WT	7.78011	39717.9	3.2498e-30	1.65904e-26	25525.3	1
3645	Ehmt2	Ehmt2	0.0384955	1	2852.15	352.224	176.112	2189.71	226.865	113.433	0.0384955	1.30253	1.30253	KO-WT up vs WT-WT	7.77789	819149	3.27701e-36	3.45127e-31	526588	1
8323	Pdzd3	Pdzd3	0.0385084	0.819134	22.5373	6.92779	3.4639	8.75679	5.69314	2.84657	0.0385084	2.60961	2.60961	KO-WT up vs WT-WT	7.7763	370.85	0.0580757	2.76962	238.449	1
11595	Tfcp2	Tfcp2	0.0385275	1	194.875	6.55079	3.27539	215.978	11.6322	5.81609	0.0385275	0.902291	-1.10829	KO-WT down vs WT-WT	7.77396	831.287	3.88758e-29	4.15707e-27	534.661	1
2585	Cnot1	Cnot1	0.0385788	1	5999.57	1111.86	555.929	7868.03	402.562	201.281	0.0385788	0.762524	-1.31143	KO-WT down vs WT-WT	7.76768	6516850	0	0	4194850	1
4048	Fam169b	Fam169b	0.0386354	1	167.808	37.2695	18.6348	293.32	70.1862	35.0931	0.0386354	0.572098	-1.74795	KO-WT down vs WT-WT	7.76078	29406.2	3.04617e-30	1.15422e-26	18945.4	1
11096	Srrm2	Srrm2	0.0386541	1	10215.4	911.78	455.89	12547.1	1161.4	580.7	0.0386541	0.814162	-1.22826	KO-WT down vs WT-WT	7.7585	10149000	5.77862e-30	7.5591e-24	6540580	1
2426	Chpt1	Chpt1	0.0387757	1	157.562	15.4936	7.74678	210.969	30.0978	15.0489	0.0387757	0.74685	-1.33896	KO-WT down vs WT-WT	7.7437	5324.23	6.03927e-30	4.15234e-27	3437.78	1
12959	Ydjc	Ydjc	0.0388007	1	359.211	43.1249	21.5624	283.939	20.4306	10.2153	0.0388007	1.2651	1.2651	KO-WT up vs WT-WT	7.74067	10576.1	1.35072e-30	1.84548e-27	6831.49	1
9858	Rpl15	Rpl15	0.0388911	1	7249.38	460.715	230.358	6424.49	248.212	124.106	0.0388911	1.1284	1.1284	KO-WT up vs WT-WT	7.72973	1270150	0	0	821604	1
496	Aamdc	Aamdc	0.0389017	1	193.752	8.5506	4.2753	167.229	14.4936	7.24681	0.0389017	1.1586	1.1586	KO-WT up vs WT-WT	7.72845	1313.12	7.93465e-36	1.34815e-33	849.534	1
492	Aacs	Aacs	0.038913	1	514.007	36.6858	18.3429	443.438	25.676	12.838	0.038913	1.15914	1.15914	KO-WT up vs WT-WT	7.72708	9296.19	4.48238e-36	5.3926e-33	6015.33	1
5570	Htr3a	Htr3a	0.0389571	1	15.7486	3.7515	1.87575	23.6782	3.35565	1.67782	0.0389571	0.665108	-1.50351	KO-WT down vs WT-WT	7.72177	117.374	1.19783e-31	1.82076e-30	76.0024	1
4533	Gadd45b	Gadd45b	0.0390941	1	367.175	44.344	22.172	275.685	37.5942	18.7971	0.0390941	1.33187	1.33187	KO-WT up vs WT-WT	7.70529	15625	8.19071e-30	1.66094e-26	10139.1	1
7153	Mrpl9	Mrpl9	0.0391419	1	1059.95	24.7051	12.3526	888.699	106.015	53.0074	0.0391419	1.19269	1.19269	KO-WT up vs WT-WT	7.69955	54741.4	1.66269e-29	1.18212e-25	35548.4	1
7894	Nuggc	Nuggc	0.0391476	1	12.9145	3.53938	1.76969	26.6691	7.99525	3.99763	0.0391476	0.484249	-2.06505	KO-WT down vs WT-WT	7.69887	353.153	3.94237e-32	1.8084e-30	229.354	1
1623	Bhlhe40	Bhlhe40	0.0391536	1	332.099	72.9645	36.4823	203.111	37.4193	18.7097	0.0391536	1.63506	1.63506	KO-WT up vs WT-WT	7.69816	31057.6	1.82818e-30	7.37563e-27	20172.1	1
11793	Tmem135	Tmem135	0.0391948	1	416.329	19.7644	9.88218	456.465	16.1496	8.07482	0.0391948	0.912072	-1.0964	KO-WT down vs WT-WT	7.69322	3007	1.88862e-29	7.38194e-27	1954.32	1
2385	Chd1l	Chd1l	0.0392061	1	689.574	65.2333	32.6166	856.881	84.062	42.031	0.0392061	0.804748	-1.24262	KO-WT down vs WT-WT	7.69187	52251.5	9.79132e-30	6.65132e-26	33965.4	1
3919	Evi5l	Evi5l	0.0392128	1	42.615	4.94961	2.47481	32.2894	4.31617	2.15808	0.0392128	1.31978	1.31978	KO-WT up vs WT-WT	7.69108	199.02	1.00348e-29	2.59669e-28	129.384	1
8148	Parn	Parn	0.0392382	1	1157.72	92.7613	46.3807	1341.56	71.2077	35.6039	0.0392382	0.862972	-1.15879	KO-WT down vs WT-WT	7.68804	63081.3	3.5987e-30	2.95277e-26	41025.6	1
5162	Gstm1	Gstm1	0.0392571	1	253.994	33.4702	16.7351	349.775	50.9245	25.4622	0.0392571	0.726163	-1.3771	KO-WT down vs WT-WT	7.68578	17125	8.31098e-31	1.8518e-27	11140.7	1
2481	Ckmt1	Ckmt1	0.0392575	1	429.088	95.6547	47.8274	235.879	77.2069	38.6035	0.0392575	1.8191	1.8191	KO-WT up vs WT-WT	7.68574	69682.3	2.03551e-31	1.84548e-27	45332.2	1
11681	Timm13	Timm13	0.0392689	1	1469.88	87.4058	43.7029	1270.35	92.0789	46.0394	0.0392689	1.15707	1.15707	KO-WT up vs WT-WT	7.68438	74315.4	3.05323e-30	2.95277e-26	48354.9	1
5771	Insc	Insc	0.0392779	1	25.8796	9.9664	4.9832	9.1289	3.77965	1.88983	0.0392779	2.83491	2.83491	KO-WT up vs WT-WT	7.6833	523.763	4.23003e-31	2.88357e-29	340.845	1
1019	Ap1s1	Ap1s1	0.0392896	1	1045.85	97.4919	48.7459	845.722	81.9522	40.9761	0.0392896	1.23664	1.23664	KO-WT up vs WT-WT	7.68191	74764.2	0	0	48662.5	1
3286	Dmap1	Dmap1	0.0392991	1	741.47	37.1678	18.5839	660.342	35.8402	17.9201	0.0392991	1.12286	1.12286	KO-WT up vs WT-WT	7.68078	12286	4.15343e-29	6.64374e-26	7997.91	1
2453	Ciao1	Ciao1	0.0393025	1	899.677	32.1445	16.0723	805.817	50.3522	25.1761	0.0393025	1.11648	1.11648	KO-WT up vs WT-WT	7.68038	16445	8.61905e-29	1.84548e-25	10705.8	1
2918	Cx3cl1	Cx3cl1	0.0393678	1	16.4852	1.54534	0.772672	19.8668	1.49955	0.749774	0.0393678	0.829788	-1.20513	KO-WT down vs WT-WT	7.6726	21.3455	0	0	13.9102	1
1815	Cachd1	Cachd1	0.0393757	1	151.179	30.3038	15.1519	96.3951	17.2854	8.64271	0.0393757	1.56832	1.56832	KO-WT up vs WT-WT	7.67167	5602.34	4.61529e-37	3.37038e-34	3651.32	1
5839	Iscu	Iscu	0.039487	1	302.225	27.4337	13.7169	249.957	18.9	9.44999	0.039487	1.20911	1.20911	KO-WT up vs WT-WT	7.65847	5099.7	2.02458e-36	1.34815e-33	3329.45	1
582	Acadvl	Acadvl	0.0394933	1	1040.69	81.4916	40.7458	833.808	103.673	51.8364	0.0394933	1.24812	1.24812	KO-WT up vs WT-WT	7.65773	79895.8	2.83013e-30	2.95277e-26	52166.8	1
11094	Srrd	Srrd	0.0395076	1	104.005	9.2707	4.63535	82.5613	10.0451	5.02257	0.0395076	1.25973	1.25973	KO-WT up vs WT-WT	7.65603	858.321	3.0063e-36	3.37038e-34	560.552	1
2723	Cox7a2l	Cox7a2l	0.0395736	1	2150.09	232.831	116.415	1674.35	194.558	97.2792	0.0395736	1.28413	1.28413	KO-WT up vs WT-WT	7.64825	422473	0	0	276190	1
10261	Sepp1	Sepp1	0.0396038	1	174.908	55.6253	27.8126	285.799	43.7053	21.8527	0.0396038	0.611997	-1.63399	KO-WT down vs WT-WT	7.64468	22953.9	1.54183e-31	4.6295e-28	15013	1
9966	Rpusd1	Rpusd1	0.0396755	1	356.23	26.5172	13.2586	300.128	24.0657	12.0329	0.0396755	1.18693	1.18693	KO-WT up vs WT-WT	7.63625	5875.27	7.00891e-36	5.3926e-33	3846.96	1
2102	Ccp110	Ccp110	0.0397397	1	1541.61	59.326	29.663	1324.51	125.305	62.6527	0.0397397	1.16391	1.16391	KO-WT up vs WT-WT	7.62872	87979.2	0	0	57663.1	1
6783	Mdfi	Mdfi	0.0397991	1	135.527	34.1924	17.0962	78.7345	12.1426	6.0713	0.0397991	1.72132	1.72132	KO-WT up vs WT-WT	7.62176	6020.73	5.84059e-31	4.61371e-28	3949.69	1
11248	Stxbp2	Stxbp2	0.0399907	1	1326.2	74.6607	37.3303	1085.49	134.708	67.3538	0.0399907	1.22175	1.22175	KO-WT up vs WT-WT	7.59941	108157	1.86724e-29	2.6575e-25	71161.1	1
1024	Ap2b1	Ap2b1	0.0400362	1	5346.12	260.169	130.085	6158.48	450.185	225.093	0.0400362	0.868091	-1.15195	KO-WT down vs WT-WT	7.59414	1231870	1.165e-29	1.88978e-24	811064	1
10122	Scaf11	Scaf11	0.0400384	1	2269.41	585.339	292.67	3236.64	201.632	100.816	0.0400384	0.701162	-1.4262	KO-WT down vs WT-WT	7.59388	1746340	4.62241e-30	1.063e-24	1149830	1
4147	Fam83e	Fam83e	0.0401952	1	16.8623	6.16867	3.08434	6.08487	3.10607	1.55304	0.0401952	2.77119	2.77119	KO-WT up vs WT-WT	7.57574	216.819	1.00839e-30	2.88603e-29	143.101	1
3530	E130012A19Rik	E130012A19Rik	0.0402242	1	2902.3	412.887	206.444	1992.69	411.646	205.823	0.0402242	1.45647	1.45647	KO-WT up vs WT-WT	7.57239	1544440	5.79097e-31	1.18111e-25	1019790	1
10731	Slco4c1	Slco4c1	0.04023	1	19.6312	8.83761	4.4188	43.4544	12.4536	6.22681	0.04023	0.451766	-2.21354	KO-WT down vs WT-WT	7.57173	1059.42	8.25067e-31	1.15441e-28	699.587	1
10092	Sap30bp	Sap30bp	0.0402682	1	1821.89	74.6298	37.3149	1502.74	190.543	95.2717	0.0402682	1.21238	1.21238	KO-WT up vs WT-WT	7.56734	190136	0	0	125629	1
2018	Ccdc28b	Ccdc28b	0.0402736	1	135.325	34.6007	17.3004	69.491	24.1824	12.0912	0.0402736	1.94737	1.94737	KO-WT up vs WT-WT	7.56671	8090.34	3.15224e-37	3.37038e-34	5346.01	1
7777	Nqo1	Nqo1	0.0402872	1	1575.35	262.138	131.069	945.417	307.358	153.679	0.0402872	1.6663	1.6663	KO-WT up vs WT-WT	7.56515	740712	3.01577e-31	2.95277e-26	489556	1
2138	Cd320	Cd320	0.0402966	1	649.13	52.7905	26.3952	555.986	27.9563	13.9782	0.0402966	1.16753	1.16753	KO-WT up vs WT-WT	7.56407	16194.9	3.10482e-29	6.64753e-26	10705.2	1
7155	Mrps11	Mrps11	0.0403095	1	345.027	23.9324	11.9662	292.645	23.5793	11.7896	0.0403095	1.17899	1.17899	KO-WT up vs WT-WT	7.56258	5121.73	2.72498e-30	1.84548e-27	3386.23	1
6953	Mif4gd	Mif4gd	0.0403457	1	1292.63	121.096	60.5479	1073.66	71.2157	35.6078	0.0403457	1.20395	1.20395	KO-WT up vs WT-WT	7.55843	89503.3	0	0	59207.6	1
9933	Rps2	Rps2	0.0404023	1	16555	1460.17	730.087	13690.4	1117.38	558.688	0.0404023	1.20924	1.20924	KO-WT up vs WT-WT	7.55194	15318200	1.49067e-29	3.02364e-23	10141900	1
9427	Rangrf	Rangrf	0.0404688	1	297.107	17.2306	8.61528	253.871	21.7708	10.8854	0.0404688	1.1703	1.1703	KO-WT up vs WT-WT	7.54433	3489.38	2.91481e-36	1.34815e-33	2312.59	1
3176	Dennd6a	Dennd6a	0.0404795	1	636.649	17.0752	8.53762	749.37	70.3488	35.1744	0.0404795	0.849579	-1.17705	KO-WT down vs WT-WT	7.54311	23717.9	6.86014e-36	2.15704e-32	15721.6	1
12257	Tspan12	Tspan12	0.0404956	1	8.41528	3.50327	1.75164	16.3415	3.69396	1.84698	0.0404956	0.514963	-1.94189	KO-WT down vs WT-WT	7.54127	117.274	1.15892e-31	1.80223e-30	77.7547	1
14	0610031J06Rik	0610031J06Rik	0.0405291	1	1331.82	149.704	74.8518	1059.13	91.001	45.5005	0.0405291	1.25747	1.25747	KO-WT up vs WT-WT	7.53745	138805	6.40822e-30	1.1801e-25	92077.1	1
7340	Myo1b	Myo1b	0.0405674	1	993.786	171.661	85.8304	1263.69	24.8771	12.4386	0.0405674	0.786415	-1.27159	KO-WT down vs WT-WT	7.53308	135986	1.63572e-30	2.95277e-26	90258.9	1
11177	Stat6	Stat6	0.040601	1	976.702	70.2888	35.1444	856.933	31.4117	15.7058	0.040601	1.13976	1.13976	KO-WT up vs WT-WT	7.52926	26776.5	8.31709e-30	2.95782e-26	17781.6	1
7128	Mrpl33	Mrpl33	0.0406161	1	568.486	115.831	57.9156	384.76	23.1117	11.5558	0.0406161	1.47751	1.47751	KO-WT up vs WT-WT	7.52754	63010.1	8.81887e-31	7.38194e-27	41853.1	1
760	Agfg2	Agfg2	0.0406185	1	335.865	19.1007	9.55037	297.157	15.9509	7.97544	0.0406185	1.13026	1.13026	KO-WT up vs WT-WT	7.52726	2796.84	1.45134e-35	5.3926e-33	1857.81	1
2755	Cpsf6	Cpsf6	0.0406796	1	2150.42	356.583	178.291	2748.98	145.13	72.5648	0.0406796	0.782263	-1.27834	KO-WT down vs WT-WT	7.52033	668770	1.19534e-29	1.063e-24	444641	1
5679	Igsf10	Igsf10	0.0407302	1	42.6924	22.7153	11.3576	93.4869	23.4988	11.7494	0.0407302	0.456667	-2.18978	KO-WT down vs WT-WT	7.5146	4816.15	7.19874e-31	4.61371e-28	3204.53	1
2814	Cryl1	Cryl1	0.0407773	1	92.0824	6.3908	3.1954	74.2397	9.54229	4.77115	0.0407773	1.24034	1.24034	KO-WT up vs WT-WT	7.50926	594.273	1.45748e-30	1.15343e-28	395.693	1
9552	Rcbtb2	Rcbtb2	0.0408104	1	487.705	26.9087	13.4544	556.959	35.5526	17.7763	0.0408104	0.875656	-1.142	KO-WT down vs WT-WT	7.50553	8952.89	5.56968e-29	6.64374e-26	5964.2	1
7964	Ocln	Ocln	0.0408684	1	174.18	23.1543	11.5771	133.105	12.7997	6.39986	0.0408684	1.30859	1.30859	KO-WT up vs WT-WT	7.49898	3149.36	9.89847e-30	4.15707e-27	2099.86	1
6455	Lrrc28	Lrrc28	0.0409069	1	386.495	63.3816	31.6908	279.472	27.1553	13.5777	0.0409069	1.38295	1.38295	KO-WT up vs WT-WT	7.49465	21380.6	1.8903e-36	5.3926e-33	14263.9	1
6158	Klk11	Klk11	0.0409218	1	14.2555	4.13341	2.06671	7.4888	1.38803	0.694015	0.0409218	1.90358	1.90358	KO-WT up vs WT-WT	7.49297	85.4725	2.52789e-30	2.88357e-29	57.0351	1
12362	Tubb4b	Tubb4b	0.0410055	1	10475.1	271.896	135.948	9330.89	685.835	342.918	0.0410055	1.12263	1.12263	KO-WT up vs WT-WT	7.48358	2443970	5.80639e-30	1.89624e-24	1632890	1
8104	Pak3	Pak3	0.0410062	1	20.3361	6.13695	3.06848	32.7646	5.15312	2.57656	0.0410062	0.620672	-1.61116	KO-WT down vs WT-WT	7.48349	288.34	1.6858e-30	6.49543e-29	192.651	1
8391	Pgap1	Pgap1	0.041022	1	769.783	261.485	130.742	1414.71	323.388	161.694	0.041022	0.544129	-1.8378	KO-WT down vs WT-WT	7.48172	776398	7.08927e-32	7.35672e-27	518863	1
4498	Fzd1	Fzd1	0.041024	1	32.5281	6.62376	3.31188	43.4014	2.29985	1.14992	0.041024	0.749473	-1.33427	KO-WT down vs WT-WT	7.4815	220.69	3.91018e-30	1.15343e-28	147.49	1
1025	Ap2m1	Ap2m1	0.0410348	1	1680.38	211.637	105.818	1235.04	194.159	97.0793	0.0410348	1.36059	1.36059	KO-WT up vs WT-WT	7.48029	370219	0	0	247463	1
2271	Cdx2	Cdx2	0.0410811	0.830911	25.9008	7.63318	3.81659	10.7278	6.53984	3.26992	0.0410811	2.44508	2.44508	KO-WT up vs WT-WT	7.4751	448.607	0.0506096	3.03726	300.067	1
571	Acaca	Acaca	0.0410843	1	1009.57	121.049	60.5243	1252.88	99.9378	49.9689	0.0410843	0.805798	-1.24101	KO-WT down vs WT-WT	7.47475	110508	1.99725e-30	2.95277e-26	73921.1	1
3697	Eif4g3	Eif4g3	0.0411454	1	1243.04	101.269	50.6346	1471.68	107.345	53.6726	0.0411454	0.844639	-1.18394	KO-WT down vs WT-WT	7.46792	97583.7	8.13959e-29	1.0636e-24	65335.3	1
3544	E2f4	E2f4	0.0411847	1	2597.67	173.553	86.7765	2271.12	119.702	59.851	0.0411847	1.14378	1.14378	KO-WT up vs WT-WT	7.46354	199049	4.42869e-30	1.18111e-25	133348	1
2213	Cdh24	Cdh24	0.0412479	1	116.05	18.704	9.35201	81.5779	12.0823	6.04113	0.0412479	1.42257	1.42257	KO-WT up vs WT-WT	7.4565	2218.26	1.55352e-30	4.6216e-28	1487.47	1
11598	Tfdp2	Tfdp2	0.0412529	1	1053.63	147.305	73.6523	1411.88	178.481	89.2405	0.0412529	0.746258	-1.34002	KO-WT down vs WT-WT	7.45595	239578	3.68204e-30	1.18313e-25	160662	1
2579	Cnn2	Cnn2	0.0412942	1	1089.1	121.509	60.7543	1313.11	78.6555	39.3278	0.0412942	0.829407	-1.20568	KO-WT down vs WT-WT	7.45135	93668.1	2.11646e-29	2.66053e-25	62853.1	1
9117	Psmb4	Psmb4	0.0413176	1	4179.01	230.141	115.07	3418.26	434.458	217.229	0.0413176	1.22255	1.22255	KO-WT up vs WT-WT	7.44876	1080300	3.25197e-30	4.71637e-25	725155	1
10841	Snapc2	Snapc2	0.0413236	1	430.183	35.1135	17.5567	359.282	29.4417	14.7208	0.0413236	1.19734	1.19734	KO-WT up vs WT-WT	7.44809	9383.56	4.28032e-36	5.3926e-33	6299.31	1
8489	Pigc	Pigc	0.0413598	1	128.294	11.2504	5.62521	98.1113	15.9422	7.9711	0.0413598	1.30763	1.30763	KO-WT up vs WT-WT	7.44408	1700.49	2.02315e-30	4.6216e-28	1142.18	1
6562	M6pr	M6pr	0.0414271	1	1910.34	106.718	53.3588	1693.95	90.5488	45.2744	0.0414271	1.12774	1.12774	KO-WT up vs WT-WT	7.43663	87399.9	2.26377e-29	2.66053e-25	58763.2	1
555	Abi2	Abi2	0.0414501	1	553.33	112.545	56.2727	764.494	77.4219	38.7109	0.0414501	0.723787	-1.38162	KO-WT down vs WT-WT	7.43408	83234.6	2.64177e-30	2.95782e-26	55981.8	1
3814	Epdr1	Epdr1	0.0414553	1	73.0411	9.39221	4.6961	57.0418	4.34972	2.17486	0.0414553	1.28048	1.28048	KO-WT up vs WT-WT	7.43351	477.827	1.79438e-30	1.15343e-28	321.401	1
10671	Slc44a4	Slc44a4	0.0415431	1	179.544	8.17207	4.08603	132.802	29.1339	14.567	0.0415431	1.35196	1.35196	KO-WT up vs WT-WT	7.42383	4078.21	8.413e-31	4.6216e-28	2746.7	1
12292	Ttbk1	Ttbk1	0.0416192	1	7.59561	3.23083	1.61541	12.6599	0.567296	0.283648	0.0416192	0.599974	-1.66674	KO-WT down vs WT-WT	7.41546	47.8745	1.11662e-30	7.20892e-30	32.2802	1
11759	Tmed4	Tmed4	0.0416417	1	831.431	56.208	28.104	931.073	31.7421	15.871	0.0416417	0.892981	-1.11984	KO-WT down vs WT-WT	7.41299	18533.5	4.72418e-29	1.18111e-25	12500.7	1
9515	Rbm33	Rbm33	0.041644	1	1368.68	87.9674	43.9837	1583.78	108.074	54.037	0.041644	0.864187	-1.15716	KO-WT down vs WT-WT	7.41274	86365.4	2.53437e-30	2.95277e-26	58254.7	1
2262	Cdpf1	Cdpf1	0.0416502	1	259.587	14.7016	7.35078	221.531	19.7922	9.89608	0.0416502	1.17178	1.17178	KO-WT up vs WT-WT	7.41205	2703.32	0	0	1823.59	1
10929	Sod1	Sod1	0.0417847	1	3034.85	239.236	119.618	2407.78	328.853	164.427	0.0417847	1.26044	1.26044	KO-WT up vs WT-WT	7.39734	734016	1.19031e-30	1.18111e-25	496135	1
10975	Spata13	Spata13	0.0417899	1	396.038	35.2267	17.6133	522.58	74.1227	37.0614	0.0417899	0.757851	-1.31952	KO-WT down vs WT-WT	7.39677	29890.8	0	0	20205.3	1
2721	Cox7a1	Cox7a1	0.0418336	1	109.288	24.8478	12.4239	157.346	18.8316	9.41578	0.0418336	0.694572	-1.43974	KO-WT down vs WT-WT	7.392	4311.18	7.92424e-31	4.6216e-28	2916.12	1
6094	Kifc2	Kifc2	0.0418785	1	185.784	10.3924	5.19621	148.512	21.8418	10.9209	0.0418785	1.25097	1.25097	KO-WT up vs WT-WT	7.38711	2593.17	1.3143e-30	4.61371e-28	1755.2	1
2100	Ccny	Ccny	0.0419422	1	730.106	67.7153	33.8577	839.012	20.359	10.1795	0.0419422	0.870197	-1.14917	KO-WT down vs WT-WT	7.38017	22139.9	0	0	14999.6	1
11907	Tmem50b	Tmem50b	0.0421343	1	330.477	34.69	17.345	410.933	39.1543	19.5771	0.0421343	0.804212	-1.24345	KO-WT down vs WT-WT	7.35937	12083.2	1.01276e-29	1.66283e-26	8209.37	1
2415	Chmp4b	Chmp4b	0.0422137	1	1483.63	41.4161	20.7081	1356.82	71.3476	35.6738	0.0422137	1.09346	1.09346	KO-WT up vs WT-WT	7.35082	30016.8	7.23105e-30	2.95277e-26	20417.3	1
7689	Nme4	Nme4	0.0423001	1	1130.95	237.37	118.685	721.154	121.731	60.8657	0.0423001	1.56824	1.56824	KO-WT up vs WT-WT	7.34153	313467	0	0	213489	1
8804	Pou2f2	Pou2f2	0.0423133	1	37.5034	5.85242	2.92621	62.524	15.2017	7.60087	0.0423133	0.599824	-1.66716	KO-WT down vs WT-WT	7.34012	1168.59	4.52804e-30	7.20892e-28	796.03	1
7423	Napsa	Napsa	0.0423215	1	21.007	4.7029	2.35145	12.7949	2.54358	1.27179	0.0423215	1.64182	1.64182	KO-WT up vs WT-WT	7.33923	125.884	1.6826e-30	2.88603e-29	85.7612	1
11117	Ssbp3	Ssbp3	0.0423733	1	1550.27	127.409	63.7043	1313.72	86.639	43.3195	0.0423733	1.18007	1.18007	KO-WT up vs WT-WT	7.33369	104458	3.3169e-29	4.72444e-25	71217.7	1
6572	Madcam1	Madcam1	0.0423906	1	15.0993	6.54987	3.27494	28.3791	5.65071	2.82536	0.0423906	0.532057	-1.8795	KO-WT down vs WT-WT	7.33183	329.191	1.60559e-31	7.20892e-30	224.494	1
5691	Ikbkb	Ikbkb	0.0424218	1	632.568	21.2242	10.6121	564.278	39.1062	19.5531	0.0424218	1.12102	1.12102	KO-WT up vs WT-WT	7.3285	8705.23	2.48792e-29	2.9553e-26	5939.3	1
10630	Slc35f5	Slc35f5	0.0424585	1	95.168	6.5995	3.29975	70.6625	14.5437	7.27183	0.0424585	1.3468	1.3468	KO-WT up vs WT-WT	7.32457	1120.97	2.20224e-36	3.37038e-34	765.215	1
6712	Masp2	Masp2	0.0424715	1	43.255	6.30554	3.15277	70.628	16.6901	8.34504	0.0424715	0.612434	-1.63283	KO-WT down vs WT-WT	7.32319	1398.66	3.77448e-30	7.20892e-28	954.956	1
10770	Smarcc1	Smarcc1	0.0425057	1	4668.91	367.146	183.573	5500.2	398.654	199.327	0.0425057	0.848862	-1.17805	KO-WT down vs WT-WT	7.31954	1289940	0	0	881165	1
9350	Rab40c	Rab40c	0.0425315	1	663.502	50.0495	25.0248	554.52	50.4501	25.225	0.0425315	1.19653	1.19653	KO-WT up vs WT-WT	7.31678	22170.6	1.77968e-36	5.3926e-33	15150.5	1
8799	Por	Por	0.0425375	1	854.533	66.4189	33.2095	729.748	47.0103	23.5051	0.0425375	1.171	1.171	KO-WT up vs WT-WT	7.31615	29066.1	7.44506e-30	2.95782e-26	19864.3	1
5603	Id1	Id1	0.0425532	1	540.258	182.157	91.0783	183.397	144.864	72.4319	0.0425532	2.94585	2.94585	KO-WT up vs WT-WT	7.31448	237720	2.27137e-31	7.38194e-27	162500	1
12152	Trim36	Trim36	0.0425735	1	228.364	15.6122	7.8061	335.896	68.3804	34.1902	0.0425735	0.679866	-1.47088	KO-WT down vs WT-WT	7.31232	21584.3	2.50085e-30	7.38194e-27	14758.9	1
7219	Mta3	Mta3	0.0426832	1	2490.51	96.7437	48.3719	2214.02	152.377	76.1885	0.0426832	1.12488	1.12488	KO-WT up vs WT-WT	7.30067	142705	5.4444e-29	1.06421e-24	97734.3	1
11459	Tbcb	Tbcb	0.0427532	1	1163.64	42.6555	21.3277	1054.41	57.1786	28.5893	0.0427532	1.10359	1.10359	KO-WT up vs WT-WT	7.29326	22268.8	0	0	15266.7	1
7332	Mylpf	Mylpf	0.0428235	1	3307.42	321.333	160.666	2648.23	286.867	143.433	0.0428235	1.24892	1.24892	KO-WT up vs WT-WT	7.28584	811120	4.25096e-30	4.73252e-25	556641	1
1127	Arhgap28	Arhgap28	0.0428326	1	465.601	18.3324	9.16618	541.553	46.125	23.0625	0.0428326	0.859752	-1.16313	KO-WT down vs WT-WT	7.28487	10768.2	1.2485e-30	1.84548e-27	7390.78	1
1390	Atp7a	Atp7a	0.0429403	1	422.718	84.7114	42.3557	571.749	48.2076	24.1038	0.0429403	0.739342	-1.35255	KO-WT down vs WT-WT	7.27354	41459.1	5.18474e-30	2.9553e-26	28500	1
5965	Kbtbd2	Kbtbd2	0.0429814	1	849.736	49.1535	24.5767	949.247	42.6852	21.3426	0.0429814	0.895169	-1.11711	KO-WT down vs WT-WT	7.26922	18484.6	2.90301e-30	7.38194e-27	12714.3	1
3394	Dolk	Dolk	0.0429904	1	132.42	8.73255	4.36628	97.2484	21.2895	10.6448	0.0429904	1.36167	1.36167	KO-WT up vs WT-WT	7.26828	2309.14	5.80887e-30	1.84548e-27	1588.51	1
9434	Rap2b	Rap2b	0.0430226	1	682.377	92.0871	46.0435	469.106	104.873	52.4364	0.0430226	1.45463	1.45463	KO-WT up vs WT-WT	7.2649	84904.9	2.52655e-30	2.95277e-26	58435	1
454	AA986860	AA986860	0.0430662	1	28.013	6.62866	3.31433	15.6606	4.63066	2.31533	0.0430662	1.78875	1.78875	KO-WT up vs WT-WT	7.26034	284.818	7.35056e-31	2.88357e-29	196.146	1
7506	Ndufa8	Ndufa8	0.0430931	1	819.861	31.1148	15.5574	720.986	56.7686	28.3843	0.0430931	1.13714	1.13714	KO-WT up vs WT-WT	7.25752	18248.9	2.94582e-30	7.40719e-27	12572.4	1
5575	Hunk	Hunk	0.043127	1	95.1343	22.9926	11.4963	140.61	18.9284	9.4642	0.043127	0.676583	-1.47802	KO-WT down vs WT-WT	7.25398	3860.33	8.68449e-31	4.6216e-28	2660.83	1
2718	Cox6b1	Cox6b1	0.0431468	1	2413.93	213.219	106.609	2086.68	21.945	10.9725	0.0431468	1.15683	1.15683	KO-WT up vs WT-WT	7.25192	199908	1.71385e-29	4.72444e-25	137831	1
9630	Rgl2	Rgl2	0.0431866	1	713.143	29.002	14.501	644.505	34.3685	17.1842	0.0431866	1.1065	1.1065	KO-WT up vs WT-WT	7.24776	8794.33	2.43766e-29	2.95782e-26	6066.93	1
540	Abhd12	Abhd12	0.0432168	1	496.227	36.125	18.0625	431.403	22.3513	11.1756	0.0432168	1.15026	1.15026	KO-WT up vs WT-WT	7.24461	7844.16	4.98043e-36	5.3926e-33	5413.79	1
4648	Gfod2	Gfod2	0.043231	1	157.166	5.73493	2.86746	137.766	11.347	5.67348	0.043231	1.14081	1.14081	KO-WT up vs WT-WT	7.24314	702.481	4.76523e-30	4.6216e-28	484.929	1
9443	Rapsn	Rapsn	0.0432931	1	6.33146	2.89503	1.44751	13.3744	3.59768	1.79884	0.0432931	0.473403	-2.11237	KO-WT down vs WT-WT	7.23668	92.591	5.64395e-31	7.22125e-30	63.9734	1
12250	Tsix	Tsix	0.0433452	1	79.1015	23.8047	11.9023	32.0658	19.6255	9.81276	0.0433452	2.46685	2.46685	KO-WT up vs WT-WT	7.23128	4129.74	2.02314e-31	1.1554e-28	2855.47	1
11515	Tchp	Tchp	0.0433457	1	347.953	13.9179	6.95893	304.069	25.1961	12.598	0.0433457	1.14432	1.14432	KO-WT up vs WT-WT	7.23122	3594.85	1.48745e-29	7.39456e-27	2485.65	1
3863	Ergic3	Ergic3	0.0434564	1	1233.9	124.759	62.3797	1037.6	32.2449	16.1225	0.0434564	1.18919	1.18919	KO-WT up vs WT-WT	7.21977	71928.9	2.66895e-29	2.65901e-25	49813.9	1
12588	Urgcp	Urgcp	0.0434647	1	390.88	88.4596	44.2298	630.318	129.933	64.9666	0.0434647	0.620131	-1.61256	KO-WT down vs WT-WT	7.2189	107018	1.24488e-31	1.84548e-27	74123.1	1
9426	Rangap1	Rangap1	0.0435375	1	5479.84	566.108	283.054	4595.24	130.826	65.4132	0.0435375	1.1925	1.1925	KO-WT up vs WT-WT	7.2114	1460710	2.33241e-30	4.72444e-25	1012780	1
8397	Pgd	Pgd	0.0435386	1	3931.6	260.964	130.482	3096.53	482.435	241.218	0.0435386	1.26968	1.26968	KO-WT up vs WT-WT	7.21128	1301690	1.04692e-29	1.88978e-24	902539	1
4949	Gm9855	Gm9855	0.0436159	1	1415.64	40.9397	20.4699	1328.56	39.9912	19.9956	0.0436159	1.06555	1.06555	KO-WT up vs WT-WT	7.20332	14156.1	1.35227e-28	2.6575e-25	9826.08	1
7792	Nradd	Nradd	0.0436438	1	215.066	30.1223	15.0612	162.216	17.3053	8.65267	0.0436438	1.3258	1.3258	KO-WT up vs WT-WT	7.20045	5213.83	6.39347e-31	4.6295e-28	3620.49	1
8955	Prdm4	Prdm4	0.0437541	1	972.239	22.28	11.14	1029.54	30.4033	15.2017	0.0437541	0.944346	-1.05893	KO-WT down vs WT-WT	7.18915	6128.44	3.46384e-29	2.95277e-26	4262.28	1
3075	Dck	Dck	0.0439552	1	934.01	35.245	17.6225	867.805	25.6914	12.8457	0.0439552	1.07629	1.07629	KO-WT up vs WT-WT	7.16864	8181.98	2.58707e-29	2.95277e-26	5706.79	1
3825	Ephb6	Ephb6	0.0440943	1	74.4794	9.39141	4.69571	89.2024	2.46189	1.23095	0.0440943	0.834949	-1.19768	KO-WT down vs WT-WT	7.15453	404.63	2.04643e-30	1.15737e-28	282.779	1
8797	Pop5	Pop5	0.0441258	1	709.074	54.2117	27.1059	579.204	66.322	33.161	0.0441258	1.22422	1.22422	KO-WT up vs WT-WT	7.15134	31483.9	0	0	22012.6	1
7828	Nsmaf	Nsmaf	0.0441441	1	310.524	14.986	7.49301	341.886	14.2634	7.13171	0.0441441	0.908266	-1.101	KO-WT down vs WT-WT	7.14949	1836.1	0	0	1284.08	1
11040	Spry4	Spry4	0.0442308	1	1585.46	284.472	142.236	971.246	288.862	144.431	0.0442308	1.6324	1.6324	KO-WT up vs WT-WT	7.14074	704215	2.99411e-31	2.95277e-26	493097	1
11637	Thbd	Thbd	0.0442836	1	11.921	4.48657	2.24329	23.5236	6.21016	3.10508	0.0442836	0.506769	-1.97329	KO-WT down vs WT-WT	7.13542	251.29	5.98141e-37	2.10649e-35	176.086	1
10701	Slc6a15	Slc6a15	0.0443046	1	102.047	35.6645	17.8322	190.833	46.5413	23.2706	0.0443046	0.534746	-1.87005	KO-WT down vs WT-WT	7.13332	14714.8	2.74117e-30	5.65455e-27	10314.1	1
11092	Srprb	Srprb	0.044517	1	967.53	65.8142	32.9071	837.291	55.5748	27.7874	0.044517	1.15555	1.15555	KO-WT up vs WT-WT	7.11202	31663	1.49229e-29	6.64374e-26	22260.2	1
12052	Tor2a	Tor2a	0.0445778	1	538.648	50.4719	25.236	436.943	44.5112	22.2556	0.0445778	1.23276	1.23276	KO-WT up vs WT-WT	7.10597	19308.3	1.08763e-29	2.9553e-26	13586	1
7199	Msl3	Msl3	0.0445918	1	171.29	20.367	10.1835	129.215	18.9845	9.49225	0.0445918	1.32562	1.32562	KO-WT up vs WT-WT	7.10456	3304.59	9.93602e-31	4.6216e-28	2325.68	1
9474	Rassf6	Rassf6	0.0446873	1	38.6881	2.87702	1.43851	26.0075	7.88865	3.94432	0.0446873	1.48758	1.48758	KO-WT up vs WT-WT	7.09507	300.156	0	0	211.524	1
8627	Plekha5	Plekha5	0.0447932	1	640.129	40.1866	20.0933	783.305	85.9483	42.9741	0.0447932	0.817216	-1.22367	KO-WT down vs WT-WT	7.08457	38265.4	2.18674e-29	1.18111e-25	27006.2	1
13100	Zeb1	Zeb1	0.0448108	1	163.706	58.8272	29.4136	300.584	69.0578	34.5289	0.0448108	0.544625	-1.83613	KO-WT down vs WT-WT	7.08283	34973.4	2.73028e-37	1.34815e-33	24688.9	1
4601	Gbx2	Gbx2	0.0448198	1	843.406	217.552	108.776	407.451	190.167	95.0833	0.0448198	2.06995	2.06995	KO-WT up vs WT-WT	7.08194	354771	5.89432e-31	2.95277e-26	250476	1
9973	Rragc	Rragc	0.0449374	1	660.401	41.8275	20.9137	556.336	54.915	27.4575	0.0449374	1.18705	1.18705	KO-WT up vs WT-WT	7.07033	20214.9	2.58631e-30	7.39456e-27	14295.6	1
671	Adam1a	Adam1a	0.0449849	1	9.34401	0.600931	0.300466	11.9833	1.64498	0.822489	0.0449849	0.779755	-1.28245	KO-WT down vs WT-WT	7.06565	13.0025	3.91737e-30	7.20892e-30	9.20122	1
6203	Kti12	Kti12	0.0449909	1	384.511	13.0249	6.51243	345.761	22.1716	11.0858	0.0449909	1.11207	1.11207	KO-WT up vs WT-WT	7.06505	2802.96	4.65168e-30	1.84548e-27	1983.68	1
1679	Bola2	Bola2	0.0450349	1	560.376	69.1522	34.5761	448.045	27.8907	13.9454	0.0450349	1.25071	1.25071	KO-WT up vs WT-WT	7.06073	23554.3	1.61651e-36	5.3926e-33	16679.8	1
11554	Tekt2	Tekt2	0.0450765	1	30.5738	2.42886	1.21443	23.4925	4.026	2.013	0.0450765	1.30143	1.30143	KO-WT up vs WT-WT	7.05664	93.6052	1.95646e-29	2.59521e-28	66.3242	1
7921	Nupl2	Nupl2	0.0451626	1	280.396	22.1739	11.087	237.704	17.6868	8.84339	0.0451626	1.1796	1.1796	KO-WT up vs WT-WT	7.04821	3402.19	3.44679e-29	1.66378e-26	2413.52	1
13009	Zbtb18	Zbtb18	0.045164	1	308.459	36.8016	18.4008	409.462	56.1138	28.0569	0.045164	0.753327	-1.32744	KO-WT down vs WT-WT	7.04807	19043	2.46034e-29	6.64753e-26	13509.4	1
2248	Cdkl4	Cdkl4	0.045201	1	30.1664	8.18718	4.09359	14.6567	6.26158	3.13079	0.045201	2.0582	2.0582	KO-WT up vs WT-WT	7.04446	449.03	4.07373e-30	2.59669e-28	318.712	1
6708	Mars2	Mars2	0.0452322	1	235.843	21.7627	10.8813	194.595	16.6762	8.33809	0.0452322	1.21197	1.21197	KO-WT up vs WT-WT	7.0414	3175.85	1.02294e-30	4.61371e-28	2255.13	1
458	AI413582	AI413582	0.0452976	1	117.703	17.256	8.62798	83.8182	14.4908	7.24542	0.0452976	1.40426	1.40426	KO-WT up vs WT-WT	7.03503	2143.23	1.51442e-30	4.61371e-28	1523.26	1
9092	Prune2	Prune2	0.0454203	1	150.287	56.7363	28.3681	253.151	38.3174	19.1587	0.0454203	0.593664	-1.68445	KO-WT down vs WT-WT	7.0231	19751.3	1.63492e-31	4.59795e-28	14061.7	1
8469	Phykpl	Phykpl	0.0454585	1	177.269	6.28351	3.14175	124.671	34.4487	17.2244	0.0454585	1.4219	1.4219	KO-WT up vs WT-WT	7.01939	5164.3	6.27102e-31	4.61371e-28	3678.6	1
528	Abcd3	Abcd3	0.0455129	1	1002.37	133.766	66.8831	763.775	85.773	42.8865	0.0455129	1.31239	1.31239	KO-WT up vs WT-WT	7.01412	106266	1.75509e-29	2.65901e-25	75751.3	1
10665	Slc43a1	Slc43a1	0.0455419	1	387.923	92.9787	46.4894	582.016	89.8392	44.9196	0.0455419	0.666516	-1.50034	KO-WT down vs WT-WT	7.01131	70321.2	1.84632e-31	1.8518e-27	50148.4	1
9040	Prpf4	Prpf4	0.0455499	1	1556.51	45.7747	22.8873	1637.88	29.0311	14.5156	0.0455499	0.950321	-1.05228	KO-WT down vs WT-WT	7.01055	12358.7	1.67497e-29	2.95277e-26	8814.38	1
11839	Tmem192	Tmem192	0.0455832	1	351.802	27.2359	13.6179	394.738	8.758	4.379	0.0455832	0.891228	-1.12205	KO-WT down vs WT-WT	7.00732	3441.28	3.75788e-30	1.84548e-27	2455.49	1
11431	Tbc1d10a	Tbc1d10a	0.0456937	1	1020.81	81.6691	40.8346	875.154	52.5768	26.2884	0.0456937	1.16644	1.16644	KO-WT up vs WT-WT	6.99667	39604.6	1.30858e-30	7.40719e-27	28302.5	1
1859	Camkv	Camkv	0.0457858	1	159.582	27.5883	13.7942	240.283	46.2439	23.122	0.0457858	0.664139	-1.50571	KO-WT down vs WT-WT	6.98782	12157.2	4.24668e-30	7.38825e-27	8698.85	1
10184	Sdf2	Sdf2	0.045915	1	1055.09	66.3648	33.1824	921.853	59.2679	29.634	0.045915	1.14453	1.14453	KO-WT up vs WT-WT	6.97544	33134.7	4.54096e-36	2.15704e-32	23750.9	1
2797	Crlf3	Crlf3	0.0459918	1	2085.84	123.502	61.7508	2368.93	143.278	71.6391	0.0459918	0.880498	-1.13572	KO-WT down vs WT-WT	6.96811	149597	4.01893e-36	8.62817e-32	107344	1
11795	Tmem138	Tmem138	0.0460536	1	199.096	22.5668	11.2834	162.358	9.68734	4.84367	0.0460536	1.22628	1.22628	KO-WT up vs WT-WT	6.96222	2519.37	5.09995e-30	1.84548e-27	1809.32	1
4357	Fkbpl	Fkbpl	0.0462106	1	96.4889	9.60992	4.80496	78.2712	7.5014	3.7507	0.0462106	1.23275	1.23275	KO-WT up vs WT-WT	6.94731	619.513	1.29347e-30	1.15343e-28	445.865	1
589	Acat3	Acat3	0.0462316	1	8.45835	3.11501	1.55751	14.6736	2.75687	1.37843	0.0462316	0.576434	-1.7348	KO-WT down vs WT-WT	6.94532	72.1076	6.94356e-31	7.20892e-30	51.9109	1
8833	Pphln1	Pphln1	0.046288	1	625.146	55.217	27.6085	763.631	74.4873	37.2436	0.046288	0.81865	-1.22152	KO-WT down vs WT-WT	6.93999	35799	1.43106e-30	7.38194e-27	25791.8	1
11169	Stard7	Stard7	0.0464802	1	825.301	45.8963	22.9481	909.922	33.3463	16.6732	0.0464802	0.907002	-1.10253	KO-WT down vs WT-WT	6.92188	13366.6	0	0	9655.33	1
9157	Pstk	Pstk	0.0465714	1	296.471	21.167	10.5835	246.649	25.8653	12.9326	0.0465714	1.202	1.202	KO-WT up vs WT-WT	6.91332	4633.54	2.75349e-30	1.84548e-27	3351.17	1
11787	Tmem129	Tmem129	0.0465731	1	155.042	12.6902	6.34508	126.178	14.6249	7.31243	0.0465731	1.22875	1.22875	KO-WT up vs WT-WT	6.91316	1555.16	2.05444e-30	4.6216e-28	1124.78	1
4565	Gapvd1	Gapvd1	0.0466164	1	1348.87	159.558	79.7791	1594.81	42.1707	21.0853	0.0466164	0.845786	-1.18233	KO-WT down vs WT-WT	6.90911	112911	7.22731e-30	1.18111e-25	81711.6	1
3662	Eif2b2	Eif2b2	0.0466975	1	988.274	59.6898	29.8449	833.333	85.2004	42.6002	0.0466975	1.18593	1.18593	KO-WT up vs WT-WT	6.90153	44812.9	1.82055e-29	1.18212e-25	32465.9	1
11720	Tlk1	Tlk1	0.046713	1	1111.29	238.464	119.232	1492.22	92.5264	46.2632	0.046713	0.744721	-1.34278	KO-WT down vs WT-WT	6.90009	270869	0	0	196279	1
8532	Pip5k1a	Pip5k1a	0.0467322	1	1125.7	62.8462	31.4231	983.764	71.6697	35.8348	0.0467322	1.14428	1.14428	KO-WT up vs WT-WT	6.89829	37607.5	2.16835e-29	1.18212e-25	27258.6	1
2592	Cnot6l	Cnot6l	0.0468218	1	331.253	55.8538	27.9269	418.316	17.409	8.70448	0.0468218	0.791872	-1.26283	KO-WT down vs WT-WT	6.88996	14149.4	9.01718e-31	1.8518e-27	10268.2	1
3486	Dusp27	Dusp27	0.0468462	1	498.428	111.231	55.6155	926.129	265.056	132.528	0.0468462	0.538184	-1.8581	KO-WT down vs WT-WT	6.88768	341466	1.82492e-30	9.04729e-26	247881	1
9116	Psmb3	Psmb3	0.047033	1	626.288	31.1043	15.5522	519.35	64.8917	32.4459	0.047033	1.20591	1.20591	KO-WT up vs WT-WT	6.87038	21346.6	9.50346e-30	2.95277e-26	15535.3	1
12505	Ubtf	Ubtf	0.0470515	1	6422.75	285.076	142.538	5673.04	416.305	208.152	0.0470515	1.13215	1.13215	KO-WT up vs WT-WT	6.86867	1049170	1.98036e-28	3.02493e-23	763735	1
4813	Gm14499	Gm14499	0.0470646	1	111.029	19.5858	9.79288	60.199	28.0509	14.0254	0.0470646	1.84436	1.84436	KO-WT up vs WT-WT	6.86746	4822.82	0	0	3511.36	1
1621	Bhlha15	Bhlha15	0.0471192	1	83.8174	10.0961	5.04805	64.719	7.96422	3.98211	0.0471192	1.2951	1.2951	KO-WT up vs WT-WT	6.86243	680.863	1.86086e-29	1.84627e-27	496.08	1
633	Acsl6	Acsl6	0.0471384	1	139.742	14.8893	7.44466	102.625	20.0765	10.0383	0.0471384	1.36168	1.36168	KO-WT up vs WT-WT	6.86066	2571.75	4.92319e-30	1.84548e-27	1874.27	1
4240	Fbxo38	Fbxo38	0.047187	1	1718.52	138.607	69.3036	1962.2	87.9342	43.9671	0.047187	0.875814	-1.1418	KO-WT down vs WT-WT	6.85618	110841	7.31835e-30	1.18313e-25	80833.1	1
1768	C1galt1c1	C1galt1c1	0.0471908	1	84.1417	10.2997	5.14985	104.281	8.82983	4.41491	0.0471908	0.806876	-1.23935	KO-WT down vs WT-WT	6.85583	757.089	4.17795e-30	4.61371e-28	552.15	1
1811	Cabp1	Cabp1	0.047216	1	82.5463	11.5919	5.79593	63.2118	5.94336	2.97168	0.047216	1.30587	1.30587	KO-WT up vs WT-WT	6.85352	697.805	1.81255e-29	1.84548e-27	509.085	1
946	Ankle2	Ankle2	0.0472246	1	1066.48	124.385	62.1927	1367.88	160.533	80.2666	0.0472246	0.779657	-1.28261	KO-WT down vs WT-WT	6.85273	169575	1.19734e-30	2.96288e-26	123728	1
9898	Rpl8	Rpl8	0.0472955	1	29729	2733.59	1366.8	25601.8	517.808	258.904	0.0472955	1.16121	1.16121	KO-WT up vs WT-WT	6.84622	31796600	1.62757e-30	7.5591e-24	23222000	1
6906	Mfsd5	Mfsd5	0.0473114	1	658.29	61.1744	30.5872	524.664	66.1339	33.0669	0.0473114	1.25469	1.25469	KO-WT up vs WT-WT	6.84476	33331.3	2.42651e-29	1.18161e-25	24348	1
1630	Bid	Bid	0.0473148	1	824.992	59.5684	29.7842	696.96	62.4699	31.2349	0.0473148	1.1837	1.1837	KO-WT up vs WT-WT	6.84445	30598.3	1.6456e-30	7.35672e-27	22352.6	1
12846	Wdr78	Wdr78	0.0473748	1	35.7833	10.6272	5.31358	16.7116	7.2476	3.6238	0.0473748	2.14123	2.14123	KO-WT up vs WT-WT	6.83896	678.963	0	0	496.393	1
3968	F8a	F8a	0.0473879	1	49.4743	9.63389	4.81695	34.7996	2.27332	1.13666	0.0473879	1.42169	1.42169	KO-WT up vs WT-WT	6.83776	401.978	4.41453e-30	2.59521e-28	293.94	1
9731	Rnaseh1	Rnaseh1	0.0474086	1	568.68	17.0096	8.50479	614.139	25.5177	12.7589	0.0474086	0.92598	-1.07994	KO-WT down vs WT-WT	6.83587	3857.4	1.30819e-29	7.38194e-27	2821.44	1
3386	Dock7	Dock7	0.0474245	1	824.755	194.229	97.1146	1120.31	45.1635	22.5818	0.0474245	0.736183	-1.35836	KO-WT down vs WT-WT	6.83442	163061	9.04084e-37	2.15704e-32	119294	1
2735	Cphx1	Cphx1	0.0474548	1	47.7461	19.0758	9.53788	88.8464	20.1342	10.0671	0.0474548	0.537401	-1.86081	KO-WT down vs WT-WT	6.83165	3153.23	9.99585e-31	4.61371e-28	2307.81	1
4214	Fbxl21	Fbxl21	0.0475316	1	8.61029	1.51039	0.755195	12.7375	2.34175	1.17087	0.0475316	0.67598	-1.47933	KO-WT down vs WT-WT	6.82465	31.7963	1.54995e-30	7.22125e-30	23.2952	1
6645	Map3k15	Map3k15	0.0476008	1	69.9404	2.8311	1.41555	103.032	22.173	11.0865	0.0476008	0.678822	-1.47314	KO-WT down vs WT-WT	6.81836	2044.11	9.62503e-30	2.88554e-27	1498.98	1
12682	Vasp	Vasp	0.0477329	1	1567.89	151.888	75.9438	1272.08	130.097	65.0483	0.0477329	1.23253	1.23253	KO-WT up vs WT-WT	6.80639	163333	1.23048e-30	2.95277e-26	119985	1
8851	Ppm1b	Ppm1b	0.0477433	1	2158.29	68.5297	34.2649	2318.31	83.7222	41.8611	0.0477433	0.930976	-1.07414	KO-WT down vs WT-WT	6.80544	47797.6	1.68167e-29	1.18111e-25	35117.2	1
679	Adamts15	Adamts15	0.0478891	1	21.4787	3.72789	1.86394	34.4704	7.96316	3.98158	0.0478891	0.623106	-1.60486	KO-WT down vs WT-WT	6.79229	315.063	1.55414e-31	7.20892e-30	231.927	1
12696	Vdac1	Vdac1	0.047892	1	15034.2	1311.54	655.769	12991	438.251	219.126	0.047892	1.15728	1.15728	KO-WT up vs WT-WT	6.79202	7792620	0	0	5736600	1
8744	Pole	Pole	0.0479052	1	2745.07	263.554	131.777	3441.55	390.861	195.431	0.0479052	0.797626	-1.25372	KO-WT down vs WT-WT	6.79083	905488	3.54922e-30	4.73252e-25	666699	1
4564	Gapdh	Gapdh	0.0479332	1	14034.4	1510.31	755.154	11670.6	529.068	264.534	0.0479332	1.20255	1.20255	KO-WT up vs WT-WT	6.78832	10430700	1.96779e-29	3.02364e-23	7682830	1
6083	Kif3a	Kif3a	0.0479649	1	706.53	75.1269	37.5634	858.962	70.7765	35.3883	0.0479649	0.82254	-1.21575	KO-WT down vs WT-WT	6.78546	43372.8	0	0	31960.1	1
4444	Frmd5	Frmd5	0.047989	1	66.4167	16.4913	8.24563	104.187	19.5533	9.77664	0.047989	0.637477	-1.56868	KO-WT down vs WT-WT	6.7833	2662.96	2.94816e-31	1.15737e-28	1962.88	1
831	Akr1b10	Akr1b10	0.0480184	1	301.229	36.0515	18.0257	227.241	34.8136	17.4068	0.0480184	1.32559	1.32559	KO-WT up vs WT-WT	6.78066	10218.6	4.8942e-30	7.37563e-27	7535.08	1
7699	Nmt2	Nmt2	0.048075	1	1385.84	343.355	171.677	1974.13	202.525	101.262	0.048075	0.702001	-1.4245	KO-WT down vs WT-WT	6.77558	646020	4.95932e-30	4.72848e-25	476726	1
12981	Ythdc2	Ythdc2	0.0481667	1	340.279	98.4823	49.2412	489.936	24.4466	12.2233	0.0481667	0.694539	-1.4398	KO-WT down vs WT-WT	6.76739	41807.8	2.98726e-31	1.84548e-27	30889.2	1
13313	Zfp64	Zfp64	0.0481678	1	987.451	107.833	53.9164	817.354	40.9084	20.4542	0.0481678	1.20811	1.20811	KO-WT up vs WT-WT	6.76728	54008.7	1.48119e-29	1.18212e-25	39904.3	1
6180	Kras	Kras	0.048187	1	1684.6	234.382	117.191	2032.54	27.1012	13.5506	0.048187	0.828815	-1.20654	KO-WT down vs WT-WT	6.76557	225982	0	0	167009	1
10287	Serpina3m	Serpina3m	0.0482083	1	31.9461	13.9646	6.9823	73.5936	24.5524	12.2762	0.0482083	0.434088	-2.30368	KO-WT down vs WT-WT	6.76367	3237.76	6.04438e-32	2.89344e-29	2393.49	1
5904	Jag1	Jag1	0.0482909	1	163.332	10.3756	5.18779	217.035	34.934	17.467	0.0482909	0.752559	-1.3288	KO-WT down vs WT-WT	6.75631	5383.58	9.27213e-30	7.38825e-27	3984.11	1
1515	BC080695	BC080695	0.0483095	0.627454	7.60498	4.44916	2.22458	19.4478	6.46297	3.23148	0.0483095	0.420774	-2.37657	KO-WT down vs WT-WT	6.75465	236.867	0.266891	9.35912	175.336	1
13256	Zfp507	Zfp507	0.0483862	1	554.569	65.3528	32.6764	735.982	104.416	52.208	0.0483862	0.753508	-1.32713	KO-WT down vs WT-WT	6.74784	61433.7	8.10827e-31	7.38194e-27	45521	1
3717	Elk3	Elk3	0.0483882	1	242.927	40.3839	20.1919	155.281	43.7147	21.8574	0.0483882	1.56444	1.56444	KO-WT up vs WT-WT	6.74766	14339.5	6.34394e-37	1.34815e-33	10625.5	1
7148	Mrpl52	Mrpl52	0.0484879	1	534.744	82.111	41.0555	386.145	58.7558	29.3779	0.0484879	1.38483	1.38483	KO-WT up vs WT-WT	6.73883	41219.2	8.81623e-37	5.3926e-33	30583.4	1
5191	Gtf2i	Gtf2i	0.0485464	1	1362.83	222.379	111.189	1911.65	299.522	149.761	0.0485464	0.712906	-1.40271	KO-WT down vs WT-WT	6.73365	562254	5.6629e-30	4.72848e-25	417496	1
3195	Dfna5	Dfna5	0.0486253	1	14.0441	5.64811	2.82406	23.7731	3.44622	1.72311	0.0486253	0.590755	-1.69275	KO-WT down vs WT-WT	6.72669	176.687	6.88478e-32	1.8084e-30	131.333	1
4925	Gm6623	Gm6623	0.0486428	1	24.6511	3.59093	1.79547	32.4023	3.85999	1.93	0.0486428	0.760781	-1.31444	KO-WT down vs WT-WT	6.72514	112.153	0	0	83.383	1
11523	Tcp11l2	Tcp11l2	0.0486864	1	40.2146	7.1496	3.5748	27.4145	4.972	2.486	0.0486864	1.46691	1.46691	KO-WT up vs WT-WT	6.72131	305.837	6.32633e-31	2.87864e-29	227.513	1
3305	Dmxl2	Dmxl2	0.0487141	1	492.291	133.563	66.7817	725.103	85.1961	42.598	0.0487141	0.678925	-1.47292	KO-WT down vs WT-WT	6.71888	101176	7.85017e-30	1.18212e-25	75292.6	1
3778	Eno1	Eno1	0.0487703	1	557.905	102.86	51.4302	369.533	76.5656	38.2828	0.0487703	1.50976	1.50976	KO-WT up vs WT-WT	6.71393	66236.6	0	0	49327.7	1
1322	Atg9b	Atg9b	0.0487766	1	190.634	4.39425	2.19712	161.837	19.1041	9.55205	0.0487766	1.17793	1.17793	KO-WT up vs WT-WT	6.71339	1547.88	0	0	1152.83	1
11504	Tcf19	Tcf19	0.0487789	1	186.493	28.3058	14.1529	128.96	27.07	13.535	0.0487789	1.44613	1.44613	KO-WT up vs WT-WT	6.71318	6178.83	5.02128e-31	4.6216e-28	4602.01	1
9958	Rps6kb2	Rps6kb2	0.0488691	1	210.992	16.9781	8.48905	182.422	9.51119	4.7556	0.0488691	1.15661	1.15661	KO-WT up vs WT-WT	6.70528	1523.65	2.0304e-30	4.61371e-28	1136.16	1
66	1700007K13Rik	1700007K13Rik	0.048976	1	417.798	54.5891	27.2945	309.076	50.1219	25.0609	0.048976	1.35177	1.35177	KO-WT up vs WT-WT	6.69593	22065.1	0	0	16476.5	1
4541	Gale	Gale	0.0490911	1	226.784	28.1213	14.0607	180.005	15.0813	7.54067	0.0490911	1.25988	1.25988	KO-WT up vs WT-WT	6.68591	4084.78	3.02583e-30	1.84864e-27	3054.77	1
12076	Tpra1	Tpra1	0.0491029	1	184.764	22.5511	11.2755	143.154	17.2405	8.62023	0.0491029	1.29067	1.29067	KO-WT up vs WT-WT	6.68488	3231.94	9.5429e-31	4.61371e-28	2417.35	1
6118	Klf5	Klf5	0.0491655	1	1012.49	175.264	87.6322	708.689	110.779	55.3896	0.0491655	1.42869	1.42869	KO-WT up vs WT-WT	6.67945	172288	2.86191e-31	7.38194e-27	128969	1
10066	Saa2	Saa2	0.0491729	1	11.3984	7.86061	3.93031	24.4174	4.14302	2.07151	0.0491729	0.466814	-2.14218	KO-WT down vs WT-WT	6.67881	316.39	0	0	236.861	1
1846	Calr4	Calr4	0.0492033	1	9.88392	4.32337	2.16168	19.6189	5.04694	2.52347	0.0492033	0.503795	-1.98493	KO-WT down vs WT-WT	6.67617	176.904	6.12127e-31	1.62201e-29	132.489	1
2834	Csnk1g2	Csnk1g2	0.0492397	1	2217.65	221.691	110.846	1872.51	79.9364	39.9682	0.0492397	1.18432	1.18432	KO-WT up vs WT-WT	6.67301	222359	2.58932e-36	8.62817e-32	166611	1
3022	Daam1	Daam1	0.0492677	1	588.593	111.812	55.9062	773.221	58.2764	29.1382	0.0492677	0.761222	-1.31368	KO-WT down vs WT-WT	6.67059	63629.9	6.97285e-30	6.65132e-26	47694.4	1
10599	Slc30a10	Slc30a10	0.0493782	1	8.07709	2.33953	1.16977	12.1768	1.54171	0.770855	0.0493782	0.663317	-1.50758	KO-WT down vs WT-WT	6.66104	31.3746	0	0	23.5508	1
10904	Snx24	Snx24	0.0495492	1	208.892	42.0988	21.0494	130.161	33.6028	16.8014	0.0495492	1.60487	1.60487	KO-WT up vs WT-WT	6.64633	11570.4	1.06009e-30	1.84548e-27	8704.37	1
3324	Dnajb13	Dnajb13	0.0496118	1	112.619	15.2043	7.60216	85.879	10.1878	5.0939	0.0496118	1.31136	1.31136	KO-WT up vs WT-WT	6.64096	1334.68	5.75872e-31	1.15737e-28	1004.89	1
51	1500011B03Rik	1500011B03Rik	0.0496806	1	161.936	21.4167	10.7083	196.06	9.34337	4.67168	0.0496806	0.825955	-1.21072	KO-WT down vs WT-WT	6.63507	2173.54	0	0	1637.91	1
10032	Rundc1	Rundc1	0.0496902	1	383.416	11.5896	5.79478	326.529	37.192	18.596	0.0496902	1.17422	1.17422	KO-WT up vs WT-WT	6.63426	6040.73	2.02681e-30	1.84548e-27	4552.68	1
11794	Tmem136	Tmem136	0.0497332	1	157.71	21.2386	10.6193	208.353	27.4277	13.7139	0.0497332	0.756938	-1.32111	KO-WT down vs WT-WT	6.63059	4787.39	5.75104e-30	4.15234e-27	3610.08	1
7202	Mslnl	Mslnl	0.049759	1	11.02	2.08806	1.04403	14.6745	1.38156	0.69078	0.049759	0.750959	-1.33163	KO-WT down vs WT-WT	6.62838	24.9308	4.79162e-31	1.80223e-30	18.8061	1
7422	Naprt1	Naprt1	0.049801	1	558.313	92.7962	46.3981	360.664	98.6625	49.3313	0.049801	1.54801	1.54801	KO-WT up vs WT-WT	6.6248	72920.9	4.89913e-37	5.3926e-33	55036.3	1
10638	Slc37a3	Slc37a3	0.0498517	1	1299.89	94.4741	47.2371	1011.15	173.934	86.9669	0.0498517	1.28556	1.28556	KO-WT up vs WT-WT	6.62048	155628	1.25827e-30	2.95782e-26	117535	1
3813	Epcam	Epcam	0.0498834	1	3710.27	254.863	127.431	3300.88	117.613	58.8065	0.0498834	1.12402	1.12402	KO-WT up vs WT-WT	6.61779	312841	2.50705e-30	1.18515e-25	236363	1
1482	BC017158	BC017158	0.0499439	1	128.665	26.4622	13.2311	85.9255	12.616	6.30801	0.0499439	1.4974	1.4974	KO-WT up vs WT-WT	6.61265	3409.79	0	0	2578.24	1
531	Abcf1	Abcf1	0.049964	1	5539.92	183.325	91.6624	5105.32	235.115	117.558	0.049964	1.08513	1.08513	KO-WT up vs WT-WT	6.61094	352576	8.8585e-30	4.72444e-25	266661	1
5283	Has3	Has3	0.0499644	1	24.3438	6.28201	3.141	39.6285	8.39517	4.19759	0.0499644	0.614301	-1.62787	KO-WT down vs WT-WT	6.61091	436.092	9.8467e-31	6.49543e-29	329.828	1
7960	Obsl1	Obsl1	0.0499705	1	387.539	76.532	38.266	575.449	103.735	51.8677	0.0499705	0.673456	-1.48488	KO-WT down vs WT-WT	6.61039	65911.7	1.66578e-30	1.66094e-26	49854.6	1
3952	Extl2	Extl2	0.0500922	1	90.6113	13.9842	6.99208	111.737	3.84885	1.92443	0.0500922	0.810934	-1.23315	KO-WT down vs WT-WT	6.60009	833.079	2.67019e-36	3.37038e-34	631.111	1
3009	D630045M09Rik	D630045M09Rik	0.0501077	1	182.113	89.8248	44.9124	377.734	99.8666	49.9333	0.0501077	0.482121	-2.07417	KO-WT down vs WT-WT	6.59878	71432.5	1.06624e-30	1.15422e-26	54125.5	1
9315	Rab15	Rab15	0.0501725	1	549.271	80.0212	40.0106	373.88	90.0662	45.0331	0.0501725	1.46911	1.46911	KO-WT up vs WT-WT	6.59331	57422.4	8.49052e-31	7.39456e-27	43546	1
11880	Tmem258	Tmem258	0.0501732	1	1030.43	68.2355	34.1178	879.434	78.1143	39.0572	0.0501732	1.17169	1.17169	KO-WT up vs WT-WT	6.59325	42557.9	4.57457e-30	2.95277e-26	32273.8	1
1154	Arhgef19	Arhgef19	0.0502486	1	139.302	21.6018	10.8009	98.8055	17.5485	8.77423	0.0502486	1.40986	1.40986	KO-WT up vs WT-WT	6.5869	3061.27	3.97091e-30	1.84548e-27	2323.75	1
9437	Rapgef2	Rapgef2	0.0503131	1	394.1	45.2892	22.6446	485.996	44.0549	22.0274	0.0503131	0.810912	-1.23318	KO-WT down vs WT-WT	6.58148	15763.8	0	0	11975.8	1
4392	Fndc3c1	Fndc3c1	0.0503416	1	30.5544	7.53038	3.76519	63.9846	21.7203	10.8602	0.0503416	0.477528	-2.09412	KO-WT down vs WT-WT	6.57908	2086.14	9.12505e-32	2.89344e-29	1585.43	1
8359	Pex11b	Pex11b	0.0503608	1	441.948	29.8842	14.9421	370.501	39.0057	19.5029	0.0503608	1.19284	1.19284	KO-WT up vs WT-WT	6.57747	9528.82	0	0	7243.53	1
10828	Smyd2	Smyd2	0.0503838	1	399.451	60.6629	30.3314	493.416	22.3043	11.1522	0.0503838	0.809563	-1.23523	KO-WT down vs WT-WT	6.57554	16481.5	2.94514e-30	7.38194e-27	12532.4	1
8880	Ppp1r16a	Ppp1r16a	0.0504983	1	569.859	54.1736	27.0868	450.678	61.607	30.8035	0.0504983	1.26445	1.26445	KO-WT up vs WT-WT	6.56597	26514.2	1.82494e-30	7.36932e-27	20190.6	1
9331	Rab2b	Rab2b	0.050546	1	249.415	26.066	13.033	301.566	24.6981	12.3491	0.050546	0.827067	-1.20909	KO-WT down vs WT-WT	6.56198	5076.74	5.37326e-30	4.15707e-27	3868.3	1
10171	Scyl1	Scyl1	0.0505589	1	1030.36	92.6902	46.3451	890.475	26.2307	13.1153	0.0505589	1.1571	1.1571	KO-WT up vs WT-WT	6.56091	36529.3	2.12317e-29	1.18212e-25	27838.6	1
7865	Nudc	Nudc	0.0506497	1	3661.81	88.3331	44.1665	3320.16	218.199	109.1	0.0506497	1.1029	1.1029	KO-WT up vs WT-WT	6.55334	217887	1.03803e-35	3.45127e-31	166241	1
817	Akap12	Akap12	0.0506985	1	12409	1760.87	880.433	15864	1603.12	801.561	0.0506985	0.782208	-1.27843	KO-WT down vs WT-WT	6.54928	22283200	0	0	17011900	1
5836	Irx4	Irx4	0.0507029	1	8.37631	3.27864	1.63932	18.9477	6.50695	3.25347	0.0507029	0.442075	-2.26206	KO-WT down vs WT-WT	6.54891	208.608	5.09202e-31	1.62201e-29	159.269	1
10490	Slc13a4	Slc13a4	0.0507719	1	12.0195	7.55216	3.77608	28.1092	8.12737	4.06369	0.0507719	0.427602	-2.33863	KO-WT down vs WT-WT	6.54319	483.238	2.19875e-31	1.62386e-29	369.268	1
6043	Kdm5b	Kdm5b	0.0507736	1	6143.55	390.683	195.342	7384.52	761.328	380.664	0.0507736	0.831949	-1.202	KO-WT down vs WT-WT	6.54305	2874710	3.14214e-36	1.38051e-30	2196760	1
5081	Gpr20	Gpr20	0.0508421	1	64.7177	8.46214	4.23107	51.7075	2.99065	1.49532	0.0508421	1.25161	1.25161	KO-WT up vs WT-WT	6.53738	315.958	2.38651e-30	1.15343e-28	241.655	1
11630	Thap1	Thap1	0.0509027	1	204.978	9.47489	4.73744	222.797	7.83939	3.91969	0.0509027	0.920019	-1.08693	KO-WT down vs WT-WT	6.53237	592.732	2.03735e-29	1.84864e-27	453.688	1
1799	C77080	C77080	0.0509078	1	1928.78	441.676	220.838	1161.11	292.59	146.295	0.0509078	1.66115	1.66115	KO-WT up vs WT-WT	6.53195	1100060	1.7593e-31	2.96288e-26	842059	1
4847	Gm19345	Gm19345	0.0509148	0.955759	13.9614	4.66808	2.33404	5.70696	3.3275	1.66375	0.0509148	2.45495	2.45495	KO-WT up vs WT-WT	6.53137	128.698	0.0034002	0.0669994	98.5227	1
2062	Ccdc9	Ccdc9	0.0509594	1	837.195	79.6972	39.8486	698.447	53.1367	26.5683	0.0509594	1.19865	1.19865	KO-WT up vs WT-WT	6.52768	35935.5	1.34093e-30	7.38194e-27	27525.5	1
8437	Phf3	Phf3	0.0510073	1	2713.93	808.905	404.452	3922.88	206.602	103.301	0.0510073	0.69182	-1.44546	KO-WT down vs WT-WT	6.52374	2728270	2.5418e-30	1.063e-24	2091030	1
1242	Arvcf	Arvcf	0.0510369	1	701.245	102.313	51.1566	920.649	111.791	55.8956	0.0510369	0.761685	-1.31288	KO-WT down vs WT-WT	6.5213	89858	5.35732e-31	7.38194e-27	68895.8	1
5880	Itm2b	Itm2b	0.0511744	1	1056.22	122.646	61.3228	739.287	181.556	90.778	0.0511744	1.42871	1.42871	KO-WT up vs WT-WT	6.51001	187506	4.1042e-30	1.18212e-25	144014	1
12255	Tsnaxip1	Tsnaxip1	0.0511908	1	10.4814	3.09878	1.54939	5.81355	0.901532	0.450766	0.0511908	1.80293	1.80293	KO-WT up vs WT-WT	6.50866	40.6733	2.59558e-30	1.62201e-29	31.2455	1
539	Abhd11os	Abhd11os	0.0512026	1	73.9476	9.53514	4.76757	52.0291	11.7794	5.88969	0.0512026	1.42127	1.42127	KO-WT up vs WT-WT	6.50769	896.784	6.11446e-37	8.42594e-35	689.018	1
6642	Map3k12	Map3k12	0.0512075	1	426.287	30.5779	15.2889	366.135	28.1931	14.0965	0.0512075	1.16429	1.16429	KO-WT up vs WT-WT	6.50729	6754.01	7.12445e-30	7.39456e-27	5189.57	1
11322	Syna	Syna	0.0512179	1	12.7024	2.2261	1.11305	20.5526	4.95092	2.47546	0.0512179	0.618042	-1.61801	KO-WT down vs WT-WT	6.50644	115.036	0	0	88.4014	1
11137	St3gal2	St3gal2	0.0512223	1	285.264	38	19	341.533	8.36717	4.18359	0.0512223	0.835247	-1.19725	KO-WT down vs WT-WT	6.50608	5910.16	2.03156e-30	1.84548e-27	4542.03	1
9902	Rplp2	Rplp2	0.0513351	1	181.35	35.3967	17.6984	124.688	16.8673	8.43363	0.0513351	1.45443	1.45443	KO-WT up vs WT-WT	6.49686	5993.09	5.00153e-31	4.61371e-28	4612.3	1
6324	Lhpp	Lhpp	0.0513413	1	115.115	8.68176	4.34088	135.901	11.4689	5.73444	0.0513413	0.847052	-1.18056	KO-WT down vs WT-WT	6.49635	806.488	9.25925e-31	1.14949e-28	620.724	1
5392	Hipk3	Hipk3	0.0514287	1	312.101	41.5411	20.7706	411.813	55.1454	27.5727	0.0514287	0.757871	-1.31949	KO-WT down vs WT-WT	6.48923	18559.3	2.3243e-29	6.64753e-26	14300	1
8022	Osbpl3	Osbpl3	0.0514989	1	320.284	22.7636	11.3818	379.83	34.3981	17.199	0.0514989	0.84323	-1.18592	KO-WT down vs WT-WT	6.48352	6618.66	5.28249e-36	5.3926e-33	5104.22	1
9972	Rragb	Rragb	0.0515483	1	113.08	24.8506	12.4253	214.915	66.0437	33.0219	0.0515483	0.526161	-1.90056	KO-WT down vs WT-WT	6.47951	19358.2	0	0	14938	1
6655	Map4k1	Map4k1	0.0516261	1	655.822	59.1382	29.5691	543.016	51.1727	25.5864	0.0516261	1.20774	1.20774	KO-WT up vs WT-WT	6.4732	23753.9	2.00822e-30	7.36932e-27	18347.9	1
7592	Nfatc2	Nfatc2	0.0516457	1	179.955	45.7018	22.8509	101.081	30.0334	15.0167	0.0516457	1.7803	1.7803	KO-WT up vs WT-WT	6.47162	11612.6	2.57118e-31	4.61371e-28	8971.98	1
9233	Ptrf	Ptrf	0.0516624	1	836.855	100.53	50.2651	559.102	164.281	82.1407	0.0516624	1.49678	1.49678	KO-WT up vs WT-WT	6.47026	144007	1.32668e-30	2.95277e-26	111284	1
335	4933430I17Rik	4933430I17Rik	0.051687	0.994343	4.66981	2.74372	1.37186	10.5449	3.01649	1.50824	0.051687	0.442428	-2.26026	KO-WT down vs WT-WT	6.46828	64.5289	5.55298e-05	0.000553977	49.8811	1
853	Aldh3a2	Aldh3a2	0.051705	1	629.74	48.6369	24.3184	768.378	82.9532	41.4766	0.051705	0.81957	-1.22015	KO-WT down vs WT-WT	6.46682	35878.3	1.33054e-30	7.38194e-27	27740.3	1
7508	Ndufab1	Ndufab1	0.0517067	1	35.7164	11.0705	5.53524	18.2191	4.97336	2.48668	0.0517067	1.96038	1.96038	KO-WT up vs WT-WT	6.46668	571.487	1.30628e-30	1.15441e-28	441.87	1
5354	Hes1	Hes1	0.0517657	1	246.927	34.6953	17.3477	166.4	43.7977	21.8989	0.0517657	1.48394	1.48394	KO-WT up vs WT-WT	6.46192	12104.5	3.94081e-30	7.38194e-27	9366.02	1
5193	Gtf2ird2	Gtf2ird2	0.0518537	1	63.5472	2.04488	1.02244	73.7818	6.80478	3.40239	0.0518537	0.861285	-1.16106	KO-WT down vs WT-WT	6.45482	195.529	8.56733e-30	2.59521e-28	151.46	1
5607	Ide	Ide	0.0518612	1	2579.62	445.167	222.583	3318.9	255.483	127.741	0.0518612	0.777252	-1.28658	KO-WT down vs WT-WT	6.45423	1020200	2.18342e-36	3.45127e-31	790335	1
7259	Mtmr3	Mtmr3	0.0519197	1	1690.23	119.508	59.7538	1877.53	51.3754	25.6877	0.0519197	0.900244	-1.11081	KO-WT down vs WT-WT	6.44952	65481.3	2.61748e-29	2.6575e-25	50764.5	1
4095	Fam214b	Fam214b	0.0520667	1	225.288	14.6092	7.30458	188.016	21.3989	10.6995	0.0520667	1.19824	1.19824	KO-WT up vs WT-WT	6.43773	2593.15	0	0	2014.03	1
11432	Tbc1d10b	Tbc1d10b	0.0522321	1	3346.07	667.429	333.714	2369.24	128.895	64.4473	0.0522321	1.4123	1.4123	KO-WT up vs WT-WT	6.42453	1781170	0	0	1386220	1
10732	Slco5a1	Slco5a1	0.0522383	1	149.477	21.5416	10.7708	343.796	133.502	66.751	0.0522383	0.434784	-2.29999	KO-WT down vs WT-WT	6.42404	70485	4.21934e-32	4.6295e-28	54860.4	1
9650	Rhbdf1	Rhbdf1	0.0522703	1	432.595	64.6988	32.3494	338.151	11.6393	5.81963	0.0522703	1.27929	1.27929	KO-WT up vs WT-WT	6.42149	16649.9	1.13882e-29	2.95277e-26	12964.2	1
6471	Lrrc56	Lrrc56	0.052371	1	134.17	12.2931	6.14654	112.121	9.20382	4.60191	0.052371	1.19665	1.19665	KO-WT up vs WT-WT	6.41349	907.496	2.38193e-36	3.37038e-34	707.49	1
1048	Apc	Apc	0.0524434	1	1516.43	494.199	247.1	2405.34	373.368	186.684	0.0524434	0.630445	-1.58618	KO-WT down vs WT-WT	6.40775	1474950	2.05248e-30	4.72444e-25	1150910	1
11559	Tenm3	Tenm3	0.052445	1	194.735	66.6827	33.3414	354.894	89.4865	44.7433	0.052445	0.548712	-1.82245	KO-WT down vs WT-WT	6.40762	47882	2.46121e-31	1.83918e-27	37363.3	1
5049	Gpd1l	Gpd1l	0.0525301	1	441.906	63.2132	31.6066	586.826	78.816	39.408	0.0525301	0.753044	-1.32794	KO-WT down vs WT-WT	6.40089	39203.7	1.20733e-30	7.39456e-27	30623.6	1
7715	Nol4l	Nol4l	0.0525355	1	207.998	43.3922	21.6961	317.953	63.1961	31.5981	0.0525355	0.65418	-1.52863	KO-WT down vs WT-WT	6.40047	22567.9	3.82348e-37	1.34815e-33	17629.9	1
677	Adamts10	Adamts10	0.052558	1	296.42	45.1031	22.5515	226.565	18.3914	9.19572	0.052558	1.30832	1.30832	KO-WT up vs WT-WT	6.39868	9108.65	5.18569e-30	7.38194e-27	7117.6	1
6672	Mapk1ip1	Mapk1ip1	0.0525895	1	496.508	41.5584	20.7792	395.727	56.6855	28.3427	0.0525895	1.25468	1.25468	KO-WT up vs WT-WT	6.3962	18959.7	6.22589e-31	1.84548e-27	14821	1
8692	Pmm1	Pmm1	0.0526707	1	4329.62	437.212	218.606	3647.53	188.06	94.0302	0.0526707	1.187	1.187	KO-WT up vs WT-WT	6.3898	868456	3.47608e-30	4.72444e-25	679564	1
1484	BC018242	BC018242	0.0527365	1	113.54	17.5207	8.76033	82.7004	12.5091	6.25455	0.0527365	1.37291	1.37291	KO-WT up vs WT-WT	6.38463	1775.38	3.73317e-30	1.03808e-27	1390.35	1
9156	Psrc1	Psrc1	0.0527489	1	2663.33	364.354	182.177	2048.4	227.018	113.509	0.0527489	1.3002	1.3002	KO-WT up vs WT-WT	6.38366	705870	9.61888e-30	1.0636e-24	552873	1
9060	Prr3	Prr3	0.0529372	1	444.672	37.2543	18.6272	370.516	36.0318	18.0159	0.0529372	1.20014	1.20014	KO-WT up vs WT-WT	6.3689	10264.8	4.58804e-30	7.39456e-27	8058.52	1
1358	Atp5e	Atp5e	0.0529472	1	1251.55	110.008	55.0039	1081.25	45.4771	22.7385	0.0529472	1.15751	1.15751	KO-WT up vs WT-WT	6.36812	54141.3	1.38923e-29	1.18111e-25	42509.6	1
1913	Cask	Cask	0.052948	1	151.156	22.2305	11.1153	194.289	20.3648	10.1824	0.052948	0.777996	-1.28535	KO-WT down vs WT-WT	6.36805	3472.83	2.11646e-29	1.15422e-26	2726.76	1
12584	Uqcrq	Uqcrq	0.0530537	1	2643.31	515.285	257.643	1793.07	296.841	148.421	0.0530537	1.47418	1.47418	KO-WT up vs WT-WT	6.35981	1349430	5.58559e-31	1.18515e-25	1060900	1
13530	Zscan2	Zscan2	0.0530594	1	54.4213	4.06038	2.03019	63.8884	5.23067	2.61533	0.0530594	0.851818	-1.17396	KO-WT down vs WT-WT	6.35937	167.302	1.09983e-30	2.89344e-29	131.54	1
12114	Trappc4	Trappc4	0.0531441	1	620.822	23.5465	11.7732	583.123	11.898	5.949	0.0531441	1.06465	1.06465	KO-WT up vs WT-WT	6.35277	2652.91	1.77073e-29	7.39456e-27	2087.99	1
3502	Dxo	Dxo	0.0531574	1	251.568	31.3919	15.6959	192.613	26.7761	13.388	0.0531574	1.30608	1.30608	KO-WT up vs WT-WT	6.35174	6487.95	1.31985e-36	1.34815e-33	5107.22	1
6062	Kif14	Kif14	0.0531819	1	1095.64	159.758	79.8788	1395.42	136.049	68.0246	0.0531819	0.785167	-1.27362	KO-WT down vs WT-WT	6.34984	167757	1.11766e-30	2.95277e-26	132096	1
979	Ankrd6	Ankrd6	0.0532095	1	289.881	15.2488	7.62439	335.151	27.7834	13.8917	0.0532095	0.864926	-1.15617	KO-WT down vs WT-WT	6.3477	3825.53	2.75599e-29	1.66094e-26	3013.32	1
6048	Kdm8	Kdm8	0.0533065	1	66.5227	7.26683	3.63341	90.153	14.8726	7.43631	0.0533065	0.737886	-1.35522	KO-WT down vs WT-WT	6.34018	1042.33	2.81117e-30	4.6216e-28	822.006	1
6493	Lrrn4cl	Lrrn4cl	0.0534449	1	42.9749	6.18011	3.09005	54.9104	5.64155	2.82077	0.0534449	0.782637	-1.27773	KO-WT down vs WT-WT	6.32949	265.917	0	0	210.062	1
5362	Hey1	Hey1	0.0534761	1	42.8162	3.13236	1.56618	53.7804	7.02126	3.51063	0.0534761	0.796131	-1.25607	KO-WT down vs WT-WT	6.32709	224.396	0	0	177.329	1
2107	Ccs	Ccs	0.0534771	1	800.923	61.8686	30.9343	606.084	121.816	60.908	0.0534771	1.32147	1.32147	KO-WT up vs WT-WT	6.32701	70863.3	6.59094e-31	7.38194e-27	56000.6	1
2261	Cdon	Cdon	0.0534876	1	343.463	18.1117	9.05586	421.301	51.4931	25.7466	0.0534876	0.815244	-1.22663	KO-WT down vs WT-WT	6.3262	11309.6	9.30126e-30	1.66283e-26	8938.73	1
13537	Zscan4a	Zscan4a	0.0535783	0.495539	6.3862	3.82148	1.91074	16.9587	6.17344	3.08672	0.0535783	0.420316	-2.37916	KO-WT down vs WT-WT	6.31922	180.398	0.539715	15.4075	142.738	1
4336	Fip1l1	Fip1l1	0.0535866	1	1474.19	72.6543	36.3272	1615.53	67.4997	33.7498	0.0535866	0.912517	-1.09587	KO-WT down vs WT-WT	6.31859	37285.4	4.50353e-29	2.6575e-25	29504.6	1
9021	Procr	Procr	0.0536045	1	65.7667	14.6396	7.31978	37.7624	13.1113	6.55567	0.0536045	1.74159	1.74159	KO-WT up vs WT-WT	6.31721	1463.92	0	0	1158.67	1
13037	Zbtb7b	Zbtb7b	0.0537045	1	825.214	214.816	107.408	476	118.26	59.1302	0.0537045	1.73364	1.73364	KO-WT up vs WT-WT	6.30954	227641	3.27649e-30	1.18212e-25	180394	1
346	5430405H02Rik	5430405H02Rik	0.0538116	1	20.7874	2.2045	1.10225	12.6941	5.2421	2.62105	0.0538116	1.63757	1.63757	KO-WT up vs WT-WT	6.30135	122.27	2.71403e-37	5.26621e-36	97.0185	1
6760	Mcl1	Mcl1	0.0538171	1	8773.85	721.055	360.528	7307.95	735.586	367.793	0.0538171	1.20059	1.20059	KO-WT up vs WT-WT	6.30094	4011210	1.18842e-29	7.56556e-24	3183020	1
10054	S100a10	S100a10	0.0538192	1	782.504	119.84	59.9198	534.947	126.09	63.045	0.0538192	1.46277	1.46277	KO-WT up vs WT-WT	6.30077	114398	3.65923e-30	6.64374e-26	90780.6	1
8894	Ppp1r3fos	Ppp1r3fos	0.0538238	1	4.93266	2.45248	1.22624	10.8279	3.33866	1.66933	0.0538238	0.455551	-2.19515	KO-WT down vs WT-WT	6.30042	64.874	0	0	51.4839	1
10623	Slc35d2	Slc35d2	0.0538302	1	109.494	5.0092	2.5046	83.1733	17.8048	8.90242	0.0538302	1.31645	1.31645	KO-WT up vs WT-WT	6.29993	1293.14	5.06311e-30	1.03927e-27	1026.31	1
1599	Bcs1l	Bcs1l	0.0538521	1	284.141	17.8485	8.92425	250.409	15.6045	7.80223	0.0538521	1.13471	1.13471	KO-WT up vs WT-WT	6.29826	2124.03	2.19079e-29	7.38825e-27	1686.2	1
6232	Lamc2	Lamc2	0.0538609	1	883.993	128.498	64.2492	576.52	173.758	86.8792	0.0538609	1.53332	1.53332	KO-WT up vs WT-WT	6.29759	176473	1.05372e-30	2.95277e-26	140112	1
1348	Atp2a3	Atp2a3	0.0539142	1	377.631	92.6775	46.3388	220.321	60.3656	30.1828	0.0539142	1.71401	1.71401	KO-WT up vs WT-WT	6.29353	46193.7	2.51433e-31	1.84548e-27	36699.4	1
4745	Gm10406	Gm10406	0.0539583	1	34.0839	17.6319	8.81595	59.8233	4.09814	2.04907	0.0539583	0.569744	-1.75518	KO-WT down vs WT-WT	6.29017	1236.69	1.46666e-31	2.88357e-29	983.036	1
10525	Slc22a5	Slc22a5	0.0539946	1	171.228	6.49865	3.24933	199.028	18.444	9.222	0.0539946	0.860321	-1.16236	KO-WT down vs WT-WT	6.28741	1442.64	7.23883e-29	1.66094e-26	1147.24	1
214	2610507I01Rik	2610507I01Rik	0.0541144	1	141.981	16.6863	8.34315	113.589	11.0007	5.50035	0.0541144	1.24995	1.24995	KO-WT up vs WT-WT	6.27832	1504.72	1.92174e-30	4.60583e-28	1198.35	1
11954	Tmprss13	Tmprss13	0.0541686	1	14.2514	4.39667	2.19834	7.3038	2.14571	1.07286	0.0541686	1.95124	1.95124	KO-WT up vs WT-WT	6.27422	90.1034	1.25496e-31	1.80223e-30	71.8045	1
4321	Fhl1	Fhl1	0.0542447	1	760.261	69.0554	34.5277	646.985	39.9972	19.9986	0.0542447	1.17508	1.17508	KO-WT up vs WT-WT	6.26847	23952.1	0	0	19105.3	1
8671	Plscr1	Plscr1	0.0542565	1	298.56	31.0402	15.5201	252.093	10.4077	5.20385	0.0542565	1.18433	1.18433	KO-WT up vs WT-WT	6.26758	4030.61	2.87463e-30	1.84864e-27	3215.44	1
3923	Exd1	Exd1	0.0542917	1	30.945	10.8512	5.42559	49.668	7.50557	3.75279	0.0542917	0.623036	-1.60504	KO-WT down vs WT-WT	6.26492	654.365	2.77019e-31	2.89344e-29	522.245	1
11834	Tmem185b	Tmem185b	0.0543105	1	255.302	28.9453	14.4726	199.666	26.4509	13.2254	0.0543105	1.27864	1.27864	KO-WT up vs WT-WT	6.2635	5777.99	5.00139e-31	4.61371e-28	4612.43	1
6327	Lias	Lias	0.0545108	1	951.655	76.7014	38.3507	832.946	33.6632	16.8316	0.0545108	1.14252	1.14252	KO-WT up vs WT-WT	6.24845	26304.6	1.57996e-29	6.65132e-26	21049	1
8581	Pla2g2f	Pla2g2f	0.0545668	1	5.23806	3.68288	1.84144	13.6099	4.62132	2.31066	0.0545668	0.384871	-2.59827	KO-WT down vs WT-WT	6.24425	130.83	1.93758e-31	4.05964e-30	104.761	1
4681	Gins2	Gins2	0.0545728	1	860.877	63.6799	31.8399	717.666	78.5119	39.2559	0.0545728	1.19955	1.19955	KO-WT up vs WT-WT	6.24381	38284.2	1.20393e-30	7.38194e-27	30657.7	1
879	Alkbh4	Alkbh4	0.0545824	1	194.132	10.7292	5.36462	164.363	18.0693	9.03464	0.0545824	1.18112	1.18112	KO-WT up vs WT-WT	6.24308	1654.22	6.9649e-30	1.84548e-27	1324.85	1
3618	Efna3	Efna3	0.0545946	1	130.713	38.9726	19.4863	67.0939	22.3238	11.1619	0.0545946	1.94821	1.94821	KO-WT up vs WT-WT	6.24217	7555.09	3.43075e-30	4.15234e-27	6051.65	1
847	Aldh1a2	Aldh1a2	0.0546006	1	25.5602	6.69869	3.34934	36.8293	4.29251	2.14625	0.0546006	0.694018	-1.44089	KO-WT down vs WT-WT	6.24173	237.053	3.03443e-30	1.15244e-28	189.894	1
2392	Chd7	Chd7	0.0546732	1	1044.75	134.85	67.4252	1523.36	309.987	154.993	0.0546732	0.685818	-1.45811	KO-WT down vs WT-WT	6.2363	427597	4.30648e-31	2.95277e-26	342829	1
9726	Rmnd5a	Rmnd5a	0.0547668	1	1926.79	203.029	101.514	2277	141.545	70.7724	0.0547668	0.846195	-1.18176	KO-WT down vs WT-WT	6.22932	228948	2.00988e-29	7.38698e-25	183767	1
9029	Proser2	Proser2	0.0548488	1	130.252	29.8362	14.9181	74.8947	25.3329	12.6665	0.0548488	1.73913	1.73913	KO-WT up vs WT-WT	6.22322	5720.21	2.00777e-30	1.84548e-27	4595.86	1
8026	Osbpl8	Osbpl8	0.0549082	1	251.136	67.7551	33.8776	361.405	38.6294	19.3147	0.0549082	0.694888	-1.43908	KO-WT down vs WT-WT	6.2188	22697.3	1.26843e-31	4.6295e-28	18249	1
6848	Mepce	Mepce	0.0549813	1	860.57	73.223	36.6115	745.96	34.8642	17.4321	0.0549813	1.15364	1.15364	KO-WT up vs WT-WT	6.21338	24519.7	0	0	19731.4	1
7008	Mme	Mme	0.0551159	1	832.008	273.018	136.509	1345.51	240.211	120.106	0.0551159	0.61836	-1.61718	KO-WT down vs WT-WT	6.20344	492205	3.34934e-30	2.6575e-25	396720	1
4781	Gm13212	Gm13212	0.0551385	1	72.0684	27.4792	13.7396	125.33	25.8456	12.9228	0.0551385	0.575027	-1.73905	KO-WT down vs WT-WT	6.20177	5295.45	4.86579e-30	4.15471e-27	4269.3	1
6520	Ltbp4	Ltbp4	0.0551421	1	2274.76	460.615	230.307	1590.35	151.09	75.5451	0.0551421	1.43035	1.43035	KO-WT up vs WT-WT	6.2015	874390	0	0	704983	1
9451	Rasa4	Rasa4	0.0552358	1	349.261	59.4271	29.7135	256.247	28.5235	14.2618	0.0552358	1.36299	1.36299	KO-WT up vs WT-WT	6.1946	16149.9	2.83389e-30	7.38825e-27	13035.5	1
5294	Hbegf	Hbegf	0.0552478	1	708.657	184.468	92.2339	382.746	139.014	69.5071	0.0552478	1.85151	1.85151	KO-WT up vs WT-WT	6.19371	198273	2.30993e-31	7.39456e-27	160060	1
7190	Msc	Msc	0.0552699	1	78.9264	12.1718	6.08589	127.728	32.3793	16.1897	0.0552699	0.617927	-1.61831	KO-WT down vs WT-WT	6.19209	4445.57	4.69448e-37	3.37038e-34	3589.72	1
5959	Katnal2	Katnal2	0.055392	1	31.4405	3.92609	1.96304	43.2062	7.36477	3.68238	0.055392	0.727684	-1.37422	KO-WT down vs WT-WT	6.18312	258.407	8.46458e-30	3.53755e-28	208.962	1
7047	Mon1a	Mon1a	0.055452	1	126.027	34.4769	17.2385	70.8011	18.6283	9.31417	0.055452	1.78001	1.78001	KO-WT up vs WT-WT	6.17873	5693.11	1.25182e-31	1.15343e-28	4607.02	1
1741	Btd	Btd	0.0555276	1	111.34	5.4305	2.71525	100.885	5.05896	2.52948	0.0555276	1.10363	1.10363	KO-WT up vs WT-WT	6.17321	204.024	3.50189e-30	1.15737e-28	165.25	1
6034	Kdm1b	Kdm1b	0.0555349	1	400.201	30.4114	15.2057	491.362	57.1282	28.5641	0.0555349	0.814474	-1.22779	KO-WT down vs WT-WT	6.17267	15512.5	7.34349e-31	1.84548e-27	12565.4	1
2042	Ccdc64b	Ccdc64b	0.0555562	1	47.4775	11.8503	5.92516	29.03	5.57984	2.78992	0.0555562	1.63546	1.63546	KO-WT up vs WT-WT	6.17111	635.247	1.12146e-30	1.15441e-28	514.694	1
11394	Taf8	Taf8	0.0558168	1	766.756	48.7421	24.3711	859.589	44.523	22.2615	0.0558168	0.892003	-1.12107	KO-WT down vs WT-WT	6.15216	16087	0	0	13074.3	1
7314	Myeov2	Myeov2	0.0558187	1	377.103	28.5819	14.291	304.372	43.1056	21.5528	0.0558187	1.23895	1.23895	KO-WT up vs WT-WT	6.15202	9874.07	1.15376e-30	1.8518e-27	8025.06	1
71	1700013H16Rik	1700013H16Rik	0.0558448	1	4.12906	1.693	0.846502	11.514	4.97215	2.48608	0.0558448	0.358611	-2.78854	KO-WT down vs WT-WT	6.15013	101.804	7.95349e-38	1.31655e-36	82.7657	1
13539	Zscan4c	Zscan4c	0.0559174	0.627283	14.1126	8.81649	4.40825	40.6222	16.1172	8.05862	0.0559174	0.38075	-2.62639	KO-WT down vs WT-WT	6.14487	1181.21	0.267163	51.3558	961.132	1
6095	Kifc3	Kifc3	0.0559185	1	744.607	202.576	101.288	357.839	186.28	93.1398	0.0559185	2.08084	2.08084	KO-WT up vs WT-WT	6.1448	279234	0	0	227211	1
10483	Slc12a2	Slc12a2	0.0559529	1	633.356	139.895	69.9474	901.045	129.323	64.6615	0.0559529	0.702912	-1.42265	KO-WT down vs WT-WT	6.14231	133761	5.42829e-30	1.18212e-25	108885	1
1995	Ccdc157	Ccdc157	0.0559561	1	283.115	37.5059	18.753	218.107	27.0902	13.5451	0.0559561	1.29805	1.29805	KO-WT up vs WT-WT	6.14208	7888.54	1.29469e-29	1.66283e-26	6421.72	1
6820	Med27	Med27	0.0559929	1	296.124	6.68676	3.34338	272.522	15.4134	7.70669	0.0559929	1.08661	1.08661	KO-WT up vs WT-WT	6.13942	1039.84	1.08961e-29	1.84548e-27	846.855	1
4628	Gdf3	Gdf3	0.0562494	1	1204.41	158.129	79.0643	1560.88	198.948	99.4741	0.0562494	0.771625	-1.29597	KO-WT down vs WT-WT	6.12097	237194	6.85787e-30	2.6575e-25	193755	1
13463	Zfyve21	Zfyve21	0.0562875	1	473.259	44.5792	22.2896	356.979	69.915	34.9575	0.0562875	1.32573	1.32573	KO-WT up vs WT-WT	6.11824	25239.2	1.30722e-36	5.3926e-33	20626.2	1
1587	Bcl3	Bcl3	0.0564112	1	431.118	93.7655	46.8828	298.066	14.9274	7.46369	0.0564112	1.44638	1.44638	KO-WT up vs WT-WT	6.10939	33045	1.36478e-30	7.38194e-27	27044.4	1
1035	Ap4e1	Ap4e1	0.0564196	1	445.009	74.3025	37.1512	589.613	71.6129	35.8065	0.0564196	0.754748	-1.32495	KO-WT down vs WT-WT	6.10879	39032.5	1.15531e-30	7.38194e-27	31947.8	1
8826	Ppdpf	Ppdpf	0.0564631	1	425.842	45.8116	22.9058	360.097	10.1842	5.09211	0.0564631	1.18257	1.18257	KO-WT up vs WT-WT	6.10568	8068.37	5.59578e-30	7.39456e-27	6607.26	1
3803	Epas1	Epas1	0.0564866	1	1129.16	254.169	127.085	638.992	240.539	120.27	0.0564866	1.7671	1.7671	KO-WT up vs WT-WT	6.10401	448502	0	0	367383	1
10676	Slc46a3	Slc46a3	0.0565743	1	26.2503	4.31057	2.15529	40.8911	9.52802	4.76401	0.0565743	0.641956	-1.55774	KO-WT down vs WT-WT	6.09776	400.126	1.10614e-31	7.2583e-30	328.092	1
5093	Gprc5b	Gprc5b	0.0565837	1	313.002	23.5856	11.7928	246.897	40.9082	20.4541	0.0565837	1.26774	1.26774	KO-WT up vs WT-WT	6.0971	8157.05	5.52244e-30	7.38825e-27	6689.29	1
8750	Polh	Polh	0.0566135	1	712.043	37.3692	18.6846	567.572	96.2153	48.1076	0.0566135	1.25454	1.25454	KO-WT up vs WT-WT	6.09497	38960.9	4.62717e-30	2.95782e-26	31961.5	1
8793	Pomt2	Pomt2	0.0566312	1	403.388	48.4148	24.2074	333.5	12.2358	6.11792	0.0566312	1.20956	1.20956	KO-WT up vs WT-WT	6.09372	9117.57	1.11008e-29	1.66094e-26	7481.12	1
8373	Pfdn1	Pfdn1	0.0567522	1	2403.87	321.672	160.836	1944.22	67.4135	33.7067	0.0567522	1.23642	1.23642	KO-WT up vs WT-WT	6.08514	394380	1.82241e-30	1.18111e-25	324052	1
4859	Gm20767	Gm20767	0.0567677	0.537366	5.47867	3.45754	1.72877	14.4173	5.18749	2.59374	0.0567677	0.420176	-2.37996	KO-WT down vs WT-WT	6.08404	130.445	0.438003	9.39102	107.203	1
11810	Tmem160	Tmem160	0.0567821	1	346.42	46.8706	23.4353	274.416	21.3249	10.6624	0.0567821	1.26239	1.26239	KO-WT up vs WT-WT	6.08302	9677.86	4.63992e-30	7.38194e-27	7954.81	1
10340	Sfn	Sfn	0.0568043	1	2647.07	685.039	342.519	1593.83	313.397	156.698	0.0568043	1.66082	1.66082	KO-WT up vs WT-WT	6.08145	2070720	1.38751e-30	4.72444e-25	1702490	1
5121	Greb1l	Greb1l	0.0568348	1	91.0978	23.1021	11.551	169.139	50.8242	25.4121	0.0568348	0.538597	-1.85667	KO-WT down vs WT-WT	6.07929	11368.8	2.47133e-31	4.6216e-28	9350.43	1
6736	Mbd5	Mbd5	0.0568914	1	125.576	11.5083	5.75414	150.809	13.9146	6.95732	0.0568914	0.832681	-1.20094	KO-WT down vs WT-WT	6.0753	1188.54	2.36236e-30	4.6216e-28	978.173	1
2722	Cox7a2	Cox7a2	0.0569267	1	2476.13	160.178	80.0888	2243.22	46.218	23.109	0.0569267	1.10383	1.10383	KO-WT up vs WT-WT	6.07281	101269	7.09489e-30	1.18313e-25	83378.9	1
8850	Ppm1a	Ppm1a	0.0569717	1	2013.39	33.7264	16.8632	2183.15	116.769	58.3844	0.0569717	0.922238	-1.08432	KO-WT down vs WT-WT	6.06964	53798	0	0	44317.3	1
2212	Cdh23	Cdh23	0.0571356	1	14.626	2.38628	1.19314	6.91902	4.98088	2.49044	0.0571356	2.11389	2.11389	KO-WT up vs WT-WT	6.05812	110.876	9.84713e-32	1.80223e-30	91.5105	1
1964	Ccdc103	Ccdc103	0.0572167	1	20.3534	3.38886	1.69443	12.7637	4.2574	2.1287	0.0572167	1.59463	1.59463	KO-WT up vs WT-WT	6.05243	107.527	0	0	88.8297	1
12218	Trp53rk	Trp53rk	0.0572658	1	81.7877	4.1121	2.05605	68.3703	8.6995	4.34975	0.0572658	1.19625	1.19625	KO-WT up vs WT-WT	6.049	336.049	8.31195e-30	4.61765e-28	277.772	1
4343	Fkbp10	Fkbp10	0.0573159	1	502.735	150.338	75.169	277.408	59.3863	29.6931	0.0573159	1.81226	1.81226	KO-WT up vs WT-WT	6.0455	94774.9	3.43983e-37	5.3926e-33	78384.7	1
7767	Nppb	Nppb	0.0574185	1	49.1668	9.28839	4.64419	27.5227	12.4536	6.22678	0.0574185	1.78641	1.78641	KO-WT up vs WT-WT	6.03834	874.468	1.99456e-31	2.8885e-29	724.096	1
3104	Ddhd1	Ddhd1	0.0574703	1	328.36	14.9593	7.47963	380.627	34.4176	17.2088	0.0574703	0.862682	-1.15918	KO-WT down vs WT-WT	6.03473	5099.42	3.49436e-29	2.95277e-26	4225.05	1
5381	Higd1a	Higd1a	0.0575692	1	106.028	15.1412	7.57058	79.3639	11.7344	5.86718	0.0575692	1.33597	1.33597	KO-WT up vs WT-WT	6.02787	1327.16	0	0	1100.85	1
1719	Brwd1	Brwd1	0.0577802	1	2156.54	360.472	180.236	3074.39	553.103	276.551	0.0577802	0.701452	-1.42561	KO-WT down vs WT-WT	6.01327	1572570	7.23237e-30	1.89139e-24	1307590	1
2402	Chic2	Chic2	0.0578296	1	168.696	10.5442	5.2721	149.603	8.80443	4.40221	0.0578296	1.12762	1.12762	KO-WT up vs WT-WT	6.00985	680.428	3.67172e-29	4.15707e-27	566.094	1
2134	Cd2bp2	Cd2bp2	0.0579189	1	2327.85	99.2299	49.615	2120.03	111.963	55.9813	0.0579189	1.09803	1.09803	KO-WT up vs WT-WT	6.0037	80625.7	3.518e-29	4.72444e-25	67146.6	1
5431	Hmces	Hmces	0.0579675	1	2891.45	614.973	307.487	1746.13	549.485	274.742	0.0579675	1.65592	1.65592	KO-WT up vs WT-WT	6.00036	2448600	2.11436e-37	8.62817e-32	2040380	1
8619	Pld4	Pld4	0.0579729	1	5.81217	3.92833	1.96417	13.4446	3.84372	1.92186	0.0579729	0.432304	-2.31318	KO-WT down vs WT-WT	5.99999	108.741	9.94412e-32	1.80223e-30	90.6179	1
10634	Slc36a1	Slc36a1	0.0579968	1	398.396	26.3262	13.1631	488.726	59.489	29.7445	0.0579968	0.815173	-1.22673	KO-WT down vs WT-WT	5.99835	15231.1	1.16387e-29	2.9553e-26	12696	1
7068	Mpdz	Mpdz	0.0580783	1	143.305	7.18042	3.59021	276.047	95.3727	47.6863	0.0580783	0.519134	-1.92629	KO-WT down vs WT-WT	5.99276	32891.3	1.34613e-30	7.38825e-27	27442.5	1
10408	Shc1	Shc1	0.0581879	1	1552.08	107.117	53.5587	1320.33	128.23	64.1151	0.0581879	1.17552	1.17552	KO-WT up vs WT-WT	5.98526	100255	2.82293e-29	4.72848e-25	83751.3	1
9298	R3hdm1	R3hdm1	0.0582913	1	1347.37	99.5183	49.7591	1636.65	183.422	91.7108	0.0582913	0.823252	-1.21469	KO-WT down vs WT-WT	5.9782	156201	1.13397e-30	2.96288e-26	130642	1
4824	Gm15698	Gm15698	0.0583408	1	52.4089	20.5018	10.2509	91.0292	18.8764	9.43819	0.0583408	0.575737	-1.7369	KO-WT down vs WT-WT	5.97482	2784.18	0	0	2329.93	1
8418	Phb	Phb	0.0583951	1	1607.66	128.547	64.2735	1382.41	99.5463	49.7731	0.0583951	1.16293	1.16293	KO-WT up vs WT-WT	5.97113	94703.8	7.44697e-30	1.18111e-25	79301.4	1
11352	Syt5	Syt5	0.0584438	1	17.2034	2.4078	1.2039	25.0866	5.15748	2.57874	0.0584438	0.68576	-1.45824	KO-WT down vs WT-WT	5.96782	116.004	1.48345e-30	2.88357e-29	97.1913	1
10341	Sfpq	Sfpq	0.0584761	1	6349.15	204.103	102.051	7147.99	539.572	269.786	0.0584761	0.888243	-1.12582	KO-WT down vs WT-WT	5.96563	1191200	2.36604e-30	4.72444e-25	998386	1
8142	Pard6g	Pard6g	0.0584947	1	306.226	29.5133	14.7567	260.477	14.855	7.42749	0.0584947	1.17563	1.17563	KO-WT up vs WT-WT	5.96437	3906.81	1.01456e-28	6.64563e-26	3275.12	1
139	2200002D01Rik	2200002D01Rik	0.0585218	1	75.5174	13.233	6.6165	49.6098	13.2328	6.61641	0.0585218	1.52223	1.52223	KO-WT up vs WT-WT	5.96253	1252.92	5.48907e-31	1.15343e-28	1050.66	1
12053	Tor3a	Tor3a	0.0585641	1	693.066	21.8114	10.9057	629.926	40.0677	20.0338	0.0585641	1.10023	1.10023	KO-WT up vs WT-WT	5.95966	7441.8	5.91172e-30	7.38194e-27	6243.47	1
651	Actr3b	Actr3b	0.0586679	1	321.162	32.8168	16.4084	427.464	69.4914	34.7457	0.0586679	0.751318	-1.33099	KO-WT down vs WT-WT	5.95264	21093.8	8.33982e-30	2.9553e-26	17718	1
13049	Zc3h12c	Zc3h12c	0.0586696	1	74.8233	12.0363	6.01817	95.3251	8.64922	4.32461	0.0586696	0.784928	-1.274	KO-WT down vs WT-WT	5.95253	784.6	7.87564e-30	1.03808e-27	659.048	1
10627	Slc35e3	Slc35e3	0.0587145	1	323.008	7.1699	3.58495	343.814	13.2276	6.61378	0.0587145	0.939483	-1.06441	KO-WT down vs WT-WT	5.9495	808.094	1.22284e-28	1.66094e-26	679.128	1
3076	Dclk2	Dclk2	0.0587933	1	552.387	91.9957	45.9979	804.4	157.408	78.7039	0.0587933	0.686708	-1.45622	KO-WT down vs WT-WT	5.94418	118552	1.48051e-30	2.95277e-26	99721.3	1
5562	Hspbp1	Hspbp1	0.0588067	1	907.31	106.811	53.4054	727.336	74.4779	37.2389	0.0588067	1.24744	1.24744	KO-WT up vs WT-WT	5.94328	60462.8	2.90247e-30	2.95277e-26	50866.5	1
9999	Rsg1	Rsg1	0.0589118	1	23.1283	5.86702	2.93351	11.7908	5.73966	2.86983	0.0589118	1.96155	1.96155	KO-WT up vs WT-WT	5.93621	239.938	1.60518e-30	6.48803e-29	202.097	1
5295	Hbp1	Hbp1	0.0589512	1	1015.2	128.401	64.2004	1216.54	69.045	34.5225	0.0589512	0.834501	-1.19832	KO-WT down vs WT-WT	5.93357	75667.1	2.31943e-30	2.95782e-26	63761.8	1
11479	Tbx21	Tbx21	0.0589767	1	5.82822	2.2294	1.1147	11.8436	3.7427	1.87135	0.0589767	0.492099	-2.03211	KO-WT down vs WT-WT	5.93186	67.5449	3.5571e-31	4.0504e-30	56.9341	1
160	2310033P09Rik	2310033P09Rik	0.0590198	1	305.145	34.7999	17.3999	252.423	15.7326	7.86629	0.0590198	1.20886	1.20886	KO-WT up vs WT-WT	5.92897	5188.6	0	0	4375.63	1
8267	Pde1b	Pde1b	0.0590534	1	106.614	36.2522	18.1261	190.143	48.4588	24.2294	0.0590534	0.560705	-1.78347	KO-WT down vs WT-WT	5.92672	13023.9	4.71858e-31	1.0369e-27	10987.4	1
9988	Rrp36	Rrp36	0.05907	1	846.923	72.919	36.4595	743.795	16.3289	8.16445	0.05907	1.13865	1.13865	KO-WT up vs WT-WT	5.9256	19852.5	0	0	16751.4	1
1572	Bcdin3d	Bcdin3d	0.0590755	1	141.003	19.4519	9.72595	175.521	15.7231	7.86155	0.0590755	0.803342	-1.2448	KO-WT down vs WT-WT	5.92524	2224.07	3.59167e-36	1.34815e-33	1876.78	1
3308	Dnaaf2	Dnaaf2	0.0591318	1	376.349	28.0321	14.0161	329.165	19.5945	9.79726	0.0591318	1.14335	1.14335	KO-WT up vs WT-WT	5.92148	4155.97	2.36922e-29	1.66283e-26	3509.23	1
2074	Ccm2	Ccm2	0.0591544	1	996.45	84.219	42.1095	822.706	93.6557	46.8278	0.0591544	1.21119	1.21119	KO-WT up vs WT-WT	5.91997	56349.4	3.10744e-30	2.95782e-26	47592.7	1
3511	Dynll2	Dynll2	0.0592198	1	3718.62	145.683	72.8416	4264.54	368.126	184.063	0.0592198	0.871985	-1.14681	KO-WT down vs WT-WT	5.9156	556329	3.66983e-36	3.45127e-31	470222	1
2099	Ccnt2	Ccnt2	0.0592518	1	1241.19	224.414	112.207	1598.68	129.899	64.9497	0.0592518	0.776384	-1.28802	KO-WT down vs WT-WT	5.91347	238558	1.17111e-29	4.72444e-25	201707	1
8703	Pnkp	Pnkp	0.0593444	1	623.215	57.4396	28.7198	539.78	19.1545	9.57727	0.0593444	1.15457	1.15457	KO-WT up vs WT-WT	5.90731	12994.5	1.34349e-29	2.9553e-26	10998.6	1
8533	Pip5k1b	Pip5k1b	0.0594615	1	54.7886	7.87838	3.93919	73.6025	11.1621	5.58105	0.0594615	0.744385	-1.34339	KO-WT down vs WT-WT	5.89954	660.729	9.27945e-30	1.03927e-27	559.984	1
9007	Prkx	Prkx	0.0594731	1	157.746	10.8122	5.4061	180.09	12.0992	6.04962	0.0594731	0.875933	-1.14164	KO-WT down vs WT-WT	5.89877	931.871	2.92049e-30	4.61371e-28	789.886	1
5068	Gpr137b	Gpr137b	0.0595156	1	105.163	17.4328	8.7164	141.089	19.4197	9.70984	0.0595156	0.74537	-1.34162	KO-WT down vs WT-WT	5.89595	2409.18	4.51643e-30	1.84548e-27	2043.08	1
2507	Clec11a	Clec11a	0.0595176	1	21.8775	5.38002	2.69001	13.2769	3.17611	1.58805	0.0595176	1.64778	1.64778	KO-WT up vs WT-WT	5.89582	138.076	3.08345e-31	7.22125e-30	117.097	1
2448	Chtf18	Chtf18	0.0595392	1	1635.08	103.715	51.8576	1456.71	77.6912	38.8456	0.0595392	1.12245	1.12245	KO-WT up vs WT-WT	5.89439	59389.8	7.33152e-29	7.38698e-25	50378.2	1
12509	Ubxn2a	Ubxn2a	0.0596352	1	921.881	118.737	59.3683	1106.19	62.0475	31.0238	0.0596352	0.833386	-1.19992	KO-WT down vs WT-WT	5.88805	63408.2	2.00301e-36	2.15704e-32	53844.9	1
1496	BC030307	BC030307	0.0596446	1	47.5845	5.99562	2.99781	58.6673	5.38144	2.69072	0.0596446	0.81109	-1.23291	KO-WT down vs WT-WT	5.88743	229.282	7.40432e-31	2.88357e-29	194.722	1
2498	Cldn12	Cldn12	0.0597165	1	632.838	7.92749	3.96375	589.233	30.7042	15.3521	0.0597165	1.074	1.074	KO-WT up vs WT-WT	5.88269	3549.36	1.10113e-28	6.64374e-26	3016.79	1
10437	Sigirr	Sigirr	0.0597194	1	337.879	50.4173	25.2086	258.105	28.7011	14.3505	0.0597194	1.30907	1.30907	KO-WT up vs WT-WT	5.88249	11879.1	8.23431e-30	1.66283e-26	10097	1
1063	Aplp1	Aplp1	0.0598548	1	941.678	127.929	63.9646	739.934	72.0583	36.0292	0.0598548	1.27265	1.27265	KO-WT up vs WT-WT	5.87359	75974.7	5.13626e-30	6.64374e-26	64674.8	1
2472	Cited2	Cited2	0.0599248	1	565.028	84.5823	42.2911	394.502	90.8863	45.4431	0.0599248	1.43225	1.43225	KO-WT up vs WT-WT	5.869	54280.5	3.19537e-30	2.9553e-26	46243.4	1
7224	Mtch2	Mtch2	0.0599542	1	2251.93	160.855	80.4273	2015.83	60.7004	30.3502	0.0599542	1.11712	1.11712	KO-WT up vs WT-WT	5.86707	104054	1.06555e-28	1.88978e-24	88676.3	1
1449	B3glct	B3glct	0.059988	1	590.642	31.082	15.541	714.465	84.6584	42.3292	0.059988	0.826692	-1.20964	KO-WT down vs WT-WT	5.86486	28619.8	0	0	24399.4	1
4294	Fgd4	Fgd4	0.0600342	1	110.19	49.4089	24.7045	225.164	67.6364	33.8182	0.0600342	0.489375	-2.04342	KO-WT down vs WT-WT	5.86184	24675.7	1.09227e-31	4.59795e-28	21047.8	1
10489	Slc12a9	Slc12a9	0.0600737	1	247.058	16.5173	8.25863	219.534	11.3773	5.68863	0.0600737	1.12538	1.12538	KO-WT up vs WT-WT	5.85926	1414.17	3.06113e-29	7.38825e-27	1206.79	1
12487	Ubl5	Ubl5	0.0601501	1	1220.39	115.64	57.8198	1049.47	46.3937	23.1969	0.0601501	1.16286	1.16286	KO-WT up vs WT-WT	5.85427	54532.2	0	0	46574.7	1
4318	Fgr	Fgr	0.0601534	1	19.5153	8.31928	4.15964	38.5788	11.1322	5.56611	0.0601534	0.505856	-1.97685	KO-WT down vs WT-WT	5.85405	678.379	6.22092e-32	7.20892e-30	579.41	1
7275	Mturn	Mturn	0.0601894	1	102.264	15.2369	7.61846	137.029	20.2575	10.1288	0.0601894	0.746301	-1.33994	KO-WT down vs WT-WT	5.85171	2255.94	4.79111e-30	1.84706e-27	1927.59	1
6824	Med31	Med31	0.0602231	1	347.342	40.9186	20.4593	290.002	8.62136	4.31068	0.0602231	1.19772	1.19772	KO-WT up vs WT-WT	5.84951	6137.29	1.76497e-30	1.8518e-27	5245.99	1
7469	Ncoa2	Ncoa2	0.060248	1	759.764	62.2779	31.1389	929.116	106.675	53.3374	0.060248	0.817727	-1.2229	KO-WT down vs WT-WT	5.84789	53536.5	0	0	45774.2	1
3459	Dtd2	Dtd2	0.0602822	1	457.916	40.9406	20.4703	393.863	22.5253	11.2627	0.0602822	1.16263	1.16263	KO-WT up vs WT-WT	5.84567	7658.48	5.63459e-30	7.38194e-27	6550.56	1
9425	Ranbp9	Ranbp9	0.0602903	1	579.508	33.1307	16.5653	735.478	108.86	54.4299	0.0602903	0.787933	-1.26914	KO-WT down vs WT-WT	5.84514	45410	3.80079e-30	2.95277e-26	38844.3	1
7538	Ndufv3	Ndufv3	0.0602953	1	1028.02	100.525	50.2627	874.491	49.4075	24.7038	0.0602953	1.17556	1.17556	KO-WT up vs WT-WT	5.84481	43999.1	2.8654e-36	2.15704e-32	37639.4	1
9411	Ralgapb	Ralgapb	0.0603097	1	1114.9	53.2099	26.605	1290.88	116.859	58.4293	0.0603097	0.863673	-1.15785	KO-WT down vs WT-WT	5.84388	57809.6	0	0	49461.7	1
3800	Eomes	Eomes	0.0603497	1	105.604	14.6122	7.3061	74.7981	17.0861	8.54305	0.0603497	1.41186	1.41186	KO-WT up vs WT-WT	5.84128	1771.49	1.52132e-30	4.61371e-28	1516.35	1
5016	Gon4l	Gon4l	0.0604502	1	2311.41	149.766	74.8832	2585.37	132.624	66.3122	0.0604502	0.894034	-1.11853	KO-WT down vs WT-WT	5.83477	140102	4.93575e-30	1.18515e-25	120058	1
11401	Taldo1	Taldo1	0.0605083	1	3704.6	269.143	134.571	3292.46	134.87	67.435	0.0605083	1.12518	1.12518	KO-WT up vs WT-WT	5.83101	317071	5.43394e-29	2.95479e-24	271883	1
6747	Mbp	Mbp	0.0605867	1	121.631	20.869	10.4345	197.59	51.4349	25.7175	0.0605867	0.615575	-1.6245	KO-WT down vs WT-WT	5.82595	10770.1	5.6218e-31	1.03927e-27	9243.2	1
1239	Art5	Art5	0.0605939	1	26.9346	7.15716	3.57858	39.0802	5.24939	2.62469	0.0605939	0.689213	-1.45093	KO-WT down vs WT-WT	5.82548	275.362	5.49348e-30	2.59669e-28	236.343	1
568	Acaa1a	Acaa1a	0.0606368	1	930.954	72.458	36.229	801.252	61.1415	30.5707	0.0606368	1.16187	1.16187	KO-WT up vs WT-WT	5.82271	31402.3	0	0	26965.3	1
11118	Ssbp4	Ssbp4	0.0606377	1	705.677	200.001	100	413.629	74.6472	37.3236	0.0606377	1.70606	1.70606	KO-WT up vs WT-WT	5.82266	159212	1.97217e-37	5.3926e-33	136717	1
11197	Stk3	Stk3	0.0606801	1	343.848	126.313	63.1563	519.499	23.1982	11.5991	0.0606801	0.661884	-1.51084	KO-WT down vs WT-WT	5.81992	57592.8	1.67842e-30	1.66094e-26	49479.1	1
6148	Klhl3	Klhl3	0.0607479	1	5.83053	3.5289	1.76445	12.2184	3.06206	1.53103	0.0607479	0.477191	-2.09559	KO-WT down vs WT-WT	5.81556	76.1699	8.59412e-31	1.12562e-29	65.4881	1
3918	Evi5	Evi5	0.0607885	1	657.522	194.787	97.3937	935.436	58.2664	29.1332	0.0607885	0.702904	-1.42267	KO-WT down vs WT-WT	5.81295	144174	2.67868e-30	6.64374e-26	124011	1
11748	Tmcc1	Tmcc1	0.0607942	1	216.156	21.9677	10.9839	262.28	25.6143	12.8072	0.0607942	0.824142	-1.21338	KO-WT down vs WT-WT	5.81258	3971.19	6.07773e-30	4.15234e-27	3416.03	1
1751	Bub3	Bub3	0.060807	1	2603.74	64.521	32.2605	2330.26	189.401	94.7005	0.060807	1.11736	1.11736	KO-WT up vs WT-WT	5.81176	139607	4.93373e-30	1.18515e-25	120107	1
11743	Tmc3	Tmc3	0.0609464	1	15.8078	7.75128	3.87564	34.1364	10.9556	5.4778	0.0609464	0.463078	-2.15946	KO-WT down vs WT-WT	5.80283	627.08	1.50267e-31	1.62386e-29	540.323	1
3136	Ddx41	Ddx41	0.0609655	1	1924.87	111.249	55.6246	1766.05	33.8995	16.9497	0.0609655	1.08993	1.08993	KO-WT up vs WT-WT	5.80161	47082	1.45292e-29	1.17909e-25	40576.7	1
2664	Commd5	Commd5	0.0609708	1	428.026	37.3085	18.6543	358.686	34.4459	17.2229	0.0609708	1.19332	1.19332	KO-WT up vs WT-WT	5.80126	8974.95	0	0	7735.34	1
880	Alkbh5	Alkbh5	0.0610323	1	2207.81	94.6048	47.3024	2077.49	12.8288	6.41441	0.0610323	1.06273	1.06273	KO-WT up vs WT-WT	5.79733	31704.4	5.40301e-28	2.95479e-24	27343.9	1
4354	Fkbp7	Fkbp7	0.0611113	1	53.1331	5.99862	2.99931	38.5841	8.81528	4.40764	0.0611113	1.37707	1.37707	KO-WT up vs WT-WT	5.79229	395.124	1.52264e-29	1.03868e-27	341.078	1
11399	Tagln2	Tagln2	0.0611145	1	2629	371.013	185.507	1880.84	403.74	201.87	0.0611145	1.39778	1.39778	KO-WT up vs WT-WT	5.79209	1044860	6.54739e-31	1.18111e-25	901970	1
303	4930524B15Rik	4930524B15Rik	0.0611711	1	6.44321	5.24367	2.62183	14.832	3.21347	1.60673	0.0611711	0.434413	-2.30196	KO-WT down vs WT-WT	5.78848	131.361	1.97863e-32	4.49019e-31	113.467	1
6788	Mdk	Mdk	0.061176	1	1240.76	160.738	80.3688	989.51	89.9599	44.98	0.061176	1.25391	1.25391	KO-WT up vs WT-WT	5.78817	117833	5.80676e-30	1.18212e-25	101788	1
799	Aim2	Aim2	0.0612334	1	625.661	193.562	96.7808	905.469	68.1347	34.0673	0.0612334	0.69098	-1.44722	KO-WT down vs WT-WT	5.78452	146146	0	0	126325	1
7277	Mtus2	Mtus2	0.0612785	1	137.233	25.9404	12.9702	180.39	18.1477	9.07386	0.0612785	0.760755	-1.31448	KO-WT down vs WT-WT	5.78165	3476.78	7.6723e-31	4.61371e-28	3006.73	1
5797	Ipo7	Ipo7	0.0613407	1	3744.97	1177.09	588.546	5401.55	303.584	151.792	0.0613407	0.693313	-1.44235	KO-WT down vs WT-WT	5.77771	5122660	5.32856e-31	4.72444e-25	4433130	1
6293	Lemd3	Lemd3	0.0613428	1	384.885	37.0703	18.5351	457.142	37.9111	18.9555	0.0613428	0.841937	-1.18774	KO-WT down vs WT-WT	5.77757	9746.03	9.85747e-30	1.66283e-26	8434.36	1
7308	Mycbp2	Mycbp2	0.0614215	1	1163.28	235.455	117.728	1521.64	117.355	58.6775	0.0614215	0.764492	-1.30806	KO-WT down vs WT-WT	5.77258	239717	0	0	207634	1
2130	Cd274	Cd274	0.0614918	1	16.0575	4.8697	2.43485	26.2007	5.63721	2.8186	0.0614918	0.612864	-1.63168	KO-WT down vs WT-WT	5.76814	192.052	2.16515e-31	7.20892e-30	166.476	1
5406	Hist1h2bk	Hist1h2bk	0.0615198	1	78.8533	15.8648	7.93239	55.6658	6.19597	3.09798	0.0615198	1.41655	1.41655	KO-WT up vs WT-WT	5.76637	1003.63	0	0	870.243	1
12691	Vcan	Vcan	0.0616416	1	293.181	67.1721	33.5861	547.787	174.668	87.334	0.0616416	0.53521	-1.86843	KO-WT down vs WT-WT	5.75869	121005	8.78274e-32	1.84548e-27	105063	1
7601	Nfic	Nfic	0.0616973	1	238.686	46.616	23.308	169.693	20.0039	10.0019	0.0616973	1.40658	1.40658	KO-WT up vs WT-WT	5.75518	8885.56	0	0	7719.62	1
4501	Fzd3	Fzd3	0.0617511	1	131.776	17.4389	8.71943	165.323	17.4533	8.72665	0.0617511	0.797081	-1.25458	KO-WT down vs WT-WT	5.7518	2100.78	1.2632e-30	4.61371e-28	1826.2	1
221	2700054A10Rik	2700054A10Rik	0.0617563	1	46.6904	20.4112	10.2056	85.3866	19.8333	9.91667	0.0617563	0.546811	-1.82878	KO-WT down vs WT-WT	5.75148	2795.15	5.95372e-32	2.89344e-29	2429.94	1
8636	Plekhg1	Plekhg1	0.0619362	1	424.68	106.019	53.0094	574.219	29.6635	14.8317	0.0619362	0.739578	-1.35212	KO-WT down vs WT-WT	5.7402	41742.4	0	0	36359.8	1
9087	Prss53	Prss53	0.0619746	1	17.9429	4.26572	2.13286	7.7605	6.16612	3.08306	0.0619746	2.31208	2.31208	KO-WT up vs WT-WT	5.7378	193.538	1.56127e-37	5.26621e-36	168.652	1
8229	Pcnt	Pcnt	0.0622836	1	2232.06	249.696	124.848	2754.03	293.045	146.522	0.0622836	0.810471	-1.23385	KO-WT down vs WT-WT	5.71855	508575	5.32137e-30	4.73252e-25	444671	1
3722	Elmo1	Elmo1	0.0623227	1	303.054	44.6668	22.3334	408.587	63.7695	31.8847	0.0623227	0.741712	-1.34823	KO-WT down vs WT-WT	5.71613	20789.6	4.56677e-30	1.66094e-26	18185	1
104	1700095A21Rik	1700095A21Rik	0.0623955	1	5.43857	0.695939	0.347969	15.5255	7.41195	3.70598	0.0623955	0.350299	-2.85471	KO-WT down vs WT-WT	5.71162	189.927	3.38968e-31	1.12716e-29	166.264	1
2289	Celf4	Celf4	0.0624251	1	287.153	54.6128	27.3064	188.994	47.6165	23.8083	0.0624251	1.51937	1.51937	KO-WT up vs WT-WT	5.70979	17985.5	5.84879e-31	1.84233e-27	15749.7	1
12897	Wrn	Wrn	0.0625607	1	269.914	88.452	44.226	403.991	44.5602	22.2801	0.0625607	0.668119	-1.49674	KO-WT down vs WT-WT	5.70141	33556.4	0	0	29428.1	1
8925	Ppp6c	Ppp6c	0.0627901	1	503.87	38.9529	19.4764	579.119	39.751	19.8755	0.0627901	0.870064	-1.14934	KO-WT down vs WT-WT	5.6873	10569.7	2.48591e-29	4.62002e-26	9292.4	1
6465	Lrrc45	Lrrc45	0.0628332	1	401.692	32.9343	16.4672	347.137	23.3282	11.6641	0.0628332	1.15716	1.15716	KO-WT up vs WT-WT	5.68466	5555.75	1.70141e-29	1.66283e-26	4886.62	1
3094	Dcun1d3	Dcun1d3	0.0628362	1	421.025	32.4241	16.2121	479.227	28.3309	14.1654	0.0628362	0.87855	-1.13824	KO-WT down vs WT-WT	5.68447	6323.28	1.65904e-30	1.84548e-27	5561.89	1
9604	Rex2	Rex2	0.0628678	1	494.169	257.649	128.825	1258.3	503.283	251.642	0.0628678	0.392727	-2.5463	KO-WT down vs WT-WT	5.68254	1089950	8.66932e-32	1.66283e-26	959031	1
11020	Spns2	Spns2	0.062888	1	70.2471	18.0486	9.02432	42.465	9.84437	4.92219	0.062888	1.65423	1.65423	KO-WT up vs WT-WT	5.6813	1440.77	4.09574e-30	1.03868e-27	1267.99	1
4623	Gdap2	Gdap2	0.0629196	1	237.524	11.2038	5.60191	214.877	12.468	6.234	0.0629196	1.1054	1.1054	KO-WT up vs WT-WT	5.67936	957.461	4.375e-29	7.37563e-27	842.929	1
5417	Hist2h2aa1	Hist2h2aa1	0.0629659	1	11.0457	2.87677	1.43838	5.3954	3.03669	1.51835	0.0629659	2.04724	2.04724	KO-WT up vs WT-WT	5.67654	59.5945	1.71961e-31	1.80531e-30	52.4919	1
2943	Cyc1	Cyc1	0.0629857	1	3768.1	409.238	204.619	3176.59	155.957	77.9784	0.0629857	1.18621	1.18621	KO-WT up vs WT-WT	5.67533	653111	4.09837e-30	4.71637e-25	575395	1
2300	Cenpf	Cenpf	0.0630063	1	1896.79	758.191	379.095	3624.31	1030.27	515.136	0.0630063	0.523352	-1.91076	KO-WT down vs WT-WT	5.67407	5570740	1.92647e-30	1.89139e-24	4908940	1
9383	Rad21	Rad21	0.0630137	1	5080.35	457.693	228.847	5922.36	423.422	211.711	0.0630137	0.857825	-1.16574	KO-WT down vs WT-WT	5.67362	1323440	0	0	1166310	1
7993	Onecut2	Onecut2	0.0632459	1	19.3806	0.899979	0.449989	24.921	4.00801	2.004	0.0632459	0.777681	-1.28587	KO-WT down vs WT-WT	5.65948	57.2992	1.13925e-29	1.15343e-28	50.6223	1
8890	Ppp1r37	Ppp1r37	0.0633783	1	576.522	35.4925	17.7463	517.729	25.3609	12.6804	0.0633783	1.11356	1.11356	KO-WT up vs WT-WT	5.65146	6452.47	2.58843e-29	2.9553e-26	5708.68	1
420	A230050P20Rik	A230050P20Rik	0.063447	1	183.704	16.5493	8.27466	214.623	15.8993	7.94965	0.063447	0.855936	-1.16831	KO-WT down vs WT-WT	5.64729	1784.55	1.46503e-30	4.6295e-28	1580	1
10601	Slc30a3	Slc30a3	0.0635647	1	33.7053	10.1187	5.05936	50.7369	7.5905	3.79525	0.0635647	0.664316	-1.50531	KO-WT down vs WT-WT	5.64019	541.473	2.99338e-31	2.87372e-29	480.013	1
11710	Tktl1	Tktl1	0.0635836	1	5.47701	1.4901	0.745052	11.4193	4.1546	2.0773	0.0635836	0.479628	-2.08495	KO-WT down vs WT-WT	5.63905	65.913	4.5054e-37	5.26621e-36	58.4433	1
13065	Zcchc11	Zcchc11	0.0636219	1	1004.07	262.485	131.242	1358.36	19.5047	9.75235	0.0636219	0.739179	-1.35285	KO-WT down vs WT-WT	5.63674	234304	6.39325e-30	2.6575e-25	207836	1
7261	Mtmr6	Mtmr6	0.0636745	1	311.681	46.9463	23.4731	378.856	16.972	8.48599	0.0636745	0.822689	-1.21553	KO-WT down vs WT-WT	5.63358	8423.33	1.11211e-29	1.66283e-26	7476	1
3128	Ddx26b	Ddx26b	0.0636877	1	142.641	30.6787	15.3394	189.944	17.1671	8.58356	0.0636877	0.750961	-1.33163	KO-WT down vs WT-WT	5.63279	4176.91	6.22183e-31	4.61371e-28	3707.68	1
156	2310015A10Rik	2310015A10Rik	0.0637072	1	54.7503	10.0818	5.04089	37.6685	7.71689	3.85845	0.0637072	1.45347	1.45347	KO-WT up vs WT-WT	5.63162	544.665	4.77446e-30	4.61765e-28	483.578	1
1199	Arl6ip5	Arl6ip5	0.0637621	1	675.016	45.303	22.6515	569.911	63.6711	31.8356	0.0637621	1.18442	1.18442	KO-WT up vs WT-WT	5.62831	20621.1	2.00794e-30	7.35672e-27	18319.1	1
2601	Cnr1	Cnr1	0.0637786	1	4.80209	1.8486	0.924298	11.3601	4.51216	2.25608	0.0637786	0.422716	-2.36565	KO-WT down vs WT-WT	5.62732	80.2802	1.26329e-31	1.80223e-30	71.3307	1
6115	Klf2	Klf2	0.0638089	1	657.823	61.3725	30.6863	836.374	117.748	58.8738	0.0638089	0.786518	-1.27143	KO-WT down vs WT-WT	5.62551	59510.2	2.79603e-30	2.95782e-26	52893.2	1
4037	Fam160a2	Fam160a2	0.0638135	1	1143.62	92.6044	46.3022	1002.03	50.1145	25.0572	0.0638135	1.1413	1.1413	KO-WT up vs WT-WT	5.62523	37420.3	1.77551e-29	1.18111e-25	33261.1	1
8005	Oraov1	Oraov1	0.0638308	1	197.748	20.2697	10.1349	163.873	14.9634	7.48172	0.0638308	1.20671	1.20671	KO-WT up vs WT-WT	5.6242	2142.03	1.21139e-30	4.61371e-28	1904.3	1
5578	Huwe1	Huwe1	0.0638759	1	9686.21	1354.99	677.494	12205.9	1295.28	647.64	0.0638759	0.793565	-1.26014	KO-WT down vs WT-WT	5.6215	11851500	0	0	10541200	1
13558	Zyg11b	Zyg11b	0.0639455	1	878.211	88.9105	44.4553	1038.37	79.3864	39.6932	0.0639455	0.845756	-1.18237	KO-WT down vs WT-WT	5.61733	47884.2	2.16495e-29	1.84548e-25	42621.9	1
9308	Rab11fip2	Rab11fip2	0.0640256	1	81.9169	16.2404	8.1202	105.638	6.93978	3.46989	0.0640256	0.775448	-1.28958	KO-WT down vs WT-WT	5.61255	1050.37	5.55322e-30	1.03927e-27	935.734	1
2021	Ccdc32	Ccdc32	0.0643132	1	219.701	17.4179	8.70894	189.304	14.5036	7.25179	0.0643132	1.16057	1.16057	KO-WT up vs WT-WT	5.59544	1724.75	1.49678e-30	4.61371e-28	1541.21	1
10696	Slc5a4b	Slc5a4b	0.0643635	1	65.0233	23.6225	11.8113	126.05	38.9073	19.4536	0.0643635	0.515855	-1.93853	KO-WT down vs WT-WT	5.59246	6951.86	9.2788e-32	1.15343e-28	6215.39	1
6589	Magi1	Magi1	0.0644095	1	814.702	60.0555	30.0278	1005.81	129.311	64.6555	0.0644095	0.809994	-1.23458	KO-WT down vs WT-WT	5.58973	68176.8	2.42508e-30	2.95782e-26	60984	1
9632	Rgma	Rgma	0.0644872	1	24.717	3.50785	1.75392	16.8524	4.70629	2.35315	0.0644872	1.46668	1.46668	KO-WT up vs WT-WT	5.58514	115.459	1.39488e-30	2.88357e-29	103.362	1
10421	Shkbp1	Shkbp1	0.0645116	1	1039.05	126.592	63.2962	806.229	119.067	59.5334	0.0645116	1.28878	1.28878	KO-WT up vs WT-WT	5.5837	101185	0	0	90607.5	1
9995	Rsbn1	Rsbn1	0.0646048	1	480.399	16.9166	8.45832	517.56	22.0006	11.0003	0.0646048	0.928199	-1.07736	KO-WT down vs WT-WT	5.5782	2577.8	0	0	2310.6	1
6639	Map3k1	Map3k1	0.0646564	1	427.001	47.6593	23.8297	511.045	40.8676	20.4338	0.0646564	0.835545	-1.19682	KO-WT down vs WT-WT	5.57516	13184.9	7.83021e-31	1.8518e-27	11824.7	1
10272	2008-09-01	2008-09-01	0.0647537	1	614.028	139.533	69.7663	906.013	167.794	83.8969	0.0647537	0.677725	-1.47553	KO-WT down vs WT-WT	5.56944	159144	1.03513e-30	2.95782e-26	142872	1
11098	Srrm4os	Srrm4os	0.0647714	1	61.9212	15.1418	7.57091	102.811	26.5493	13.2747	0.0647714	0.602282	-1.66035	KO-WT down vs WT-WT	5.5684	3121	1.28707e-30	7.21385e-28	2802.42	1
8582	Pla2g4a	Pla2g4a	0.0648709	1	31.784	12.2664	6.13322	15.3012	1.21868	0.609339	0.0648709	2.07723	2.07723	KO-WT up vs WT-WT	5.56257	507.142	7.12449e-31	6.49543e-29	455.852	1
1890	Car11	Car11	0.0649565	1	20.6272	4.03378	2.01689	14.5001	2.1781	1.08905	0.0649565	1.42255	1.42255	KO-WT up vs WT-WT	5.55756	70.077	5.71714e-31	7.20892e-30	63.0466	1
6038	Kdm3b	Kdm3b	0.0650559	1	2407.93	308.472	154.236	3012.69	331.353	165.677	0.0650559	0.799263	-1.25115	KO-WT down vs WT-WT	5.55175	682699	9.60486e-31	1.18111e-25	614850	1
10149	Scml2	Scml2	0.0650774	1	191.304	58.2074	29.1037	112.846	7.88626	3.94313	0.0650774	1.69527	1.69527	KO-WT up vs WT-WT	5.5505	11490.5	2.23246e-31	4.6216e-28	10350.9	1
2877	Ctps	Ctps	0.0651747	1	2865.3	146.072	73.036	3149.46	154.811	77.4057	0.0651747	0.909777	-1.09917	KO-WT down vs WT-WT	5.54483	150721	6.95821e-29	1.89139e-24	135911	1
8679	Plxna2	Plxna2	0.0651795	1	71.789	17.3687	8.68433	115.922	28.1288	14.0644	0.0651795	0.619286	-1.61476	KO-WT down vs WT-WT	5.54456	3635.78	1.75897e-31	1.15343e-28	3278.69	1
373	6430531B16Rik	6430531B16Rik	0.0652207	1	27.9888	4.46886	2.23443	15.9857	7.80423	3.90212	0.0652207	1.75087	1.75087	KO-WT up vs WT-WT	5.54216	268.939	5.94231e-31	2.88357e-29	242.63	1
1233	Arrdc4	Arrdc4	0.0652397	1	1108.19	75.7621	37.8811	877.441	155.418	77.709	0.0652397	1.26298	1.26298	KO-WT up vs WT-WT	5.54106	99388.8	1.64621e-30	2.95277e-26	89684	1
9405	Rai14	Rai14	0.0652697	1	2340.8	369.907	184.954	2931.38	243.018	121.509	0.0652697	0.798533	-1.2523	KO-WT down vs WT-WT	5.53931	651055	9.05453e-30	1.06421e-24	587668	1
12688	Vax2	Vax2	0.0652966	1	21.603	6.16667	3.08333	10.4728	5.61863	2.80932	0.0652966	2.06278	2.06278	KO-WT up vs WT-WT	5.53775	231.246	1.72635e-31	7.20892e-30	208.79	1
6056	Khnyn	Khnyn	0.0653067	1	380.831	17.7204	8.86022	426.456	29.2504	14.6252	0.0653067	0.893013	-1.1198	KO-WT down vs WT-WT	5.53716	3885.77	2.36951e-29	1.66283e-26	3508.8	1
7536	Ndufv1	Ndufv1	0.0653414	1	2303.58	163.468	81.7342	2073.32	55.4965	27.7482	0.0653414	1.11106	1.11106	KO-WT up vs WT-WT	5.53515	98974.5	6.60536e-30	1.18111e-25	89405.4	1
2083	Ccnd3	Ccnd3	0.0654212	1	4441.98	137.641	68.8204	4128.67	190.455	95.2276	0.0654212	1.07589	1.07589	KO-WT up vs WT-WT	5.53053	183232	1.42843e-29	4.73252e-25	165655	1
5942	Kank4	Kank4	0.0654507	1	103.792	11.3257	5.66285	153.697	35.6812	17.8406	0.0654507	0.675303	-1.48082	KO-WT down vs WT-WT	5.52882	4648.93	1.36705e-31	1.14949e-28	4204.26	1
9449	Rasa2	Rasa2	0.0654715	1	227.448	67.8578	33.9289	324.182	25.728	12.864	0.0654715	0.701607	-1.4253	KO-WT down vs WT-WT	5.52762	17467.1	1.46005e-31	4.61371e-28	15799.8	1
6248	Larp1	Larp1	0.0654731	1	7255	902.964	451.482	8708.89	611.86	305.93	0.0654731	0.833058	-1.2004	KO-WT down vs WT-WT	5.52753	3945710	6.59583e-31	4.7083e-25	3569150	1
1090	Aqp8	Aqp8	0.0655292	0.647234	12.3713	6.31818	3.15909	3.68528	3.1221	1.56105	0.0655292	3.49002	3.49002	KO-WT up vs WT-WT	5.52428	157.186	0.236612	6.73248	142.268	1
11948	Tmod2	Tmod2	0.0655593	1	98.5525	15.5595	7.77973	148.183	33.8453	16.9227	0.0655593	0.665075	-1.50359	KO-WT down vs WT-WT	5.52255	4597.86	5.54159e-31	4.61371e-28	4162.81	1
3870	Erlin1	Erlin1	0.0656015	1	521.672	59.3296	29.6648	614.99	37.2552	18.6276	0.0656015	0.848261	-1.17888	KO-WT down vs WT-WT	5.52012	16255.5	1.00272e-29	2.95277e-26	14723.8	1
9636	Rgs11	Rgs11	0.0656019	1	45.25	8.55513	4.27756	30.1741	7.40985	3.70492	0.0656019	1.49963	1.49963	KO-WT up vs WT-WT	5.52009	424.261	3.37857e-30	2.59669e-28	384.288	1
10675	Slc46a1	Slc46a1	0.0656332	1	253.014	28.3129	14.1565	203.051	24.6121	12.306	0.0656332	1.24606	1.24606	KO-WT up vs WT-WT	5.51829	4659.78	2.18923e-30	1.84864e-27	4222.13	1
4548	Galnt11	Galnt11	0.0656559	1	97.399	20.2183	10.1091	126.514	8.3221	4.16105	0.0656559	0.769865	-1.29893	KO-WT down vs WT-WT	5.51698	1582.39	0	0	1434.11	1
4703	Glce	Glce	0.0656625	1	507.455	71.0485	35.5243	605.73	19.9674	9.98372	0.0656625	0.837759	-1.19366	KO-WT down vs WT-WT	5.5166	18028	5.08829e-30	1.66283e-26	16339.8	1
8648	Plekhm3	Plekhm3	0.0657024	1	235.506	32.1691	16.0846	310.941	46.6429	23.3215	0.0657024	0.7574	-1.32031	KO-WT down vs WT-WT	5.51431	10621.9	9.5971e-31	1.84864e-27	9631.24	1
3304	Dmxl1	Dmxl1	0.0657178	1	942.055	352.427	176.213	1423.81	82.1948	41.0974	0.0657178	0.661645	-1.51138	KO-WT down vs WT-WT	5.51342	433225	9.42675e-32	7.40719e-27	392882	1
10058	S100a16	S100a16	0.0657275	1	22.0929	7.33839	3.6692	32.4115	2.49703	1.24851	0.0657275	0.681637	-1.46706	KO-WT down vs WT-WT	5.51286	198.751	3.19932e-30	1.15343e-28	180.261	1
11734	Tm9sf1	Tm9sf1	0.0657388	1	560.311	20.7773	10.3887	482.65	54.5195	27.2597	0.0657388	1.16091	1.16091	KO-WT up vs WT-WT	5.51221	11258.4	3.61427e-30	7.38194e-27	10212.2	1
11081	Srp14	Srp14	0.0659407	1	1143.12	91.8844	45.9422	1006.35	46.2292	23.1146	0.0659407	1.13591	1.13591	KO-WT up vs WT-WT	5.50063	34917.7	1.8638e-29	1.18313e-25	31739.7	1
10264	2010-09-01	2010-09-01	0.0659536	1	308.337	59.8686	29.9343	389.861	13.2385	6.61925	0.0659536	0.79089	-1.2644	KO-WT down vs WT-WT	5.49989	12406.1	0	0	11278.5	1
2494	Clcn6	Clcn6	0.0659993	1	217.21	22.6518	11.3259	255.128	17.337	8.66849	0.0659993	0.851378	-1.17457	KO-WT down vs WT-WT	5.49728	2683.79	2.76145e-36	1.34815e-33	2441.02	1
8522	Pim1	Pim1	0.0660568	1	1357.28	314.449	157.224	1909.51	271.689	135.844	0.0660568	0.710798	-1.40687	KO-WT down vs WT-WT	5.494	569264	0	0	518078	1
1521	Bag1	Bag1	0.0660568	1	1599.95	113.429	56.7145	1427.2	63.5001	31.7501	0.0660568	1.12104	1.12104	KO-WT up vs WT-WT	5.494	55703.9	2.92224e-30	2.96288e-26	50695.3	1
13540	Zscan4d	Zscan4d	0.0660613	0.766862	6.3982	3.70397	1.85198	14.8483	4.98063	2.49032	0.0660613	0.449876	-2.22283	KO-WT down vs WT-WT	5.49374	124.55	0.0980157	2.22213	113.356	1
3811	Epc1	Epc1	0.0660787	1	291.211	38.5972	19.2986	391.614	64.9615	32.4807	0.0660787	0.743618	-1.34478	KO-WT down vs WT-WT	5.49275	18817.3	5.38695e-31	1.84548e-27	17129.2	1
5592	Ibtk	Ibtk	0.0661743	1	1183.34	237.797	118.898	1515.56	77.6396	38.8198	0.0661743	0.780795	-1.28075	KO-WT down vs WT-WT	5.48729	206021	7.08622e-30	2.66053e-25	187725	1
6619	Manea	Manea	0.0661877	1	139.611	38.1888	19.0944	196.177	18.8682	9.4341	0.0661877	0.711658	-1.40517	KO-WT down vs WT-WT	5.48653	5972.84	4.25257e-31	4.6295e-28	5443.18	1
7507	Ndufa9	Ndufa9	0.0662432	1	1783.02	90.9022	45.4511	1598.55	105.091	52.5457	0.0662432	1.1154	1.1154	KO-WT up vs WT-WT	5.48338	63521.9	2.29664e-29	2.66053e-25	57922.2	1
301	4930513N10Rik	4930513N10Rik	0.0663025	1	40.6435	3.76927	1.88464	52.6717	8.24192	4.12096	0.0663025	0.771638	-1.29594	KO-WT down vs WT-WT	5.48001	270.066	5.26604e-30	2.59521e-28	246.41	1
7120	Mrpl22	Mrpl22	0.0664416	1	387.209	17.5287	8.76434	342.665	28.6495	14.3247	0.0664416	1.12999	1.12999	KO-WT up vs WT-WT	5.47212	3703.68	1.09253e-29	7.39456e-27	3384.14	1
12875	Wipi2	Wipi2	0.066472	1	2098.78	70.5734	35.2867	1873.13	154.845	77.4224	0.066472	1.12047	1.12047	KO-WT up vs WT-WT	5.4704	95045.4	2.7215e-29	4.72848e-25	86872.5	1
13501	Zmym4	Zmym4	0.0665005	1	1103.06	292.194	146.097	1533.31	141.184	70.5918	0.0665005	0.719397	-1.39005	KO-WT down vs WT-WT	5.46879	345552	4.21061e-30	2.66053e-25	315931	1
4730	Gltpd1	Gltpd1	0.0665374	1	129.567	6.49583	3.24792	107.953	14.956	7.47798	0.0665374	1.20022	1.20022	KO-WT up vs WT-WT	5.4667	872.082	0	0	797.631	1
11609	Tgfb1	Tgfb1	0.0666043	1	109.623	28.0711	14.0356	63.6986	20.3247	10.1623	0.0666043	1.72096	1.72096	KO-WT up vs WT-WT	5.46292	3936.85	1.60054e-31	1.15343e-28	3603.24	1
8464	Phtf2	Phtf2	0.0666295	1	641.585	107.413	53.7066	786.271	19.6821	9.84106	0.0666295	0.815984	-1.22551	KO-WT down vs WT-WT	5.4615	39077	1.03172e-30	7.38194e-27	35775	1
12643	Usp51	Usp51	0.0666357	1	9.8785	0.770301	0.385151	16.5137	4.94849	2.47425	0.0666357	0.598199	-1.67168	KO-WT down vs WT-WT	5.46115	82.1825	3.49948e-37	5.26621e-36	75.2428	1
6422	Lrch4	Lrch4	0.0666649	1	912.409	81.9033	40.9516	678.217	156.671	78.3356	0.0666649	1.34531	1.34531	KO-WT up vs WT-WT	5.45951	102379	1.57461e-30	2.95277e-26	93762	1
7537	Ndufv2	Ndufv2	0.0667335	1	1879.5	172.939	86.4696	1647.9	26.0465	13.0232	0.0667335	1.14054	1.14054	KO-WT up vs WT-WT	5.45565	100121	2.57657e-29	4.72848e-25	91759.1	1
766	Ago3	Ago3	0.0667436	1	175.96	41.0259	20.513	235.39	18.1984	9.09918	0.0667436	0.747526	-1.33775	KO-WT down vs WT-WT	5.45508	6592.92	6.10792e-30	7.38194e-27	6042.92	1
7609	Nfkbie	Nfkbie	0.0667685	1	101.023	19.4541	9.72707	64.2422	19.831	9.91551	0.0667685	1.57253	1.57253	KO-WT up vs WT-WT	5.45367	2525.27	9.981e-31	4.6216e-28	2315.2	1
710	Add1	Add1	0.0668096	1	1131.77	89.1673	44.5836	1447.39	221.133	110.566	0.0668096	0.781939	-1.27887	KO-WT down vs WT-WT	5.45137	185948	1.38623e-29	4.72848e-25	170552	1
4773	Gm13040	Gm13040	0.0669354	0.556935	6.05391	3.4864	1.7432	16.161	6.55032	3.27516	0.0669354	0.415301	-2.40789	KO-WT down vs WT-WT	5.44431	166.673	0.3957	12.114	153.071	1
4775	Gm13057	Gm13057	0.0669354	0.556935	6.05391	3.4864	1.7432	16.161	6.55032	3.27516	0.0669354	0.415301	-2.40789	KO-WT down vs WT-WT	5.44431	166.673	0.3957	12.114	153.071	1
1347	Atp2a2	Atp2a2	0.0669903	1	5997.97	611.639	305.82	6883.83	273.118	136.559	0.0669903	0.871312	-1.14769	KO-WT down vs WT-WT	5.44124	1464880	7.01951e-30	1.88978e-24	1346090	1
12432	Ubac1	Ubac1	0.0669915	1	1268.35	46.7838	23.3919	1189.73	36.6834	18.3417	0.0669915	1.06608	1.06608	KO-WT up vs WT-WT	5.44117	11538.8	5.56959e-29	1.18111e-25	10603.2	1
2794	Crkl	Crkl	0.0670544	1	1429.15	75.8454	37.9227	1541.74	38.7305	19.3652	0.0670544	0.926973	-1.07878	KO-WT down vs WT-WT	5.43765	23662.2	0	0	21757.7	1
2432	Chrna9	Chrna9	0.0670874	1	140.626	28.5097	14.2549	93.1809	21.8065	10.9033	0.0670874	1.50917	1.50917	KO-WT up vs WT-WT	5.43581	4201.87	2.38948e-30	1.84706e-27	3864.99	1
4622	Gdap1l1	Gdap1l1	0.0671572	1	23.7374	3.98345	1.99173	36.2839	8.61922	4.30961	0.0671572	0.654213	-1.52855	KO-WT down vs WT-WT	5.43192	293.841	2.13221e-30	1.15343e-28	270.476	1
7521	Ndufb5	Ndufb5	0.0671732	1	1277.98	93.4667	46.7334	1134.94	54.6349	27.3175	0.0671732	1.12604	1.12604	KO-WT up vs WT-WT	5.43102	38194.2	4.19152e-30	2.94773e-26	35163	1
3721	Ell3	Ell3	0.0673147	1	316.909	35.0366	17.5183	241.478	45.1279	22.5639	0.0673147	1.31237	1.31237	KO-WT up vs WT-WT	5.42315	10621	3.77249e-30	7.38825e-27	9792.27	1
1681	Boll	Boll	0.0673449	1	10.2637	2.33095	1.16547	14.9839	2.71157	1.35579	0.0673449	0.684978	-1.4599	KO-WT down vs WT-WT	5.42147	41.5911	9.41302e-31	7.22125e-30	38.3578	1
11807	Tmem151b	Tmem151b	0.0674673	1	139.859	55.506	27.753	61.8712	20.3386	10.1693	0.0674673	2.26048	2.26048	KO-WT up vs WT-WT	5.41468	11353.2	2.20418e-31	4.6216e-28	10483.7	1
10079	Samd1	Samd1	0.0674946	1	1059.21	44.9231	22.4615	978.825	41.1757	20.5879	0.0674946	1.08212	1.08212	KO-WT up vs WT-WT	5.41316	12061.1	1.32523e-29	2.95277e-26	11140.6	1
12956	Ybx1	Ybx1	0.0675296	1	8938.93	240.998	120.499	7928.41	727.335	363.667	0.0675296	1.12746	1.12746	KO-WT up vs WT-WT	5.41123	1906150	2.14774e-29	7.56556e-24	1761290	1
5028	Gpaa1	Gpaa1	0.0675476	1	402.148	46.664	23.332	331.563	26.2196	13.1098	0.0675476	1.21289	1.21289	KO-WT up vs WT-WT	5.41023	9300.19	4.29432e-30	7.38194e-27	8595	1
745	Aff3	Aff3	0.0675617	1	81.1109	25.2103	12.6052	123.019	19.3521	9.67607	0.0675617	0.659338	-1.51667	KO-WT down vs WT-WT	5.40945	3278.34	7.61289e-31	4.61371e-28	3030.2	1
6492	Lrrn4	Lrrn4	0.0676903	1	86.7479	10.1169	5.05844	127.143	28.9366	14.4683	0.0676903	0.682289	-1.46565	KO-WT down vs WT-WT	5.40235	3045.88	7.36903e-30	4.15471e-27	2819.03	1
6866	Mettl17	Mettl17	0.0677404	1	409.647	25.9468	12.9734	350.552	36.591	18.2955	0.0677404	1.16858	1.16858	KO-WT up vs WT-WT	5.39959	6518.84	2.44789e-29	2.9553e-26	6036.42	1
11966	Tmub1	Tmub1	0.0677832	1	75.7769	13.1718	6.58588	55.0787	8.57065	4.28533	0.0677832	1.37579	1.37579	KO-WT up vs WT-WT	5.39723	799.713	3.11644e-30	4.61765e-28	740.854	1
4270	Fchsd2	Fchsd2	0.0678494	1	271.948	49.4476	24.7238	359.259	44.1834	22.0917	0.0678494	0.756968	-1.32106	KO-WT down vs WT-WT	5.3936	14230.1	6.29538e-30	1.66094e-26	13191.7	1
11359	Szrd1	Szrd1	0.0678636	1	2052.74	81.5531	40.7766	1800.91	173.013	86.5065	0.0678636	1.13983	1.13983	KO-WT up vs WT-WT	5.39282	118376	5.38996e-30	1.18313e-25	109753	1
4963	Gna11	Gna11	0.067888	1	1330.97	226.878	113.439	1028.16	37.9381	18.969	0.067888	1.29452	1.29452	KO-WT up vs WT-WT	5.39148	171168	9.3007e-31	2.95277e-26	158739	1
7920	Nupl1	Nupl1	0.0679094	1	904.437	90.7936	45.3968	1090.89	108.724	54.3621	0.0679094	0.829084	-1.20615	KO-WT down vs WT-WT	5.3903	64892	0	0	60193.3	1
11387	Taf4b	Taf4b	0.0679127	1	361.85	63.6805	31.8402	459.31	37.7785	18.8892	0.0679127	0.787812	-1.26934	KO-WT down vs WT-WT	5.39012	17730.5	5.61031e-31	1.84548e-27	16447.2	1
7778	Nqo2	Nqo2	0.0679291	1	397.535	54.0013	27.0007	478.792	29.9243	14.9622	0.0679291	0.830288	-1.2044	KO-WT down vs WT-WT	5.38922	12325	2.35798e-36	5.3926e-33	11434.8	1
9860	Rpl18	Rpl18	0.0679388	1	1338.53	137.554	68.7769	1068.4	152.342	76.1712	0.0679388	1.25284	1.25284	KO-WT up vs WT-WT	5.38869	136213	1.05133e-29	2.6575e-25	126388	1
9008	Prlr	Prlr	0.0679728	1	8.98809	5.11602	2.55801	22.1482	8.59361	4.29681	0.0679728	0.405815	-2.46418	KO-WT down vs WT-WT	5.38682	323.286	3.003e-32	1.80223e-30	300.071	1
6905	Mfsd4	Mfsd4	0.068021	1	24.5624	7.01986	3.50993	34.5051	2.8006	1.4003	0.068021	0.711849	-1.40479	KO-WT down vs WT-WT	5.38419	184.532	8.41352e-31	2.88357e-29	171.365	1
269	4632415L05Rik	4632415L05Rik	0.0680295	1	170.621	24.2293	12.1146	130.768	18.1865	9.09325	0.0680295	1.30476	1.30476	KO-WT up vs WT-WT	5.38372	2964.73	8.37814e-31	4.61371e-28	2753.42	1
3548	E2f8	E2f8	0.0680485	1	729.728	83.4013	41.7006	565.402	93.0141	46.5071	0.0680485	1.29064	1.29064	KO-WT up vs WT-WT	5.38268	50405.8	7.88294e-31	7.38194e-27	46822.2	1
3757	Emilin2	Emilin2	0.0680981	1	11.8188	2.15729	1.07865	14.848	0.807797	0.403898	0.0680981	0.795983	-1.25631	KO-WT down vs WT-WT	5.37997	17.1291	0	0	15.9193	1
3402	Dpcd	Dpcd	0.068292	1	373.355	33.1667	16.5833	291.658	52.6045	26.3022	0.068292	1.28011	1.28011	KO-WT up vs WT-WT	5.36939	12458.9	0	0	11601.8	1
10804	Smim3	Smim3	0.0683852	1	178.181	43.597	21.7985	93.7748	47.2353	23.6177	0.0683852	1.90009	1.90009	KO-WT up vs WT-WT	5.36432	13298.8	7.45047e-31	1.84706e-27	12395.6	1
580	Acads	Acads	0.0684191	1	1370.39	198.629	99.3146	1030.27	166.315	83.1573	0.0684191	1.33013	1.33013	KO-WT up vs WT-WT	5.36248	215939	0	0	201342	1
9682	Rian	Rian	0.0685279	1	76.7022	14.7707	7.38534	147.892	52.2046	26.1023	0.0685279	0.518637	-1.92813	KO-WT down vs WT-WT	5.35657	9460.23	2.60791e-31	4.60583e-28	8830.49	1
8352	Perp	Perp	0.0685469	1	788.365	176.28	88.1402	447.678	190.658	95.3291	0.0685469	1.76101	1.76101	KO-WT up vs WT-WT	5.35555	216660	7.29264e-31	2.95025e-26	202276	1
711	Add3	Add3	0.0687869	1	601.935	31.5261	15.7631	668.6	39.9258	19.9629	0.0687869	0.900292	-1.11075	KO-WT down vs WT-WT	5.34258	8295.84	1.90486e-29	2.95782e-26	7763.89	1
1302	Atf7	Atf7	0.06879	1	84.9071	12.2149	6.10745	66.4148	7.06665	3.53333	0.06879	1.27844	1.27844	KO-WT up vs WT-WT	5.34241	638.336	8.68306e-30	1.03749e-27	597.424	1
3938	Exog	Exog	0.0687904	1	355.06	5.64353	2.82176	321.431	25.035	12.5175	0.0687904	1.10462	1.10462	KO-WT up vs WT-WT	5.34239	2111.09	4.68621e-30	1.8518e-27	1975.79	1
4390	Fndc3a	Fndc3a	0.0688099	1	1008.83	252.376	126.188	1348.15	58.0418	29.0209	0.0688099	0.748308	-1.33635	KO-WT down vs WT-WT	5.34134	214922	1.65302e-30	6.65132e-26	201187	1
3961	F2	F2	0.0688911	1	26.4571	9.29495	4.64748	48.487	14.0183	7.00913	0.0688911	0.545654	-1.83266	KO-WT down vs WT-WT	5.33697	905.921	6.79508e-31	1.15343e-28	848.723	1
5446	Hmgn2	Hmgn2	0.0689366	1	2138.86	534.171	267.086	1362.71	256.893	128.446	0.0689366	1.56957	1.56957	KO-WT up vs WT-WT	5.33452	1124520	2.24311e-30	4.72848e-25	1054000	1
8513	Pik3cb	Pik3cb	0.0689572	1	1055.39	62.447	31.2235	1180.6	72.4226	36.2113	0.0689572	0.893946	-1.11864	KO-WT down vs WT-WT	5.33342	29263.4	5.3816e-30	2.95277e-26	27434	1
13194	Zfp334	Zfp334	0.0691478	1	82.3248	14.2669	7.13345	106.37	11.5921	5.79604	0.0691478	0.773945	-1.29208	KO-WT down vs WT-WT	5.3232	1079.29	5.68885e-31	1.15343e-28	1013.76	1
12181	Trip12	Trip12	0.0691547	1	12200.2	3292.07	1646.04	16725.8	1064.44	532.222	0.0691547	0.729424	-1.37094	KO-WT down vs WT-WT	5.32283	38231100	2.36798e-30	1.7008e-23	35912400	1
10446	Sin3a	Sin3a	0.069157	1	3284.59	465.105	232.552	3988.74	271.078	135.539	0.069157	0.823467	-1.21438	KO-WT down vs WT-WT	5.32271	925532	6.76933e-31	1.17708e-25	869418	1
1173	Arid4a	Arid4a	0.0691812	1	385.1	136.047	68.0237	603.92	97.3907	48.6953	0.0691812	0.637667	-1.56822	KO-WT down vs WT-WT	5.32142	89380.1	3.21059e-37	5.3926e-33	83981.5	1
1612	Best2	Best2	0.0691909	1	18.7028	7.26429	3.63215	7.38597	4.70246	2.35123	0.0691909	2.53221	2.53221	KO-WT up vs WT-WT	5.3209	239.067	1.1721e-37	5.26621e-36	224.649	1
2452	Churc1	Churc1	0.0691978	1	387.102	15.4694	7.73468	342.116	30.726	15.363	0.0691978	1.1315	1.1315	KO-WT up vs WT-WT	5.32053	3777.75	2.33924e-29	1.66094e-26	3550.16	1
9344	Rab3b	Rab3b	0.0692137	1	82.2405	21.2444	10.6222	129.845	29.5634	14.7817	0.0692137	0.633376	-1.57884	KO-WT down vs WT-WT	5.31968	4230.16	1.4505e-31	1.15343e-28	3975.95	1
6816	Med23	Med23	0.0692543	1	859.516	131.685	65.8424	1047.95	58.6011	29.3005	0.0692543	0.820185	-1.21924	KO-WT down vs WT-WT	5.31751	66282.8	1.73048e-36	2.15704e-32	62325	1
3457	Dstyk	Dstyk	0.0693924	1	381.413	43.856	21.928	489.337	70.0057	35.0028	0.0693924	0.779448	-1.28296	KO-WT down vs WT-WT	5.31015	21742.3	1.31704e-36	5.3926e-33	20472.4	1
13295	Zfp600	Zfp600	0.0694429	1	347.199	187.057	93.5283	853.927	339.889	169.945	0.0694429	0.40659	-2.45948	KO-WT down vs WT-WT	5.30746	479311	1.84127e-31	1.66283e-26	451545	1
11214	Ston2	Ston2	0.0694926	1	702.564	49.064	24.532	837.98	91.3618	45.6809	0.0694926	0.838403	-1.19274	KO-WT down vs WT-WT	5.30482	34229.7	1.14795e-30	7.40719e-27	32262.8	1
8214	Pcgf1	Pcgf1	0.0695135	1	69.4229	7.973	3.9865	54.6564	8.02106	4.01053	0.0695135	1.27017	1.27017	KO-WT up vs WT-WT	5.30371	407.026	1.09793e-36	8.42594e-35	383.718	1
298	4930503L19Rik	4930503L19Rik	0.0695686	1	173.144	44.9036	22.4518	234.226	13.1705	6.58525	0.0695686	0.739218	-1.35278	KO-WT down vs WT-WT	5.30079	6964.58	3.51153e-31	4.61371e-28	6569.37	1
88	1700030J22Rik	1700030J22Rik	0.0696606	1	84.6423	10.4573	5.22863	68.4373	6.70168	3.35084	0.0696606	1.23679	1.23679	KO-WT up vs WT-WT	5.29591	490.19	1.24614e-30	1.15343e-28	462.801	1
12695	Vcpkmt	Vcpkmt	0.0696962	1	135.736	12.6769	6.33844	111.506	13.5764	6.78821	0.0696962	1.2173	1.2173	KO-WT up vs WT-WT	5.29403	1095.94	2.2287e-30	4.61371e-28	1035.07	1
2229	Cdk2	Cdk2	0.0697229	1	2060.74	110.397	55.1986	1848.35	119.7	59.85	0.0697229	1.11491	1.11491	KO-WT up vs WT-WT	5.29262	84202.2	2.97467e-29	4.73252e-25	79546.8	1
7809	Nrk	Nrk	0.0697663	1	309.719	83.0061	41.5031	472.928	93.6731	46.8365	0.0697663	0.654897	-1.52696	KO-WT down vs WT-WT	5.29033	49722.7	5.73754e-37	5.3926e-33	46994	1
536	Abhd1	Abhd1	0.0697986	1	31.3323	8.02267	4.01134	18.2524	6.02325	3.01163	0.0697986	1.71661	1.71661	KO-WT up vs WT-WT	5.28862	319.357	1.07443e-30	6.48803e-29	301.928	1
1092	Araf	Araf	0.0698456	1	859.623	30.2046	15.1023	774.251	58.1137	29.0569	0.0698456	1.11026	1.11026	KO-WT up vs WT-WT	5.28614	13605	2.86821e-30	7.38194e-27	12868.6	1
7690	Nme6	Nme6	0.0699488	1	372.21	19.2208	9.61039	345.513	7.10533	3.55266	0.0699488	1.07727	1.07727	KO-WT up vs WT-WT	5.2807	1330.5	2.14031e-35	5.3926e-33	1259.77	1
8731	Pofut2	Pofut2	0.0699818	1	554.614	82.1578	41.0789	432.892	44.518	22.259	0.0699818	1.28118	1.28118	KO-WT up vs WT-WT	5.27897	27656.8	0	0	26195.2	1
8303	Pdlim3	Pdlim3	0.0700877	1	13.7376	6.00611	3.00306	22.942	3.72957	1.86479	0.0700877	0.598794	-1.67002	KO-WT down vs WT-WT	5.27341	158.149	0	0	149.949	1
10155	Scn5a	Scn5a	0.0702205	1	6.86498	4.21874	2.10937	13.9225	3.40978	1.70489	0.0702205	0.493083	-2.02805	KO-WT down vs WT-WT	5.26645	92.9773	9.18742e-31	1.62201e-29	88.2732	1
7784	Nr2c2	Nr2c2	0.0702284	1	472.57	88.8431	44.4216	611.212	58.8461	29.4231	0.0702284	0.773168	-1.29338	KO-WT down vs WT-WT	5.26603	35880.5	1.08527e-30	7.39456e-27	34067.9	1
2720	Cox6c	Cox6c	0.0702813	1	1719.54	231.643	115.821	1413.16	42.7592	21.3796	0.0702813	1.21681	1.21681	KO-WT up vs WT-WT	5.26327	175225	7.98238e-30	2.6575e-25	166460	1
8331	Pebp1	Pebp1	0.0703919	1	3465.25	314.877	157.438	2921.34	275.524	137.762	0.0703919	1.18618	1.18618	KO-WT up vs WT-WT	5.25749	552228	0	0	525182	1
11652	Thoc6	Thoc6	0.0705116	1	848.781	56.1078	28.0539	756.331	43.7682	21.8841	0.0705116	1.12224	1.12224	KO-WT up vs WT-WT	5.25126	15954.6	7.09963e-36	2.15704e-32	15191.2	1
1327	Atl3	Atl3	0.0705647	1	911.962	129.377	64.6887	1083.79	27.6216	13.8108	0.0705647	0.841456	-1.18842	KO-WT down vs WT-WT	5.24849	55113.8	0	0	52504.4	1
3438	Dram2	Dram2	0.0706529	1	121.725	11.8098	5.90492	163.634	30.0424	15.0212	0.0706529	0.743885	-1.34429	KO-WT down vs WT-WT	5.24391	3278.56	2.95177e-30	1.84548e-27	3126.06	1
2222	Cdk12	Cdk12	0.0707499	1	2208.09	256.719	128.36	2687.28	265.43	132.715	0.0707499	0.821684	-1.21701	KO-WT down vs WT-WT	5.23889	428618	5.77456e-30	4.72444e-25	409073	1
9070	Prrg3	Prrg3	0.0707708	1	84.9636	11.399	5.69949	106.543	12.1101	6.05503	0.0707708	0.79746	-1.25398	KO-WT down vs WT-WT	5.23781	869.236	2.78487e-30	4.6216e-28	829.771	1
6744	Mboat1	Mboat1	0.0707728	1	43.297	4.48459	2.2423	51.4031	4.34955	2.17478	0.0707728	0.842303	-1.18722	KO-WT down vs WT-WT	5.2377	122.657	1.97183e-29	4.61765e-28	117.091	1
11588	Tex40	Tex40	0.0708702	1	39.9002	2.59012	1.29506	28.1618	8.67266	4.33633	0.0708702	1.41682	1.41682	KO-WT up vs WT-WT	5.23267	257.208	4.28546e-37	2.10649e-35	245.771	1
11412	Tap2	Tap2	0.0709046	1	52.9307	16.2436	8.12178	27.9764	10.3204	5.1602	0.0709046	1.89197	1.89197	KO-WT up vs WT-WT	5.23089	1162.4	2.07798e-30	4.61765e-28	1111.09	1
8616	Pld1	Pld1	0.0709397	1	35.556	11.8031	5.90156	57.1656	11.7695	5.88474	0.0709397	0.621982	-1.60776	KO-WT down vs WT-WT	5.22908	871.69	1.72979e-31	2.88357e-29	833.502	1
12263	Tspan3	Tspan3	0.0709642	1	1130.47	62.5263	31.2632	1029.48	46.4709	23.2354	0.0709642	1.09809	1.09809	KO-WT up vs WT-WT	5.22782	19036.8	0	0	18207.2	1
195	2510039O18Rik	2510039O18Rik	0.0710216	1	874.63	58.5283	29.2642	770.742	54.7799	27.39	0.0710216	1.13479	1.13479	KO-WT up vs WT-WT	5.22486	20146.2	1.725e-29	6.65132e-26	19279.2	1
11639	Thbs2	Thbs2	0.0711691	1	12.3488	3.56643	1.78322	20.5953	5.27569	2.63785	0.0711691	0.599591	-1.6678	KO-WT down vs WT-WT	5.21727	126.944	2.66956e-30	6.49543e-29	121.657	1
8109	Palld	Palld	0.0711707	1	724.788	54.6602	27.3301	822.466	51.9789	25.9894	0.0711707	0.881237	-1.13477	KO-WT down vs WT-WT	5.2172	17810.1	0	0	17068.6	1
4468	Ftsj2	Ftsj2	0.0713004	1	287.491	7.91058	3.95529	257.581	21.7161	10.858	0.0713004	1.11612	1.11612	KO-WT up vs WT-WT	5.21054	1669.97	2.30327e-29	7.38194e-27	1602.49	1
12380	Tulp4	Tulp4	0.0714166	1	405.536	31.3921	15.696	502.528	68.1029	34.0514	0.0714166	0.806991	-1.23917	KO-WT down vs WT-WT	5.2046	17560.7	1.59825e-36	5.3926e-33	16870.4	1
1903	Carhsp1	Carhsp1	0.0714219	1	1306.22	141.111	70.5557	1016.68	173.794	86.8971	0.0714219	1.2848	1.2848	KO-WT up vs WT-WT	5.20433	156495	8.84271e-30	2.65901e-25	150350	1
10792	Smg7	Smg7	0.0715335	1	4115.94	173.538	86.769	4658.34	382.033	191.017	0.0715335	0.883563	-1.13178	KO-WT down vs WT-WT	5.19864	549178	3.26704e-36	3.45127e-31	528194	1
5662	Igf2bp3	Igf2bp3	0.0715427	1	473.432	108.563	54.2816	700.203	137.811	68.9054	0.0715427	0.676136	-1.47899	KO-WT down vs WT-WT	5.19816	95992.9	2.49669e-30	4.61056e-26	92333.5	1
10991	Spcs1	Spcs1	0.0715481	1	651.306	38.9271	19.4635	559.703	59.2198	29.6099	0.0715481	1.16366	1.16366	KO-WT up vs WT-WT	5.19789	15663.2	2.20349e-29	6.63996e-26	15066.9	1
2611	Coa3	Coa3	0.071563	1	903.569	54.6565	27.3282	768.071	89.4598	44.7299	0.071563	1.17641	1.17641	KO-WT up vs WT-WT	5.19713	34271.1	1.00866e-29	6.65132e-26	32971.2	1
7170	Mrps26	Mrps26	0.0716104	1	426.738	27.4355	13.7177	349.187	53.3778	26.6889	0.0716104	1.22209	1.22209	KO-WT up vs WT-WT	5.19472	11226.5	3.42161e-30	7.39456e-27	10805.7	1
7024	Mms19	Mms19	0.071649	1	2200.88	117.385	58.6923	1978.2	126.209	63.1046	0.071649	1.11257	1.11257	KO-WT up vs WT-WT	5.19275	92559.4	6.63757e-30	1.18313e-25	89123.7	1
12389	Twist1	Twist1	0.0716849	1	69.6172	17.0516	8.52579	44.7843	8.87915	4.43958	0.0716849	1.5545	1.5545	KO-WT up vs WT-WT	5.19093	1151.13	2.08408e-30	4.6216e-28	1108.79	1
4297	Fgf1	Fgf1	0.0716877	1	43.828	6.75753	3.37877	33.2385	4.64174	2.32087	0.0716877	1.31859	1.31859	KO-WT up vs WT-WT	5.19079	209.324	0	0	201.63	1
11363	Tab2	Tab2	0.0716976	1	1188.22	153.455	76.7276	1434.8	113.569	56.7847	0.0716976	0.828141	-1.20752	KO-WT down vs WT-WT	5.19028	113501	5.40111e-30	1.18111e-25	109339	1
5444	Hmgcs1	Hmgcs1	0.0717207	1	3030.18	527.44	263.72	3919.87	443.147	221.574	0.0717207	0.77303	-1.29361	KO-WT down vs WT-WT	5.18911	1477560	0	0	1423720	1
7326	Myl4	Myl4	0.0717962	1	101.072	16.568	8.28398	149.077	33.2893	16.6447	0.0717962	0.677984	-1.47496	KO-WT down vs WT-WT	5.18528	4301.73	0	0	4148.02	1
12923	Xlr4a	Xlr4a	0.0719415	1	16.3641	3.10586	1.55293	11.4652	2.18487	1.09244	0.0719415	1.42729	1.42729	KO-WT up vs WT-WT	5.17792	44.7994	6.0867e-37	5.26621e-36	43.2601	1
9716	Rlim	Rlim	0.0719922	1	2770.83	977.455	488.727	4178.82	486.115	243.058	0.0719922	0.663064	-1.50815	KO-WT down vs WT-WT	5.17536	3700570	1.48833e-30	1.06421e-24	3575180	1
6718	Mat2a	Mat2a	0.072062	1	3997.89	376.998	188.499	5066.84	738.399	369.2	0.072062	0.789031	-1.26738	KO-WT down vs WT-WT	5.17184	2132950	1.14359e-30	4.71637e-25	2062080	1
11271	Sumf1	Sumf1	0.0720943	1	374.722	38.8416	19.4208	303.471	39.3213	19.6606	0.0720943	1.23479	1.23479	KO-WT up vs WT-WT	5.17021	9476.46	1.00687e-30	1.84548e-27	9164.49	1
3709	Elavl4	Elavl4	0.0721287	1	21.778	10.5339	5.26697	37.9076	6.75573	3.37787	0.0721287	0.574501	-1.74064	KO-WT down vs WT-WT	5.16848	485.642	2.24184e-37	2.10649e-35	469.812	1
8327	Pdzk1	Pdzk1	0.0721528	1	76.7952	25.1291	12.5646	147.147	48.4604	24.2302	0.0721528	0.521897	-1.91609	KO-WT down vs WT-WT	5.16726	9238.69	5.80607e-31	1.03808e-27	8939.64	1
4520	Gab2	Gab2	0.0721896	1	33.8549	6.94346	3.47173	49.278	9.74977	4.87488	0.0721896	0.687019	-1.45556	KO-WT down vs WT-WT	5.16541	444.028	5.36716e-30	4.61371e-28	429.809	1
12898	Wrnip1	Wrnip1	0.0722923	1	631.033	16.9889	8.49445	572.301	42.3204	21.1602	0.0722923	1.10262	1.10262	KO-WT up vs WT-WT	5.16025	6438.87	5.92616e-30	7.39456e-27	6238.92	1
3450	Dse	Dse	0.0722935	1	1332.08	228.979	114.49	1711.92	185.895	92.9477	0.0722935	0.778118	-1.28515	KO-WT down vs WT-WT	5.16019	269326	5.6574e-31	2.95277e-26	260966	1
5075	Gpr161	Gpr161	0.0724356	1	17.1419	5.55199	2.77599	27.2042	5.50493	2.75246	0.0724356	0.63012	-1.587	KO-WT down vs WT-WT	5.15306	189	1.9655e-31	7.20892e-30	183.386	1
10572	Slc25a51	Slc25a51	0.072472	1	785.354	50.0129	25.0065	697.222	46.795	23.3975	0.072472	1.1264	1.1264	KO-WT up vs WT-WT	5.15124	14498.9	4.1999e-29	1.18212e-25	14073.2	1
11133	Ssx2ip	Ssx2ip	0.07248	1	648.847	50.258	25.129	759.044	69.3456	34.6728	0.07248	0.854821	-1.16984	KO-WT down vs WT-WT	5.15084	22667.8	2.68385e-29	1.18111e-25	22004	1
10333	Sf3b3	Sf3b3	0.0724986	1	8230.44	663.914	331.957	9196.34	350.478	175.239	0.0724986	0.894969	-1.11736	KO-WT down vs WT-WT	5.14991	1741540	5.03229e-29	1.70177e-23	1690850	1
1519	Bach2	Bach2	0.0725382	1	40.2776	5.37717	2.68858	58.2198	12.8701	6.43504	0.0725382	0.691819	-1.44547	KO-WT down vs WT-WT	5.14793	600.926	0	0	583.658	1
925	Anapc15	Anapc15	0.0725889	1	252.659	16.099	8.04949	216.373	23.1727	11.5864	0.0725889	1.16771	1.16771	KO-WT up vs WT-WT	5.14539	2457.91	1.54666e-29	7.38825e-27	2388.45	1
2568	Cndp2	Cndp2	0.0726206	1	2927.98	281.91	140.955	2516.47	151.495	75.7476	0.0726206	1.16353	1.16353	KO-WT up vs WT-WT	5.14382	316111	1.92192e-30	1.18111e-25	307273	1
10383	Sh3bp1	Sh3bp1	0.0726426	1	450.983	42.3494	21.1747	388.405	23.9912	11.9956	0.0726426	1.16112	1.16112	KO-WT up vs WT-WT	5.14272	7310	2.07911e-29	2.9553e-26	7107.14	1
3904	Etohd2	Etohd2	0.0726969	1	28.5574	6.4416	3.2208	19.3053	3.21225	1.60612	0.0726969	1.47926	1.47926	KO-WT up vs WT-WT	5.14001	159.791	3.71025e-30	1.15343e-28	155.438	1
11953	Tmprss12	Tmprss12	0.0727018	1	9.15296	2.83744	1.41872	14.4034	2.93856	1.46928	0.0727018	0.635474	-1.57363	KO-WT down vs WT-WT	5.13977	51.4579	2.88019e-30	2.88357e-29	50.0586	1
8369	Pex5	Pex5	0.0727233	1	1114.12	38.4246	19.2123	1050.78	30.8689	15.4345	0.0727233	1.06028	1.06028	KO-WT up vs WT-WT	5.1387	7490.18	1.47985e-35	2.15704e-32	7288.02	1
9491	Rbck1	Rbck1	0.0727537	1	1836.47	337.452	168.726	1359.5	154.599	77.2994	0.0727537	1.35084	1.35084	KO-WT up vs WT-WT	5.13718	424665	1.04375e-36	8.62817e-32	413324	1
6683	Mapkap1	Mapkap1	0.0728047	1	844.456	56.9394	28.4697	746.031	51.26	25.63	0.0728047	1.13193	1.13193	KO-WT up vs WT-WT	5.13464	18083.2	6.12481e-36	2.15704e-32	17609	1
10399	Sh3rf2	Sh3rf2	0.0728345	1	112.152	38.5992	19.2996	56.6773	19.3721	9.68606	0.0728345	1.97878	1.97878	KO-WT up vs WT-WT	5.13316	5744.55	9.2866e-31	1.03927e-27	5595.52	1
8950	Prdm10	Prdm10	0.0729278	1	215.422	32.342	16.171	267.915	25.0105	12.5053	0.0729278	0.804071	-1.24367	KO-WT down vs WT-WT	5.12853	5143.5	0	0	5014.59	1
3677	Eif3h	Eif3h	0.0729833	1	2912.57	196.477	98.2387	2644.77	70.1862	35.0931	0.0729833	1.10126	1.10126	KO-WT up vs WT-WT	5.12578	133873	4.53774e-30	1.18515e-25	130588	1
1538	Banf1	Banf1	0.0730168	1	4293.88	245.671	122.836	3833.76	261.122	130.561	0.0730168	1.12002	1.12002	KO-WT up vs WT-WT	5.12412	395191	6.11534e-30	4.71637e-25	385618	1
4033	Fam149b	Fam149b	0.0730329	1	350.491	23.3789	11.6894	392.792	23.2383	11.6192	0.0730329	0.892307	-1.12069	KO-WT down vs WT-WT	5.12333	3340.18	4.52911e-29	2.95277e-26	3259.77	1
3384	Dock5	Dock5	0.0730343	1	1716.93	420.29	210.145	2399.64	326.184	163.092	0.0730343	0.715493	-1.39764	KO-WT down vs WT-WT	5.12326	870052	1.56842e-30	2.66356e-25	849120	1
7248	Mthfsd	Mthfsd	0.0730461	1	182.63	20.8869	10.4435	147.307	17.9306	8.96528	0.0730461	1.23979	1.23979	KO-WT up vs WT-WT	5.12267	2329.08	2.53689e-29	1.15343e-26	2273.31	1
2819	Csad	Csad	0.0730695	1	353.188	26.07	13.035	283.902	47.2923	23.6461	0.0730695	1.24405	1.24405	KO-WT up vs WT-WT	5.12152	8961.22	0	0	8748.6	1
11233	Stx11	Stx11	0.0730949	1	12.9029	2.84573	1.42286	18.4776	3.28403	1.64202	0.0730949	0.698298	-1.43205	KO-WT down vs WT-WT	5.12026	58.0117	2.54729e-30	2.88603e-29	56.6491	1
11253	Stxbp6	Stxbp6	0.0730961	1	19.8731	3.30981	1.65491	29.3358	6.5918	3.2959	0.0730961	0.677437	-1.47615	KO-WT down vs WT-WT	5.1202	167.144	2.20834e-31	7.20892e-30	163.22	1
10296	Serpinf1	Serpinf1	0.0731837	1	41.1829	13.1393	6.56963	81.2448	28.3439	14.1719	0.0731837	0.506899	-1.97278	KO-WT down vs WT-WT	5.11588	2995.91	4.43669e-31	2.59817e-28	2928.05	1
6802	Med11	Med11	0.0732574	1	545.194	49.3805	24.6902	472.424	28.0036	14.0018	0.0732574	1.15404	1.15404	KO-WT up vs WT-WT	5.11224	9884.94	1.5271e-29	2.95277e-26	9667.91	1
8660	Plk4	Plk4	0.0732673	1	624.487	138.049	69.0243	807.493	36.4135	18.2068	0.0732673	0.773365	-1.29305	KO-WT down vs WT-WT	5.11176	62516.9	2.41437e-30	2.95277e-26	61150.1	1
8123	Papd4	Papd4	0.0732712	1	162.427	16.9624	8.48118	187.695	10.044	5.022	0.0732712	0.865377	-1.15557	KO-WT down vs WT-WT	5.11156	1191.82	0	0	1165.81	1
4073	Fam195b	Fam195b	0.0735534	1	702.738	38.7672	19.3836	611.759	59.5705	29.7852	0.0735534	1.14872	1.14872	KO-WT up vs WT-WT	5.0977	15450.7	2.43554e-30	7.38194e-27	15154.6	1
9439	Rapgef5	Rapgef5	0.0735696	1	353.544	58.7165	29.3583	431.703	16.769	8.38449	0.0735696	0.818951	-1.22107	KO-WT down vs WT-WT	5.0969	11403.3	1.31979e-29	2.95277e-26	11186.5	1
13119	Zfp106	Zfp106	0.0735888	1	8928.99	1863.7	931.852	11473	691.295	345.648	0.0735888	0.778259	-1.28492	KO-WT down vs WT-WT	5.09596	12081400	3.19391e-30	7.57203e-24	11853800	1
6236	Lamtor1	Lamtor1	0.0736899	1	688.144	48.0264	24.0132	602.571	46.5651	23.2825	0.0736899	1.14201	1.14201	KO-WT up vs WT-WT	5.09102	13668.9	2.74942e-30	7.38194e-27	13424.5	1
2314	Cenpw	Cenpw	0.0737672	1	315.556	31.697	15.8485	250.611	39.683	19.8415	0.0737672	1.25915	1.25915	KO-WT up vs WT-WT	5.08725	7873.35	1.07319e-29	1.66094e-26	7738.32	1
7413	Nans	Nans	0.0737964	1	2235.98	68.225	34.1125	2027.64	147.974	73.9871	0.0737964	1.10275	1.10275	KO-WT up vs WT-WT	5.08582	81020.3	6.67268e-29	1.063e-24	79653	1
607	Aco1	Aco1	0.0738252	1	1706.41	92.3756	46.1878	1581.34	32.2195	16.1097	0.0738252	1.07909	1.07909	KO-WT up vs WT-WT	5.08442	29198.8	4.6328e-29	2.66053e-25	28714	1
2706	Cox14	Cox14	0.0738736	1	428.115	70.7595	35.3797	334.124	20.0315	10.0157	0.0738736	1.28131	1.28131	KO-WT up vs WT-WT	5.08206	16490.8	5.11861e-30	1.66094e-26	16224.5	1
4081	Fam206a	Fam206a	0.0738902	1	300.796	25.0535	12.5267	347.623	26.7375	13.3687	0.0738902	0.865294	-1.15568	KO-WT down vs WT-WT	5.08125	4093.16	2.28316e-30	1.83918e-27	4027.71	1
9417	Ramp3	Ramp3	0.0738953	1	173.803	9.35691	4.67846	153.749	12.5969	6.29845	0.0738953	1.13043	1.13043	KO-WT up vs WT-WT	5.081	750.669	1.25128e-29	1.84864e-27	738.702	1
2306	Cenpm	Cenpm	0.0739167	1	1266.96	141.889	70.9445	1064.4	70.6897	35.3449	0.0739167	1.19031	1.19031	KO-WT up vs WT-WT	5.07996	76594.3	1.43061e-36	2.15704e-32	75388.7	1
10460	Siva1	Siva1	0.0739702	1	668.41	6.31002	3.15501	571.211	75.823	37.9115	0.0739702	1.17016	1.17016	KO-WT up vs WT-WT	5.07736	17635.5	0	0	17366.8	1
3794	Entpd4	Entpd4	0.0740101	1	263.778	25.7861	12.8931	217.216	25.7683	12.8841	0.0740101	1.21436	1.21436	KO-WT up vs WT-WT	5.07543	4046.93	0	0	3986.79	1
10847	Sncg	Sncg	0.0742698	1	37.3996	0.710823	0.355411	35.5507	1.26311	0.631554	0.0742698	1.05201	1.05201	KO-WT up vs WT-WT	5.06284	6.38134	1.67125e-35	2.10649e-35	6.30213	1
5393	Hipk4	Hipk4	0.0742891	1	44.5809	4.01861	2.00931	50.5497	2.39726	1.19863	0.0742891	0.881923	-1.13389	KO-WT down vs WT-WT	5.06191	66.5017	0	0	65.6883	1
10088	Samm50	Samm50	0.0744262	1	4256.95	140.884	70.4419	3927.94	216.268	108.134	0.0744262	1.08376	1.08376	KO-WT up vs WT-WT	5.0553	202071	4.73179e-29	1.89139e-24	199860	1
9727	Rmnd5b	Rmnd5b	0.0744921	1	1215.79	114.214	57.1071	1000.05	124.975	62.4874	0.0744921	1.21574	1.21574	KO-WT up vs WT-WT	5.05212	86887.1	1.54522e-29	2.6575e-25	85990.7	1
7967	Odf2	Odf2	0.0745023	1	4507.75	208.005	104.003	4906.54	233.836	116.918	0.0745023	0.918722	-1.08847	KO-WT down vs WT-WT	5.05164	296871	8.03923e-30	4.72444e-25	293836	1
2474	Ciz1	Ciz1	0.0745195	1	341.9	32.2423	16.1212	276.237	40.2026	20.1013	0.0745195	1.23771	1.23771	KO-WT up vs WT-WT	5.05081	8048.41	1.15616e-30	1.84233e-27	7967.44	1
12328	Ttf2	Ttf2	0.0745629	1	1728.36	98.6376	49.3188	1996.33	185.793	92.8965	0.0745629	0.86577	-1.15504	KO-WT down vs WT-WT	5.04872	134039	1.77951e-29	4.72444e-25	132745	1
10783	Smchd1	Smchd1	0.0745984	1	1293.88	440.612	220.306	1889.62	156.934	78.4669	0.0745984	0.684734	-1.46042	KO-WT down vs WT-WT	5.04702	662472	2.02691e-30	2.66053e-25	656300	1
4194	Fbl	Fbl	0.0746105	1	604.708	47.4866	23.7433	536.945	23.9979	11.9989	0.0746105	1.1262	1.1262	KO-WT up vs WT-WT	5.04643	8571.49	4.35352e-30	7.39456e-27	8492.62	1
3520	Dyrk2	Dyrk2	0.0746592	1	156.358	24.239	12.1195	192.372	14.5751	7.28753	0.0746592	0.812791	-1.23033	KO-WT down vs WT-WT	5.0441	2421.05	9.61237e-31	4.61371e-28	2399.88	1
5497	Hpcal4	Hpcal4	0.074715	1	27.2193	7.69531	3.84765	14.2916	6.62697	3.31349	0.074715	1.90456	1.90456	KO-WT up vs WT-WT	5.04143	311.967	3.40411e-37	2.10649e-35	309.404	1
10129	Scamp4	Scamp4	0.0747551	1	824.962	66.4136	33.2068	703.37	68.676	34.338	0.0747551	1.17287	1.17287	KO-WT up vs WT-WT	5.0395	27597.8	3.93887e-36	2.15704e-32	27381.5	1
331	4933416M07Rik	4933416M07Rik	0.0747983	1	12.9739	4.1652	2.0826	26.8039	10.0388	5.01941	0.0747983	0.484032	-2.06598	KO-WT down vs WT-WT	5.03743	357.033	1.01712e-31	7.20892e-30	354.38	1
12672	Vamp8	Vamp8	0.0748389	1	240.495	16.548	8.27402	192.29	34.0866	17.0433	0.0748389	1.25069	1.25069	KO-WT up vs WT-WT	5.03549	4337.79	4.82022e-30	4.15234e-27	4307.21	1
3603	Efcab12	Efcab12	0.0750135	1	77.5886	16.0505	8.02524	54.7638	8.04932	4.02466	0.0750135	1.41679	1.41679	KO-WT up vs WT-WT	5.02717	972.483	5.97274e-31	1.1554e-28	967.228	1
2354	Cers2	Cers2	0.075033	1	1110.92	108.636	54.3179	937.594	82.4206	41.2103	0.075033	1.18486	1.18486	KO-WT up vs WT-WT	5.02624	56077.4	1.06044e-29	1.18313e-25	55784.7	1
6476	Lrrc73	Lrrc73	0.0752217	1	28.5803	2.16324	1.08162	19.743	6.61417	3.30708	0.0752217	1.44762	1.44762	KO-WT up vs WT-WT	5.01726	145.782	3.96966e-30	1.15343e-28	145.28	1
2141	Cd38	Cd38	0.0752649	1	127.866	9.89604	4.94802	108.326	11.7855	5.89276	0.0752649	1.18037	1.18037	KO-WT up vs WT-WT	5.01522	712.652	2.02928e-29	2.88357e-27	710.49	1
3378	Doc2g	Doc2g	0.0752919	1	31.2293	10.4503	5.22513	49.3057	9.67172	4.83586	0.0752919	0.633381	-1.57883	KO-WT down vs WT-WT	5.01393	609.945	5.94623e-32	7.23359e-30	608.25	1
3420	Dpp8	Dpp8	0.0753261	1	594.497	74.4692	37.2346	703.493	42.7578	21.3789	0.0753261	0.845065	-1.18334	KO-WT down vs WT-WT	5.01232	22176.2	1.66849e-30	7.38194e-27	22121.7	1
2716	Cox5b	Cox5b	0.0754008	1	193.697	40.3992	20.1996	137.988	17.192	8.59602	0.0754008	1.40372	1.40372	KO-WT up vs WT-WT	5.00878	5793.14	0	0	5782.98	1
11122	Ssh2	Ssh2	0.075433	1	304.77	34.2856	17.1428	358.959	25.4739	12.7369	0.075433	0.84904	-1.1778	KO-WT down vs WT-WT	5.00726	5481.22	2.69976e-29	2.9553e-26	5473.27	1
4927	Gm6654	Gm6654	0.0754477	1	758.849	57.3867	28.6934	645.007	68.9941	34.4971	0.0754477	1.1765	1.1765	KO-WT up vs WT-WT	5.00657	24192	2.44641e-29	1.18212e-25	24160.3	1
7150	Mrpl54	Mrpl54	0.0755583	1	391.662	38.8787	19.4393	334.683	22.5403	11.2702	0.0755583	1.17025	1.17025	KO-WT up vs WT-WT	5.00134	6060.48	1.52296e-30	1.84548e-27	6058.85	1
7040	Mobp	Mobp	0.0756555	0.994198	14.3508	11.9665	5.98326	48.7214	24.3647	12.1824	0.0756555	0.293926	-3.40222	KO-WT down vs WT-WT	4.99676	2209.06	5.84077e-05	0.0258219	2210.49	1
13246	Zfp455	Zfp455	0.0756869	1	11.2525	4.92097	2.46049	17.6073	0.967313	0.483656	0.0756869	0.639079	-1.56475	KO-WT down vs WT-WT	4.99529	75.3839	1.91242e-30	2.88603e-29	75.455	1
12590	Urm1	Urm1	0.0757145	1	475.198	23.5747	11.7874	424.899	31.9426	15.9713	0.0757145	1.11838	1.11838	KO-WT up vs WT-WT	4.99399	4722.61	1.95821e-30	1.8518e-27	4728.29	1
5122	Grhl1	Grhl1	0.0757885	1	278.629	8.01767	4.00883	243.996	26.1431	13.0715	0.0757885	1.14194	1.14194	KO-WT up vs WT-WT	4.99051	2238.97	3.00494e-36	1.34815e-33	2243.23	1
286	4930429B21Rik	4930429B21Rik	0.0758268	1	25.514	2.33745	1.16873	21.8879	1.6541	0.827049	0.0758268	1.16567	1.16567	KO-WT up vs WT-WT	4.98872	24.5437	4.28162e-36	2.10649e-35	24.5992	1
9489	Rbbp8nl	Rbbp8nl	0.0758291	1	22.7915	8.43754	4.21877	10.6788	4.50625	2.25312	0.0758291	2.13427	2.13427	KO-WT up vs WT-WT	4.98861	273.87	5.26148e-31	2.8885e-29	274.495	1
10284	Serinc5	Serinc5	0.0758618	1	324.185	18.8045	9.40227	428.845	80.4971	40.2485	0.0758618	0.755948	-1.32284	KO-WT down vs WT-WT	4.98708	20447.2	4.50115e-31	1.84548e-27	20500.2	1
5377	Hid1	Hid1	0.0758806	1	227.098	19.2876	9.64381	189.246	22.8465	11.4233	0.0758806	1.20001	1.20001	KO-WT up vs WT-WT	4.98619	2674.52	3.44059e-30	1.84548e-27	2681.93	1
12131	Trim11	Trim11	0.0758968	1	681.963	107.727	53.8637	527.509	57.2884	28.6442	0.0758968	1.2928	1.2928	KO-WT up vs WT-WT	4.98544	44531.4	8.27845e-31	7.39456e-27	44661.5	1
961	Ankrd26	Ankrd26	0.0759146	1	286.72	113.817	56.9084	435.47	29.2557	14.6279	0.0759146	0.658415	-1.5188	KO-WT down vs WT-WT	4.9846	41302.9	2.2196e-31	1.83918e-27	41430.4	1
5899	Izumo2	Izumo2	0.075958	1	7.43685	5.34659	2.6733	14.43	1.39623	0.698113	0.075958	0.515375	-1.94033	KO-WT down vs WT-WT	4.98257	91.2872	2.46762e-32	4.52099e-31	91.6065	1
6262	Layn	Layn	0.0759832	1	10.9784	3.43018	1.71509	18.6981	5.04502	2.52251	0.0759832	0.587143	-1.70316	KO-WT down vs WT-WT	4.98139	111.24	2.01763e-30	4.50558e-29	111.655	1
10758	Smad7	Smad7	0.0759955	1	868.327	117.513	58.7564	695.965	68.9003	34.4502	0.0759955	1.24766	1.24766	KO-WT up vs WT-WT	4.98082	55456	1.93736e-36	2.15704e-32	55669.6	1
6178	Kpnb1	Kpnb1	0.0759979	1	21603.6	1535.11	767.556	25225.6	2416.15	1208.08	0.0759979	0.856417	-1.16766	KO-WT down vs WT-WT	4.9807	24488200	1.53746e-30	7.5591e-24	24583100	1
8281	Pde9a	Pde9a	0.0760003	1	291.993	68.0931	34.0465	181.788	54.311	27.1555	0.0760003	1.60622	1.60622	KO-WT up vs WT-WT	4.98059	22670.7	2.96179e-37	1.34815e-33	22759.1	1
2595	Cnp	Cnp	0.0760107	1	552.225	83.1695	41.5848	434.819	41.1571	20.5786	0.0760107	1.27001	1.27001	KO-WT up vs WT-WT	4.9801	25730.4	1.04373e-36	5.3926e-33	25833.2	1
12612	Usp20	Usp20	0.0760215	1	193.3	31.0695	15.5347	144.088	23.4046	11.7023	0.0760215	1.34154	1.34154	KO-WT up vs WT-WT	4.9796	4520.74	5.08201e-31	4.61371e-28	4539.26	1
5185	Gtf2f2	Gtf2f2	0.0760348	1	846.551	84.7462	42.3731	714.556	60.8653	30.4327	0.0760348	1.18472	1.18472	KO-WT up vs WT-WT	4.97898	32522.2	3.30232e-36	2.15704e-32	32659.5	1
2669	Comt	Comt	0.0760503	1	229.172	21.5601	10.7801	194.387	17.0686	8.53429	0.0760503	1.17895	1.17895	KO-WT up vs WT-WT	4.97826	2258.66	9.15205e-30	4.15234e-27	2268.53	1
7501	Ndufa4	Ndufa4	0.0762296	1	2391.8	317.501	158.751	1957.38	131.637	65.8187	0.0762296	1.22194	1.22194	KO-WT up vs WT-WT	4.96989	352273	6.66528e-30	4.72444e-25	354407	1
8114	Pam16	Pam16	0.0762511	1	21.682	2.14304	1.07152	16.1831	3.7868	1.8934	0.0762511	1.33979	1.33979	KO-WT up vs WT-WT	4.96889	56.444	2.53847e-30	2.88357e-29	56.7974	1
8630	Plekha8	Plekha8	0.076391	1	541.943	23.8238	11.9119	598.179	37.6177	18.8088	0.076391	0.905989	-1.10377	KO-WT down vs WT-WT	4.96239	5903.24	5.58487e-29	6.64374e-26	5947.98	1
1362	Atp5g3	Atp5g3	0.0764542	1	3911.24	257.87	128.935	3479.91	224.074	112.037	0.0764542	1.12395	1.12395	KO-WT up vs WT-WT	4.95946	347279	1.51979e-29	1.06421e-24	350118	1
6210	L3hypdh	L3hypdh	0.076466	1	48.7891	15.3826	7.69129	26.3976	8.82784	4.41392	0.076466	1.84824	1.84824	KO-WT up vs WT-WT	4.95891	935.908	0	0	943.663	1
10170	Scube3	Scube3	0.0764728	1	138.613	61.6719	30.836	224.423	28.5727	14.2864	0.0764728	0.617644	-1.61906	KO-WT down vs WT-WT	4.95859	13744.7	0	0	13859.5	1
11016	Spire1	Spire1	0.0765354	1	716.305	36.6877	18.3438	955.509	185.943	92.9717	0.0765354	0.749658	-1.33394	KO-WT down vs WT-WT	4.9557	106808	3.42508e-31	7.38194e-27	107763	1
1106	Arfgap2	Arfgap2	0.0765885	1	668.952	32.606	16.303	600.246	43.6102	21.8051	0.0765885	1.11446	1.11446	KO-WT up vs WT-WT	4.95324	8811.81	1.65979e-29	2.95277e-26	8895	1
8389	Pgam2	Pgam2	0.0765962	1	89.056	18.3297	9.16487	113.29	5.73668	2.86834	0.0765962	0.786091	-1.27212	KO-WT down vs WT-WT	4.95288	1096.24	2.08451e-30	4.61371e-28	1106.67	1
10424	Shoc2	Shoc2	0.0767735	1	662.676	114.412	57.2061	808.542	17.2287	8.61436	0.0767735	0.819594	-1.22012	KO-WT down vs WT-WT	4.9447	39716.8	8.27138e-30	6.64374e-26	40161	1
5419	Hist3h2a	Hist3h2a	0.0767861	1	67.4002	27.8651	13.9326	23.7231	20.5902	10.2951	0.0767861	2.84112	2.84112	KO-WT up vs WT-WT	4.94412	3561.02	1.60142e-31	1.15343e-28	3601.27	1
6915	Mgat1	Mgat1	0.0768592	1	425.403	38.6169	19.3084	359.415	35.3641	17.682	0.0768592	1.1836	1.1836	KO-WT up vs WT-WT	4.94075	8128.17	0	0	8225.64	1
4916	Gm5796	Gm5796	0.0769085	1	15.0544	12.2668	6.13339	31.5663	4.61347	2.30673	0.0769085	0.476913	-2.09682	KO-WT down vs WT-WT	4.93848	508.934	1.74284e-32	1.79607e-30	515.273	1
12619	Usp28	Usp28	0.0769539	1	2474.05	247.952	123.976	3009.9	345.665	172.832	0.0769539	0.821971	-1.21659	KO-WT down vs WT-WT	4.9364	535987	9.8013e-30	1.06421e-24	542893	1
12374	Tufm	Tufm	0.0769577	1	651.456	46.8778	23.4389	569.583	45.0254	22.5127	0.0769577	1.14374	1.14374	KO-WT up vs WT-WT	4.93622	12512.8	1.16485e-29	2.95277e-26	12674.5	1
5197	Gtf3c3	Gtf3c3	0.0770177	1	613.328	157.354	78.6768	830.509	70.5991	35.2995	0.0770177	0.738497	-1.3541	KO-WT down vs WT-WT	4.93347	88045.8	1.65736e-30	2.95782e-26	89233.2	1
7391	Nabp1	Nabp1	0.0770643	1	699.247	80.0399	40.02	829.969	66.1395	33.0698	0.0770643	0.842497	-1.18695	KO-WT down vs WT-WT	4.93133	31898.3	1.14121e-30	7.38194e-27	32342.5	1
9769	Rnf165	Rnf165	0.0770942	1	251.772	60.0394	30.0197	379.474	81.771	40.8855	0.0770942	0.663476	-1.50721	KO-WT down vs WT-WT	4.92996	30441.2	3.66303e-30	2.26182e-26	30873.7	1
2857	Ctcf	Ctcf	0.0772227	1	2187.44	200.367	100.184	2520.52	173.056	86.5278	0.0772227	0.867852	-1.15227	KO-WT down vs WT-WT	4.92408	207093	0	0	210286	1
691	Adar	Adar	0.0772957	1	921.493	71.9591	35.9795	1046.74	68.8412	34.4206	0.0772957	0.880349	-1.13591	KO-WT down vs WT-WT	4.92075	29280.1	0	0	29751.7	1
1169	Arid1b	Arid1b	0.0773775	1	421.352	84.8319	42.4159	539.74	40.8858	20.4429	0.0773775	0.780657	-1.28097	KO-WT down vs WT-WT	4.91701	26162.7	1.01348e-36	5.3926e-33	26604.3	1
7527	Ndufc2	Ndufc2	0.0774029	1	840.623	86.9598	43.4799	725.511	28.7064	14.3532	0.0774029	1.15866	1.15866	KO-WT up vs WT-WT	4.91586	24734.8	5.86841e-30	2.95277e-26	25158.2	1
10600	Slc30a2	Slc30a2	0.0774518	1	68.7943	9.07378	4.53689	86.6905	10.9749	5.48746	0.0774518	0.793563	-1.26014	KO-WT down vs WT-WT	4.91363	597.839	9.48e-31	1.15343e-28	608.348	1
8676	Plxdc1	Plxdc1	0.0775238	1	78.8532	18.3652	9.1826	109.054	15.5109	7.75545	0.0775238	0.723068	-1.383	KO-WT down vs WT-WT	4.91036	1702.52	5.32267e-30	1.84548e-27	1733.61	1
8760	Polr1d	Polr1d	0.0775275	1	1753.96	166.525	83.2625	1504.1	108.75	54.3749	0.0775275	1.16612	1.16612	KO-WT up vs WT-WT	4.91019	116540	0	0	118671	1
1480	BC005624	BC005624	0.0775998	1	379.129	32.7523	16.3762	320.646	33.1032	16.5516	0.0775998	1.18239	1.18239	KO-WT up vs WT-WT	4.9069	6384.48	0	0	6505.61	1
6311	Lgals3bp	Lgals3bp	0.0776594	1	10.1109	4.27399	2.13699	16.534	2.81155	1.40577	0.0776594	0.611523	-1.63526	KO-WT down vs WT-WT	4.9042	77.0109	0	0	78.5153	1
7998	Oplah	Oplah	0.0777375	1	134.425	25.7966	12.8983	93.4172	20.0521	10.0261	0.0777375	1.43897	1.43897	KO-WT up vs WT-WT	4.90066	3139.03	7.20293e-31	4.61371e-28	3202.66	1
10305	Sesn1	Sesn1	0.0777777	1	291.791	23.1807	11.5904	328.322	17.612	8.80602	0.0777777	0.888733	-1.1252	KO-WT down vs WT-WT	4.89884	2491.15	3.62914e-30	1.84548e-27	2542.59	1
2194	Cdc42se1	Cdc42se1	0.0778817	1	1136.5	62.035	31.0175	961.603	124.887	62.4433	0.0778817	1.18188	1.18188	KO-WT up vs WT-WT	4.89414	57099.9	0	0	58335	1
3734	Elovl6	Elovl6	0.0779337	1	3282.29	700.968	350.484	4429.87	588.385	294.193	0.0779337	0.740945	-1.34963	KO-WT down vs WT-WT	4.89179	2458280	0	0	2512660	1
9832	Rp2h	Rp2h	0.0781707	1	341.036	30.1855	15.0928	388.319	22.6666	11.3333	0.0781707	0.878238	-1.13864	KO-WT down vs WT-WT	4.88113	4173.19	2.15855e-30	1.84548e-27	4274.82	1
4456	Fsbp	Fsbp	0.0782154	1	209.251	43.1715	21.5858	277.084	32.7141	16.3571	0.0782154	0.755189	-1.32417	KO-WT down vs WT-WT	4.87912	8589.18	0	0	8801.98	1
12879	Wnk1	Wnk1	0.0782574	1	5023.65	463.089	231.545	5849.48	469.66	234.83	0.0782574	0.85882	-1.16439	KO-WT down vs WT-WT	4.87723	1273050	1.62899e-29	4.25199e-24	1305100	1
2343	Cep83os	Cep83os	0.0783008	1	22.0027	6.13212	3.06606	30.8109	3.45059	1.72529	0.0783008	0.714122	-1.40032	KO-WT down vs WT-WT	4.87529	144.823	9.70714e-31	2.88357e-29	148.528	1
8810	Pou4f3	Pou4f3	0.0783565	0.961425	12.8792	5.85599	2.928	4.21103	3.77896	1.88948	0.0783565	3.07075	3.07075	KO-WT up vs WT-WT	4.87279	141.939	0.00258418	0.0752743	145.644	1
7664	Nkx2-9	Nkx2-9	0.0784199	1	41.6392	20.0512	10.0256	13.5717	10.0607	5.03037	0.0784199	3.0681	3.0681	KO-WT up vs WT-WT	4.86995	1470.54	0	0	1509.81	1
3741	Emb	Emb	0.0784436	1	1408.07	144.886	72.4432	1654.2	133.097	66.5486	0.0784436	0.851213	-1.17479	KO-WT down vs WT-WT	4.8689	113076	5.08569e-30	1.18111e-25	116121	1
5059	Gpr107	Gpr107	0.078451	1	1261.91	137.821	68.9104	1043.01	107.811	53.9053	0.078451	1.20986	1.20986	KO-WT up vs WT-WT	4.86857	89438.6	0	0	91853.2	1
1321	Atg9a	Atg9a	0.0784729	1	292.27	46.457	23.2285	217.327	37.8352	18.9176	0.0784729	1.34484	1.34484	KO-WT up vs WT-WT	4.86759	10484.1	3.42732e-30	7.38194e-27	10769.3	1
1836	Calcoco1	Calcoco1	0.0785044	1	851.442	53.9512	26.9756	773.398	31.3585	15.6793	0.0785044	1.10091	1.10091	KO-WT up vs WT-WT	4.86618	11369.6	5.05513e-29	1.18111e-25	11682.3	1
9177	Ptger4	Ptger4	0.0785877	1	22.7888	2.7834	1.3917	17.05	3.65028	1.82514	0.0785877	1.33659	1.33659	KO-WT up vs WT-WT	4.86246	61.4766	0	0	63.2155	1
727	Adra2b	Adra2b	0.0785945	1	24.3796	5.19993	2.59997	13.3357	7.14166	3.57083	0.0785945	1.82815	1.82815	KO-WT up vs WT-WT	4.86216	227.673	1.5369e-31	7.1966e-30	234.128	1
13225	Zfp408	Zfp408	0.0786545	1	227.023	16.7304	8.36518	249.012	5.44346	2.72173	0.0786545	0.911697	-1.09686	KO-WT down vs WT-WT	4.85949	902.513	2.23578e-29	4.15234e-27	928.609	1
8031	Osgepl1	Osgepl1	0.0786718	1	183.688	38.6208	19.3104	233.952	11.2335	5.61674	0.0786718	0.785151	-1.27364	KO-WT down vs WT-WT	4.85872	4716.13	0	0	4853.27	1
7445	Ncam1	Ncam1	0.0786747	1	111.64	21.9752	10.9876	154.748	26.589	13.2945	0.0786747	0.721436	-1.38613	KO-WT down vs WT-WT	4.85859	3468.69	1.45404e-30	1.03808e-27	3569.65	1
427	A330035P11Rik	A330035P11Rik	0.0788093	1	13.0404	2.53775	1.26887	17.7721	2.81311	1.40655	0.0788093	0.733759	-1.36284	KO-WT down vs WT-WT	4.8526	41.7918	6.1148e-37	5.26621e-36	43.0612	1
891	Alpl	Alpl	0.0788919	1	1526.72	503.683	251.841	2809.88	895.938	447.969	0.0788919	0.54334	-1.84047	KO-WT down vs WT-WT	4.84894	3073450	1.67708e-30	1.063e-24	3169200	1
4049	Fam171a1	Fam171a1	0.0789055	1	107.265	12.9947	6.49734	142.013	24.6153	12.3076	0.0789055	0.75532	-1.32394	KO-WT down vs WT-WT	4.84834	2253.82	9.92485e-31	4.61371e-28	2324.32	1
2131	Cd276	Cd276	0.0789978	1	494.718	76.9855	38.4928	680.352	127.296	63.648	0.0789978	0.727151	-1.37523	KO-WT down vs WT-WT	4.84425	64325	1.38507e-31	1.83918e-27	66393.2	1
9520	Rbm41	Rbm41	0.0791557	1	288.085	105.317	52.6586	424.897	30.7672	15.3836	0.0791557	0.67801	-1.4749	KO-WT down vs WT-WT	4.83727	34939.6	0	0	36115	1
3202	Dgka	Dgka	0.0792179	1	869.478	6.93474	3.46737	728.894	112.562	56.2811	0.0792179	1.19287	1.19287	KO-WT up vs WT-WT	4.83453	36892.3	9.67361e-31	7.38194e-27	38155	1
12211	Trp53bp1	Trp53bp1	0.0792462	1	2092.34	240.169	120.084	2486.61	205.854	102.927	0.0792462	0.841445	-1.18843	KO-WT down vs WT-WT	4.83328	290162	7.86958e-30	4.72444e-25	300171	1
2123	Cd1d1	Cd1d1	0.0793927	1	81.9981	8.80732	4.40366	93.3252	2.26444	1.13222	0.0793927	0.878628	-1.13814	KO-WT down vs WT-WT	4.82684	239.498	0	0	248.09	1
2410	Chmp1a	Chmp1a	0.0795221	1	1444.21	59.754	29.877	1327.71	72.0252	36.0126	0.0795221	1.08774	1.08774	KO-WT up vs WT-WT	4.82116	25334.7	5.61908e-30	2.95277e-26	26274.5	1
8094	Pafah2	Pafah2	0.0795384	1	351.302	30.0621	15.031	286.93	42.0791	21.0396	0.0795384	1.22435	1.22435	KO-WT up vs WT-WT	4.82044	7735.02	1.1501e-30	1.84548e-27	8023.14	1
11044	Spsb1	Spsb1	0.0795989	1	61.2316	12.3922	6.19612	82.3903	11.6418	5.8209	0.0795989	0.743189	-1.34555	KO-WT down vs WT-WT	4.81779	835.693	5.99141e-30	1.03927e-27	867.299	1
3192	Dexi	Dexi	0.0796074	1	58.0685	7.37597	3.68798	41.1214	11.4487	5.72436	0.0796074	1.41212	1.41212	KO-WT up vs WT-WT	4.81742	536.115	0	0	556.434	1
5984	Kcnh6	Kcnh6	0.0796564	1	20.2546	6.08748	3.04374	8.82517	6.88065	3.44033	0.0796564	2.2951	2.2951	KO-WT up vs WT-WT	4.81528	243.848	1.03992e-37	5.26621e-36	253.202	1
3091	Dctpp1	Dctpp1	0.0796707	1	2138.86	57.5192	28.7596	1959.51	132.201	66.1004	0.0796707	1.09153	1.09153	KO-WT up vs WT-WT	4.81465	60044.9	8.52842e-29	1.0636e-24	62356.5	1
6087	Kif5a	Kif5a	0.0797525	1	239.473	26.4947	13.2474	319.788	58.9007	29.4504	0.0797525	0.748849	-1.33538	KO-WT down vs WT-WT	4.81108	12041	0	0	12513.8	1
6164	Kmt2c	Kmt2c	0.0799115	1	1372.66	241.276	120.638	1788.03	231.33	115.665	0.0799115	0.767696	-1.3026	KO-WT down vs WT-WT	4.80415	322054	4.40472e-31	2.95277e-26	335183	1
11251	Stxbp4	Stxbp4	0.079942	1	204.194	38.1007	19.0504	254.332	13.2923	6.64617	0.079942	0.802865	-1.24554	KO-WT down vs WT-WT	4.80282	4692.41	4.72227e-31	4.61371e-28	4885.05	1
192	2510002D24Rik	2510002D24Rik	0.079978	1	188.92	13.4054	6.70271	165.841	12.8622	6.43109	0.079978	1.13916	1.13916	KO-WT up vs WT-WT	4.80126	994.265	8.92699e-30	1.84864e-27	1035.42	1
9669	Rhoh	Rhoh	0.0800021	0.585413	13.62	7.58299	3.7915	4.18385	3.68083	1.84041	0.0800021	3.42167	3.42167	KO-WT up vs WT-WT	4.80021	191.623	0.339484	13.5521	199.599	1
9273	Pycrl	Pycrl	0.0800485	1	866.815	76.1835	38.0918	742.74	64.6368	32.3184	0.0800485	1.16705	1.16705	KO-WT up vs WT-WT	4.79819	28736.9	0	0	29945.6	1
9319	Rab1b	Rab1b	0.0801234	1	1736.17	230.295	115.147	1448.74	23.8731	11.9366	0.0801234	1.1984	1.1984	KO-WT up vs WT-WT	4.79494	154222	1.46889e-29	4.72444e-25	160817	1
4465	Ftl1	Ftl1	0.0802017	1	26589.1	4073.4	2036.7	21060.1	1804.51	902.256	0.0802017	1.26254	1.26254	KO-WT up vs WT-WT	4.79155	57064000	5.7125e-30	6.80319e-23	59546500	1
2174	Cdc20	Cdc20	0.0803454	1	4059.06	524.091	262.045	3308.49	302.631	151.315	0.0803454	1.22686	1.22686	KO-WT up vs WT-WT	4.78533	1051600	5.37469e-31	1.18111e-25	1098770	1
6042	Kdm5a	Kdm5a	0.0804012	1	1342.88	363.338	181.669	1810.42	100.851	50.4257	0.0804012	0.741751	-1.34816	KO-WT down vs WT-WT	4.78292	408038	3.47302e-31	2.96288e-26	426557	1
1485	BC021614	BC021614	0.0804658	1	38.5214	4.59047	2.29523	30.4387	4.63109	2.31554	0.0804658	1.26554	1.26554	KO-WT up vs WT-WT	4.78014	121.949	0	0	127.558	1
11498	Tceb2	Tceb2	0.0804707	1	588.392	51.926	25.963	507.292	39.8066	19.9033	0.0804707	1.15987	1.15987	KO-WT up vs WT-WT	4.77993	12277.4	2.5866e-29	6.64374e-26	12842.6	1
3612	Efhc1	Efhc1	0.0805978	1	44.9738	5.21385	2.60692	54.0095	5.10063	2.55031	0.0805978	0.832701	-1.20091	KO-WT down vs WT-WT	4.77445	152.402	9.06455e-31	2.89344e-29	159.602	1
1305	Atg10	Atg10	0.0806219	1	37.7757	10.5031	5.25154	56.5649	10.9443	5.47215	0.0806219	0.667829	-1.49739	KO-WT down vs WT-WT	4.77342	658.997	3.34478e-30	4.61765e-28	690.277	1
1896	Car6	Car6	0.0807207	1	17.1593	4.29098	2.14549	25.7536	5.4563	2.72815	0.0807207	0.666285	-1.50086	KO-WT down vs WT-WT	4.76918	137.878	2.49355e-31	7.20892e-30	144.551	1
12055	Tox3	Tox3	0.0807392	1	21.5251	2.57499	1.2875	29.4931	5.89856	2.94928	0.0807392	0.729834	-1.37018	KO-WT down vs WT-WT	4.76838	118.514	7.25618e-30	1.80346e-28	124.271	1
5539	Hsh2d	Hsh2d	0.0807496	1	23.8321	11.1245	5.56223	42.6867	10.4024	5.20121	0.0807496	0.558302	-1.79114	KO-WT down vs WT-WT	4.76793	663.592	1.29491e-30	1.80223e-28	695.891	1
12544	Ulk2	Ulk2	0.0808412	1	82.0124	6.5671	3.28355	125.541	34.5578	17.2789	0.0808412	0.65327	-1.53076	KO-WT down vs WT-WT	4.76401	3536.91	2.48576e-30	1.84548e-27	3712.11	1
5645	Ift22	Ift22	0.0809151	1	122.136	17.4779	8.73896	93.1117	15.6533	7.82663	0.0809151	1.31172	1.31172	KO-WT up vs WT-WT	4.76085	1572.51	0	0	1651.51	1
4158	Fam96b	Fam96b	0.0810189	1	293.411	22.669	11.3345	257.343	18.3579	9.17896	0.0810189	1.14015	1.14015	KO-WT up vs WT-WT	4.75641	2428.33	1.44591e-29	7.38194e-27	2552.69	1
13271	Zfp534	Zfp534	0.0810471	1	696.837	263.157	131.579	1266.7	378.437	189.218	0.0810471	0.550119	-1.81779	KO-WT down vs WT-WT	4.75521	606193	9.27301e-31	1.18212e-25	637398	1
4405	Fosb	Fosb	0.0811542	0.913447	10.2154	3.95937	1.97969	3.98132	3.24752	1.62376	0.0811542	2.58733	2.58733	KO-WT up vs WT-WT	4.75065	74.551	0.0130648	0.205024	78.4641	1
1673	Bnipl	Bnipl	0.0812217	1	129.773	36.8431	18.4215	74.4823	25.4131	12.7065	0.0812217	1.74234	1.74234	KO-WT up vs WT-WT	4.74777	5706.55	2.80411e-37	3.37038e-34	6009.71	1
10789	Smg1	Smg1	0.081238	1	2681.65	845.15	422.575	4003.43	656.302	328.151	0.081238	0.669838	-1.4929	KO-WT down vs WT-WT	4.74708	3261280	5.02363e-37	3.45127e-31	3435030	1
5681	Igsf21	Igsf21	0.0812554	1	59.3469	22.6121	11.306	27.3667	12.6123	6.30617	0.0812554	2.16858	2.16858	KO-WT up vs WT-WT	4.74634	1909.1	6.45948e-31	2.59817e-28	2011.13	1
11493	Tceal7	Tceal7	0.0812665	0.970064	7.92465	5.57494	2.78747	16.4453	4.12031	2.06016	0.0812665	0.479444	-2.08575	KO-WT down vs WT-WT	4.74587	136.8	0.00155576	0.0448449	144.126	1
2605	Cntfr	Cntfr	0.0813114	1	143.843	44.3593	22.1796	73.4605	35.7898	17.8949	0.0813114	1.9581	1.9581	KO-WT up vs WT-WT	4.74396	9246.9	9.47603e-31	1.84706e-27	9745.97	1
7807	Nrip1	Nrip1	0.0813754	1	170.502	34.0295	17.0147	222.119	24.2957	12.1479	0.0813754	0.767615	-1.30274	KO-WT down vs WT-WT	4.74124	4973.43	1.28521e-36	1.34815e-33	5244.86	1
419	A230046K03Rik	A230046K03Rik	0.0813924	1	914.298	375.879	187.939	1456.46	227.197	113.598	0.0813924	0.627756	-1.59298	KO-WT down vs WT-WT	4.74052	548678	2.5599e-31	2.96288e-26	578710	1
408	9530053A07Rik	9530053A07Rik	0.0814366	1	11.2787	4.03523	2.01762	19.1186	4.90615	2.45308	0.0814366	0.589933	-1.69511	KO-WT down vs WT-WT	4.73865	114.732	6.69917e-31	1.62201e-29	121.06	1
5581	Hyal2	Hyal2	0.0814596	1	650.111	111.05	55.525	504.981	38.721	19.3605	0.0814596	1.2874	1.2874	KO-WT up vs WT-WT	4.73767	39317.2	6.49802e-37	5.3926e-33	41494.2	1
3930	Exoc3l	Exoc3l	0.0815007	1	228.687	72.657	36.3285	113.5	58.625	29.3125	0.0815007	2.01486	2.01486	KO-WT up vs WT-WT	4.73593	24766.8	0	0	26147.8	1
2995	D2hgdh	D2hgdh	0.0815616	1	339.9	31.8665	15.9333	381.369	10.7152	5.35759	0.0815616	0.891263	-1.122	KO-WT down vs WT-WT	4.73336	3210.04	4.35773e-29	2.9553e-26	3390.87	1
12760	Vsig10	Vsig10	0.0815633	1	400.046	70.9861	35.493	278.745	68.0608	34.0304	0.0815633	1.43517	1.43517	KO-WT up vs WT-WT	4.73328	27466.2	1.27431e-30	7.39456e-27	29013.9	1
10310	Setbp1	Setbp1	0.0815757	1	55.215	15.6881	7.84403	95.3651	28.5231	14.2615	0.0815757	0.578985	-1.72716	KO-WT down vs WT-WT	4.73276	3009.13	4.0864e-31	2.59817e-28	3179.04	1
10967	Spag16	Spag16	0.0816264	1	9.59611	2.06246	1.03123	16.2255	4.9648	2.4824	0.0816264	0.591422	-1.69084	KO-WT down vs WT-WT	4.73062	82.0373	1.66279e-30	2.88357e-29	86.7089	1
11981	Tnfrsf12a	Tnfrsf12a	0.0817052	1	282.676	61.046	30.523	186.433	48.6766	24.3383	0.0817052	1.51624	1.51624	KO-WT up vs WT-WT	4.7273	17290.6	5.03698e-31	1.84233e-27	18288.1	1
8161	Pars2	Pars2	0.0817369	1	283.723	14.2409	7.12046	253.142	20.3192	10.1596	0.0817369	1.12081	1.12081	KO-WT up vs WT-WT	4.72596	1745.79	2.00004e-29	7.38825e-27	1847.02	1
10913	Snx4	Snx4	0.0817391	1	796.403	151.915	75.9573	988.726	35.6608	17.8304	0.0817391	0.805484	-1.24149	KO-WT down vs WT-WT	4.72587	69044.2	0	0	73049.3	1
186	2410089E03Rik	2410089E03Rik	0.081758	1	497.164	94.4787	47.2393	643.626	72.0957	36.0479	0.081758	0.772442	-1.2946	KO-WT down vs WT-WT	4.72507	40042.1	3.48732e-30	2.9553e-26	42372	1
6883	Mex3c	Mex3c	0.0817874	1	675.16	70.2784	35.1392	765.756	21.6005	10.8003	0.0817874	0.88169	-1.13419	KO-WT down vs WT-WT	4.72383	15321.2	2.05074e-29	6.65132e-26	16216.9	1
5125	Grhpr	Grhpr	0.0818388	1	641.468	37.0575	18.5288	584.001	28.3317	14.1658	0.0818388	1.0984	1.0984	KO-WT up vs WT-WT	4.72167	6164.45	5.63489e-30	7.35672e-27	6527.83	1
55	1600002H07Rik	1600002H07Rik	0.0818392	1	640.846	59.4483	29.7242	518.862	79.1862	39.5931	0.0818392	1.2351	1.2351	KO-WT up vs WT-WT	4.72165	27776.2	5.01939e-30	2.95277e-26	29413.6	1
9750	Rnf122	Rnf122	0.081886	1	128.558	20.7437	10.3719	168.831	25.2754	12.6377	0.081886	0.761458	-1.31327	KO-WT down vs WT-WT	4.71968	3027.63	2.87687e-30	1.84548e-27	3207.45	1
1721	Bscl2	Bscl2	0.0819504	1	406.49	57.7345	28.8672	328.753	25.5431	12.7715	0.0819504	1.23646	1.23646	KO-WT up vs WT-WT	4.71698	11280.3	1.23473e-29	2.95277e-26	11957.2	1
308	4930550C14Rik	4930550C14Rik	0.0819781	1	23.9044	4.89355	2.44677	15.8033	4.39878	2.19939	0.0819781	1.51262	1.51262	KO-WT up vs WT-WT	4.71581	122.506	2.49754e-30	6.48803e-29	129.888	1
4508	Fzr1	Fzr1	0.0819989	1	1518.58	117.58	58.79	1353.23	64.9155	32.4578	0.0819989	1.12218	1.12218	KO-WT up vs WT-WT	4.71494	51031.9	0	0	54117.2	1
1376	Atp6v0b	Atp6v0b	0.0820145	1	1002.64	132.989	66.4946	775.927	127.409	63.7045	0.0820145	1.29218	1.29218	KO-WT up vs WT-WT	4.71428	95942.8	3.26078e-30	6.63617e-26	101757	1
4409	Foxd3	Foxd3	0.0820221	1	218.084	53.7867	26.8933	151.103	8.244	4.122	0.0820221	1.44328	1.44328	KO-WT up vs WT-WT	4.71397	8374.75	1.04056e-30	1.84864e-27	8882.91	1
13280	Zfp568	Zfp568	0.0820247	1	4964.65	638.579	319.29	5849.55	330.182	165.091	0.0820247	0.848724	-1.17824	KO-WT down vs WT-WT	4.71386	1461680	1.37125e-29	4.25199e-24	1550410	1
10942	Sos2	Sos2	0.0821044	1	138.456	13.1877	6.59383	193.739	42.9487	21.4744	0.0821044	0.714653	-1.39928	KO-WT down vs WT-WT	4.71052	5704.92	0	0	6055.52	1
9047	Prps1	Prps1	0.0821688	1	1860.75	230.586	115.293	2391.2	364.378	182.189	0.0821688	0.778168	-1.28507	KO-WT down vs WT-WT	4.70782	525227	1.05687e-30	1.17909e-25	557824	1
10	0610010K14Rik	0610010K14Rik	0.08217	1	1351.87	132.446	66.2231	1164.17	75.7544	37.8772	0.08217	1.16122	1.16122	KO-WT up vs WT-WT	4.70777	65760.2	0	0	69842.2	1
9083	Prss42	Prss42	0.0822331	1	81.8003	17.0988	8.54939	121.35	27.2373	13.6187	0.0822331	0.674088	-1.48349	KO-WT down vs WT-WT	4.70513	2919.74	1.67286e-30	1.03808e-27	3102.72	1
3362	Dnd1	Dnd1	0.0822359	1	236.696	32.4914	16.2457	190.233	19.2813	9.64063	0.0822359	1.24424	1.24424	KO-WT up vs WT-WT	4.70502	4029.72	5.38687e-31	4.61371e-28	4282.37	1
6676	Mapk6	Mapk6	0.0823358	1	2639.59	289.527	144.763	3072.04	199.846	99.9228	0.0823358	0.859233	-1.16383	KO-WT down vs WT-WT	4.70085	349077	2.54486e-29	1.88978e-24	371292	1
1745	Btg2	Btg2	0.0823645	1	1897.45	531.816	265.908	1088.37	387.964	193.982	0.0823645	1.74339	1.74339	KO-WT up vs WT-WT	4.69965	1221940	1.81704e-30	4.72444e-25	1300030	1
5796	Ipo5	Ipo5	0.0823702	1	11078.5	1885.89	942.944	14501.1	2049.04	1024.52	0.0823702	0.763976	-1.30894	KO-WT down vs WT-WT	4.69941	21866800	6.49814e-30	3.02364e-23	23265400	1
12339	Ttll6	Ttll6	0.0824102	1	352.038	76.2193	38.1096	522.084	115.5	57.75	0.0824102	0.674294	-1.48303	KO-WT down vs WT-WT	4.69774	53976	0	0	57448.8	1
5579	Hvcn1	Hvcn1	0.0824347	1	276.313	10.8803	5.44013	338.186	49.1676	24.5838	0.0824347	0.817045	-1.22392	KO-WT down vs WT-WT	4.69672	7146.07	4.86004e-30	7.39456e-27	7607.51	1
6763	Mcm3	Mcm3	0.0824683	1	5705.22	574.438	287.219	6769.75	648.762	324.381	0.0824683	0.842752	-1.18659	KO-WT down vs WT-WT	4.69532	2115350	1.04866e-30	4.72444e-25	2252610	1
8002	Orai1	Orai1	0.0824992	1	214.162	41.0065	20.5032	151.828	29.8941	14.9471	0.0824992	1.41055	1.41055	KO-WT up vs WT-WT	4.69404	7252.83	4.78168e-30	7.38825e-27	7725.57	1
11113	Ss18l1	Ss18l1	0.0825016	1	180.766	16.0717	8.03584	204.617	10.8977	5.44883	0.0825016	0.883434	-1.13195	KO-WT down vs WT-WT	4.69394	1061.93	2.03935e-30	4.61371e-28	1131.17	1
12629	Usp37	Usp37	0.0825048	1	1285.02	35.0068	17.5034	1432.9	115.195	57.5974	0.0825048	0.896795	-1.11508	KO-WT down vs WT-WT	4.69381	40823	5.43214e-29	4.72444e-25	43486	1
6822	Med29	Med29	0.0828655	1	280.2	24.3403	12.1701	234.492	28.2256	14.1128	0.0828655	1.19492	1.19492	KO-WT up vs WT-WT	4.67885	3899.73	1.99277e-29	1.66094e-26	4167.4	1
12890	Wnt6	Wnt6	0.0828753	0.942957	33.0678	14.2335	7.11673	12.3468	9.40499	4.70249	0.0828753	2.69346	2.69346	KO-WT up vs WT-WT	4.67845	816.06	0.005658	0.986923	872.148	1
13522	Zranb1	Zranb1	0.0829459	1	295.619	27.2314	13.6157	355.212	40.2683	20.1342	0.0829459	0.832232	-1.20159	KO-WT down vs WT-WT	4.67553	6629.21	5.21533e-30	7.39456e-27	7089.26	1
2713	Cox4i1	Cox4i1	0.0829836	1	6563.96	551.143	275.571	5863.43	151.297	75.6485	0.0829836	1.11947	1.11947	KO-WT up vs WT-WT	4.67397	916049	0	0	979947	1
13245	Zfp454	Zfp454	0.0830536	1	50.1351	11.3512	5.67558	67.4441	8.40798	4.20399	0.0830536	0.743359	-1.34524	KO-WT down vs WT-WT	4.67109	559.25	9.65039e-31	1.1554e-28	598.629	1
659	Acvrl1	Acvrl1	0.0831226	1	32.1911	11.3452	5.67259	16.2547	6.36729	3.18365	0.0831226	1.98042	1.98042	KO-WT up vs WT-WT	4.66825	474.076	2.83461e-31	2.87864e-29	507.766	1
12870	Wibg	Wibg	0.0831689	1	882.889	73.5207	36.7603	744.665	85.6314	42.8157	0.0831689	1.18562	1.18562	KO-WT up vs WT-WT	4.66634	35664	9.65867e-31	7.38194e-27	38214.1	1
2782	Crebzf	Crebzf	0.0831888	1	845.095	113.348	56.6742	684.025	66.7242	33.3621	0.0831888	1.23547	1.23547	KO-WT up vs WT-WT	4.66553	48428.1	0	0	51900	1
8764	Polr2c	Polr2c	0.0832473	1	574.844	41.9937	20.9969	509.988	32.2933	16.1466	0.0832473	1.12717	1.12717	KO-WT up vs WT-WT	4.66312	7851.76	4.3991e-30	7.40719e-27	8418.99	1
7312	Myd88	Myd88	0.0833755	1	137.448	10.1274	5.0637	117.246	13.0398	6.51992	0.0833755	1.17231	1.17231	KO-WT up vs WT-WT	4.65786	761.845	1.12928e-29	1.84706e-27	817.805	1
8835	Ppib	Ppib	0.083454	1	3260.16	144.994	72.4969	2821.05	328.41	164.205	0.083454	1.15565	1.15565	KO-WT up vs WT-WT	4.65465	359925	4.46328e-36	3.45127e-31	386629	1
12283	Tssc1	Tssc1	0.0834702	1	462.518	19.0271	9.51356	407.437	40.8175	20.4088	0.0834702	1.13519	1.13519	KO-WT up vs WT-WT	4.65398	5663.25	2.42655e-29	2.95277e-26	6084.3	1
10173	Scyl3	Scyl3	0.0835197	1	448.478	37.5263	18.7631	396.053	20.7321	10.366	0.0835197	1.13237	1.13237	KO-WT up vs WT-WT	4.65196	5130.3	2.67975e-29	2.9553e-26	5514.12	1
5329	Heatr5a	Heatr5a	0.0835243	1	1227.05	141.119	70.5596	1412.19	54.8561	27.4281	0.0835243	0.8689	-1.15088	KO-WT down vs WT-WT	4.65177	63981.9	2.1468e-30	2.95277e-26	68771.5	1
8382	Pfkl	Pfkl	0.0836065	1	3507.66	381.997	190.999	3017.7	121.455	60.7275	0.0836065	1.16236	1.16236	KO-WT up vs WT-WT	4.64842	448126	1.96194e-29	1.89139e-24	482019	1
7534	Ndufs7	Ndufs7	0.0836122	1	895.803	121.146	60.5729	730.531	60.0496	30.0248	0.0836122	1.22624	1.22624	KO-WT up vs WT-WT	4.64818	50987.5	0	0	54846.7	1
12763	Vstm5	Vstm5	0.0836504	1	39.27	9.61386	4.80693	24.2042	7.71661	3.85831	0.0836504	1.62245	1.62245	KO-WT up vs WT-WT	4.64663	423.695	0	0	455.917	1
9821	Robo3	Robo3	0.0836743	1	10.4564	1.98825	0.994126	6.59866	2.45215	1.22607	0.0836743	1.58462	1.58462	KO-WT up vs WT-WT	4.64565	27.7797	1.20659e-30	7.21508e-30	29.8985	1
6932	Mib1	Mib1	0.083688	1	506.564	92.4083	46.2042	665.304	91.3111	45.6555	0.083688	0.761402	-1.31337	KO-WT down vs WT-WT	4.64509	47037.2	7.26503e-31	7.35672e-27	50631	1
10349	Sft2d2	Sft2d2	0.0837351	1	516.363	30.0696	15.0348	455.717	39.4992	19.7496	0.0837351	1.13308	1.13308	KO-WT up vs WT-WT	4.64317	6865.48	4.98393e-30	7.36932e-27	7393.09	1
7516	Ndufb10	Ndufb10	0.083758	1	1035.18	107.366	53.6832	869.094	83.416	41.708	0.083758	1.1911	1.1911	KO-WT up vs WT-WT	4.64224	51489.2	1.06579e-29	1.18212e-25	55457.3	1
5228	Gys1	Gys1	0.0837708	1	1019.68	106.245	53.1227	1290.53	194.635	97.3173	0.0837708	0.790122	-1.26563	KO-WT down vs WT-WT	4.64172	136942	9.01798e-30	2.66053e-25	147512	1
8365	Pex19	Pex19	0.0838255	1	1091.68	46.763	23.3815	1171.17	45.2763	22.6382	0.0838255	0.932131	-1.07281	KO-WT down vs WT-WT	4.6395	11793.7	4.6503e-29	1.18212e-25	12710.2	1
[truncated: 11,559 more rows]
