# Supplementary material for: Co-existence of intact stemness and priming of neural differentiation programs in mES cells lacking Trim71
Source: Sci Rep. 2015 Jun 9;5:11126. doi: 10.1038/srep11126 (PMC4460895; doi:10.1038/srep11126)
Supplement: Supplementary Table S2 [file srep11126-s3.xls]

## Sheet: SupplTable1_9027_present_genes
ID	Symbol	GSM495453	GSM495454	GSM495455	GSM495456	GSM495457	GSM495458	GSM495459	GSM495460	GSM495461	GSM495462	GSM495463	GSM495464	GSM495465	GSM495466	GSM495467	GSM495468	GSM495469	GSM495470	GSM495471	GSM495472	GSM495473	GSM495474	GSM495475	GSM495476	GSM495477	GSM495478	GSM495479	GSM495480	GSM495481	GSM495482	GSM495483	GSM495484	GSM495485	GSM495486	GSM495487	GSM495488	GSM495489	GSM495490	GSM495491	GSM495492	GSM495493	GSM495494	GSM495495	GSM495496	GSM495497	GSM495498	GSM495499	GSM495500
1415670_at	Copg1	9.54724	9.52084	9.60557	9.47841	9.45755	9.45652	9.55121	9.37432	9.71021	9.58898	9.57692	9.51851	9.64807	9.62058	9.43773	9.61741	9.23023	9.61007	9.58132	9.45493	9.58977	9.49401	9.54193	9.4376	9.80474	9.5507	9.40872	9.72933	9.5848	9.54189	9.65773	9.65713	9.66486	9.54464	9.75546	9.55081	9.64072	9.54991	9.63735	9.51457	9.66806	9.6497	9.55544	9.76085	9.6714	9.5574	9.52606	9.60418
1415671_at	Atp6v0d1	9.94824	9.99499	9.92828	10.2055	10.1593	10.2459	10.1937	9.83681	10.211	10.3808	10.3718	10.1939	10.2188	10.2565	10.4925	10.0723	10.2167	10.4387	10.165	10.1506	10.055	10.1874	10.1491	10.3909	10.7357	10.1575	10.123	10.8353	10.2004	10.1329	10.1016	10.4227	10.199	10.08	10.2445	10.1801	10.135	10.0952	10.0346	10.1369	10.0088	10.2292	10.2744	10.2267	10.2616	10.3701	10.2611	10.2065
1415672_at	Golga7	11.026	11.1471	10.9497	11.1423	11.037	11.0614	11.0285	11.0167	11.0844	11.0299	11.017	11.1388	11.0148	11.1054	11.2152	11.052	11.0926	11.24	11.1653	11.0394	11.0909	11.1265	11.0289	11.1527	11.3079	11.0535	11.0123	11.0791	11.1991	11.0435	11.0919	11.0501	10.9791	11.0539	11.0623	11.084	10.9769	11.0417	11.0751	11.0065	11.0564	10.9274	11.061	11.1058	11.0403	10.9883	11.0919	11.0462
1415673_at	Psph	10.4663	10.7445	10.7806	10.134	10.4158	10.4559	10.1977	10.4326	10.129	10.248	10.2692	9.95435	10.4948	10.3792	9.85843	10.2658	10.1791	9.71099	10.5239	10.3959	10.3715	9.87565	10.0656	9.94817	9.36415	10.3303	10.2662	9.17705	10.1663	10.2885	10.4516	10.2545	9.91598	10.2201	10.0318	9.7455	10.437	9.99144	10.2186	10.0666	9.67782	9.99075	10.3311	10.263	10.3349	10.148	10.2698	10.1835
1415674_a_at	Trappc4	10.0247	10.0501	9.89053	9.85623	9.92203	9.84002	9.53749	9.8286	9.57915	9.65848	9.5914	9.55046	9.63367	9.61955	9.72417	9.50493	9.48693	9.66748	9.64326	9.67309	9.80244	9.4763	9.50427	9.50313	9.65417	9.70317	9.6514	9.76429	9.70958	9.71082	9.49896	9.35288	9.44763	9.52412	9.19741	9.35945	9.80089	9.27151	9.66649	9.69729	9.40288	9.82932	9.56274	9.4362	9.65296	9.47733	9.32698	9.59121
1415675_at	Dpm2	8.90591	8.97244	8.85672	8.53255	8.80482	8.71973	8.8681	9.04992	8.77969	8.85554	8.85014	8.8659	8.64445	8.60424	8.57927	8.67219	8.64737	8.7783	8.76073	8.90282	8.88476	8.51771	8.74021	8.60857	9.18436	8.71822	8.71712	9.23508	8.68932	8.81146	8.73601	8.7086	8.68446	8.68518	8.74638	8.5019	8.86589	8.57909	8.92908	8.90915	8.66969	9.03952	8.79881	8.56284	8.8611	8.85005	8.47369	8.80362
1415676_a_at	Psmb5	11.7228	11.8025	11.6166	11.7773	11.7268	11.6961	11.7158	11.5795	11.7859	11.7668	11.7568	11.7437	11.6813	11.6759	11.7323	11.7502	11.5726	11.7923	11.7259	11.713	11.7566	11.8718	11.8011	11.802	11.5371	11.7391	11.71	11.5807	11.6407	11.7377	11.6989	11.8078	11.7769	11.7287	11.6447	11.7102	11.763	11.6546	11.701	11.7492	11.6783	11.7876	11.6945	11.7833	11.7953	11.7911	11.6786	11.8216
1415677_at	Dhrs1	7.90277	8.10817	7.96317	8.13242	8.1076	7.97615	8.24314	8.18357	8.36672	8.48507	8.30311	8.19478	7.77805	8.24901	7.98021	7.76797	8.27972	8.19999	7.98686	7.97306	7.93492	8.10646	8.12478	8.00161	8.1867	8.09095	7.91314	8.25456	7.96287	7.81358	7.96184	8.12768	7.97891	7.88304	8.16684	7.91369	8.31824	7.82846	8.10052	8.10512	7.77935	8.1735	7.85835	8.17083	8.08285	8.04452	8.06951	8.08841
1415679_at	Psenen	10.3345	10.4019	10.3992	10.3138	10.3149	10.5393	10.3646	10.559	10.2303	10.371	10.3257	10.3036	10.1534	10.3969	10.1205	10.19	10.4529	10.0426	10.3491	10.3628	10.5123	10.1937	10.3493	10.3578	10.1555	10.1861	10.2508	10.3173	10.166	10.3893	10.3638	10.235	9.97731	10.2511	10.173	9.98146	10.3162	10.0528	10.4166	10.3668	10.3163	10.5333	10.4474	10.0414	10.1398	10.2018	9.96964	10.1674
1415681_at	Mrpl43	10.4314	10.5626	10.3923	10.4589	10.7083	10.7743	10.814	10.7045	10.8216	10.7817	10.822	10.8269	10.5815	10.701	10.4839	10.6295	10.7395	10.5034	10.7662	10.8787	10.7786	10.4026	10.3933	10.3967	10.7208	10.7244	10.7795	10.6273	10.6926	10.7725	10.7745	10.832	10.6382	10.7935	10.7205	10.5301	10.7418	10.6168	10.7648	10.7445	10.5499	10.7783	10.7749	10.7592	10.8103	10.7763	10.6366	10.6648
1415684_at	Atg5	8.29672	8.2174	8.25833	8.19728	8.31213	8.62443	8.64283	8.7291	8.61125	8.7597	8.59915	8.45686	8.54743	8.66785	8.12869	8.73936	8.6041	8.31763	8.61114	8.82121	8.50397	8.72614	8.73033	8.7373	8.64612	8.49868	8.54902	8.56195	8.52544	8.43473	8.75437	8.6361	8.35354	8.74822	8.52271	8.47576	8.534	8.42071	8.48802	8.55873	8.58332	8.5301	8.23135	8.60621	8.51775	8.41027	8.39267	8.46755
1415685_at	Mtif2	9.5741	9.54328	9.65288	9.77729	9.69817	10.0882	9.57666	9.52779	9.62249	9.70736	9.5162	9.52792	9.74639	9.60988	9.61104	9.73058	9.62842	9.52062	9.6828	9.82597	9.68901	9.59577	9.67491	9.71041	9.55978	9.85283	9.68894	9.13186	9.92069	9.55206	9.48771	9.3856	9.49183	9.4478	9.88008	9.55304	9.57966	9.72479	9.52395	9.30707	9.24663	9.44072	9.2848	9.55603	9.64558	9.33314	9.51633	9.53146
1415688_at	Ube2g1	10.2518	10.3864	10.2899	10.5022	10.5144	10.3862	10.1122	10.2498	10.0717	10.043	10.1533	10.1024	10.1194	10.1619	10.0905	10.2618	10.3166	10.2432	10.1666	10.2055	10.1511	9.79192	9.82186	9.79904	10.086	9.91971	9.85937	9.96158	10.0097	9.90789	10.259	10.1728	10.0459	10.1129	10.3881	10.0536	10.1172	10.256	10.2996	10.2511	10.4475	10.1611	10.1558	10.3303	10.0339	9.94393	10.3263	10.0097
1415689_s_at	Zkscan3	6.64602	6.4958	6.25525	6.89076	6.70949	6.86563	7.11094	6.80681	6.87347	7.19993	7.23255	6.91315	6.56939	6.71904	7.06883	6.64121	6.73925	6.94225	6.84333	6.8267	6.74104	6.83001	6.60142	6.88259	6.71127	6.90411	6.72872	6.81043	6.63865	6.49714	7.05665	6.97227	6.87117	6.69871	7.11595	6.93554	6.99797	6.64273	6.83143	6.87025	6.70446	6.81706	6.48823	6.8891	6.81706	6.53649	6.8162	6.51492
1415690_at	Mrpl27	10.3837	10.3644	10.0895	10.208	10.3054	10.2151	10.4288	10.4312	10.4037	10.4247	10.3177	10.4202	10.0452	10.1345	10.3733	10.1418	10.1955	10.3396	10.3463	10.3264	10.4643	10.1695	10.1915	10.3249	10.4605	10.3546	10.3847	10.3385	10.3252	10.4945	10.2698	10.4079	10.323	10.1828	10.2484	10.1382	10.3343	10.2133	10.3017	10.119	10.2033	10.3466	10.2569	10.1679	10.2937	10.2655	10.1714	10.2539
1415695_at	Psma1	11.6075	11.7434	11.7288	11.5369	11.6609	11.659	11.5905	11.9191	11.544	11.4488	11.5843	11.5237	11.6187	11.4971	11.5307	11.5274	11.5546	11.5767	11.7078	11.5727	11.5721	11.5527	11.6759	11.5747	11.4654	11.4534	11.4576	11.2567	11.5325	11.4637	11.6201	11.4573	11.5539	11.6471	11.555	11.4184	11.6633	11.441	11.5376	11.483	11.5493	11.5773	11.4857	11.5653	11.5525	11.4891	11.5589	11.5721
1415696_at	Sar1a	9.45988	9.60769	9.44562	9.36198	9.60253	9.49983	9.83358	9.7989	9.92914	9.95608	9.83822	9.8691	9.65725	9.80267	9.69044	9.78109	9.81062	9.74483	9.73805	9.86664	9.6957	9.71536	9.7453	9.65052	10.1132	9.76343	9.78289	10.1577	9.757	9.73185	9.79609	10.0123	9.81409	9.79831	9.88231	9.76971	9.95449	9.73467	9.81496	9.96877	9.82442	9.86279	9.80835	9.87732	9.80118	9.91763	9.84015	9.80744
1415698_at	Golm1	9.79998	9.84673	9.30826	9.77387	9.73883	9.37105	10.0257	9.96035	10.2888	10.1522	10.109	10.2002	9.88541	10.2423	10.201	9.93437	10.0553	10.1862	10.2876	10.265	10.29	10.5719	10.349	10.6336	10.0749	10.2674	10.1561	10.1885	10.3133	10.158	9.94067	10.192	10.3119	9.98088	10.1971	10.1803	10.243	10.21	10.1454	10.1941	10.119	10.0759	10.198	10.3511	10.3879	10.1859	10.3312	10.3124
1415699_a_at	Gps1	10.9444	10.9332	10.8154	10.9827	11.0166	11.0056	10.9414	10.8033	10.832	10.9133	10.9356	10.9348	10.8356	10.6781	11.0451	10.9579	10.9067	10.9388	10.8884	10.9118	10.9077	10.3152	10.2951	10.3535	10.9705	10.8797	10.875	10.9208	10.8775	10.8968	10.7536	10.8333	10.816	10.6987	11.0176	10.7606	10.8867	10.9139	10.9914	10.9467	11.1192	11.0198	10.9177	10.7476	10.971	10.7813	10.8374	10.7739
1415700_a_at	Ssr3	10.8526	10.9006	10.8456	10.9047	10.9132	10.9719	10.9705	10.8468	10.9178	10.9294	11.1229	10.9805	10.8661	11.0854	10.8757	10.8739	10.9902	10.9219	10.8826	10.9109	10.6868	10.9667	11.0253	10.8728	10.9679	10.7806	10.736	10.9297	10.8108	10.6468	10.9888	11.0156	10.8298	10.9846	11.0062	10.8313	10.9582	10.7972	10.7557	10.9824	10.9038	10.8727	10.8677	11.1145	10.7535	11.0455	11.0133	10.8245
1415702_a_at	Ctbp1	10.0079	9.91942	9.65824	9.97718	10.0041	9.8908	10.231	9.46508	10.1517	10.195	10.2332	10.1403	10.0081	10.1947	10.3376	10.0404	10.1223	10.3162	10.1113	10.0093	10.0093	10.3035	10.2736	10.4155	10.3453	10.0395	10.0318	10.3569	10.1967	10.2757	10.147	10.1853	10.1232	10.0908	10.1228	10.0898	10.1664	10.0967	10.0689	10.1159	10.273	10.3428	10.1172	10.037	10.2272	10.0436	10.0065	10.2748
1415703_at	Huwe1	10.1269	10.0874	10.0601	10.2319	10.3177	10.2037	10.5392	10.2726	10.7201	10.5773	10.4331	10.6025	10.6443	10.665	10.4316	10.6836	10.3386	10.629	10.1349	10.2879	9.94068	10.2617	10.3774	10.2775	10.7798	10.1259	10.1481	10.6977	10.1656	10.028	10.3278	10.7003	10.9121	10.295	10.804	10.9403	10.6421	10.6246	10.7059	10.7473	10.7999	10.4227	10.5518	10.9252	10.4557	10.6202	10.7928	10.6246
1415704_a_at	Cdv3	11.409	11.2802	11.3835	11.1499	11.1696	11.2829	11.6566	11.5198	11.8116	11.8057	11.8391	11.6698	11.7452	11.6085	11.4058	11.8418	11.4331	11.6373	11.5267	11.9037	11.3153	11.7793	11.876	11.7555	11.6627	11.8112	11.7444	11.8152	11.6527	11.4955	11.6307	11.7042	11.7553	11.8534	11.5892	11.6603	11.7426	11.4353	11.5296	11.7924	11.509	11.7657	11.3441	11.6996	11.7309	11.7039	11.6178	11.7749
1415705_at	Smim7	7.69915	7.59026	7.56352	7.74866	7.83886	7.95994	7.9972	7.82775	7.85589	8.03327	7.96495	7.72052	7.57699	7.99132	8.24806	7.62333	7.99434	8.12724	7.66682	7.6462	7.65938	6.86391	6.93463	6.88535	8.09171	7.43608	7.36829	7.87002	7.57623	7.32997	7.74303	7.98631	7.4076	7.51361	7.8892	7.57702	7.81571	7.76308	7.82411	7.76974	7.70663	7.83861	7.76112	7.76922	7.81001	7.67472	7.84358	7.667
1415706_at	Copa	10.6811	10.6849	10.5873	10.7859	10.7076	10.745	10.8432	10.6051	10.9217	10.9329	10.3977	10.8857	10.905	10.9755	10.9991	10.8571	10.8555	10.9791	10.7752	10.8292	10.7453	10.5359	10.5778	10.5607	11.2484	10.828	10.7731	10.8343	10.8554	10.774	10.8846	11.007	11.0046	10.76	10.9364	10.9099	10.8642	10.8547	10.8446	10.8658	11.0322	10.2885	10.9005	11.0549	10.7924	10.9293	10.9059	10.8668
1415707_at	Anapc2	9.01815	9.11755	9.08698	9.49144	9.41904	9.54514	9.40554	9.14056	9.41314	9.33766	9.34338	9.40653	9.37121	9.48809	9.34046	9.40058	9.53281	9.28213	9.25155	9.43977	9.28051	9.30676	9.35857	9.33767	9.47402	9.36939	9.28011	9.48522	9.29073	9.23432	9.32723	9.44231	9.36173	9.29402	9.52409	9.33767	9.33565	9.47614	9.3306	9.31182	9.42266	9.37935	9.26849	9.33231	9.39339	9.24322	9.43112	9.32932
1415708_at	Tug1	9.72997	9.55646	9.56733	9.55881	9.41899	9.38112	9.9606	10.1852	10.1429	10.0475	10.0376	10.023	10.0182	10.1234	9.93072	10.0796	9.85155	9.9841	9.89627	9.78637	9.93216	9.8037	9.53762	9.94188	10.1433	9.90945	9.79411	10.1047	9.91154	9.64313	9.99338	10.1941	10.434	9.74976	10.319	10.3855	9.94698	10.0971	10.2606	9.96474	10.3274	9.969	9.8479	10.1797	9.89414	9.82483	10.2242	9.89348
1415710_at	Cox18	9.57042	9.63413	9.58102	9.42644	9.49759	9.56078	9.60763	9.2677	9.60297	9.65609	9.57439	9.34898	9.89697	9.90975	9.45914	9.75407	9.71729	9.43658	9.77848	9.83125	9.67402	9.55242	9.55838	9.60993	9.57819	9.67608	9.71039	9.57168	9.71591	9.53174	9.65919	9.4779	9.43517	9.66721	9.52169	9.46359	9.65918	9.40694	9.47501	9.58602	9.53352	9.59248	9.4303	9.48612	9.63983	9.43594	9.43775	9.59489
1415711_at	Arfgef1	8.69266	8.55128	8.27394	8.64661	8.72766	8.39368	8.80571	8.89336	8.91998	8.84404	8.81713	8.78251	8.76515	8.94404	9.0174	8.6488	8.86356	8.95256	8.85752	8.83323	8.85136	8.77243	8.74762	8.83416	9.4806	8.89855	8.81839	9.36261	8.94995	8.76728	8.77918	8.91086	8.87326	8.53929	9.03946	8.80716	8.8811	8.99368	8.85697	8.86566	9.26738	9.02489	9.13655	9.05284	8.81456	9.00787	8.92196	8.81616
1415712_at	Zranb1	7.16824	7.06017	6.97601	7.37264	7.17953	7.47521	7.77374	7.15363	7.83996	8.03089	8.06247	7.78117	7.76809	7.74441	7.81583	8.03164	7.57134	8.0935	7.72394	7.81294	7.49351	7.78465	7.57923	7.90706	7.7195	7.87248	7.72799	7.46434	7.82541	7.44926	7.84863	7.64947	7.80359	7.72538	8.12698	7.85086	7.66929	7.80154	7.56723	7.49742	7.5529	7.63916	7.34253	7.828	7.88768	7.52643	7.8634	7.58474
1415713_a_at	Ddx24	10.1925	9.88618	9.9565	10.0096	10.0764	10.0516	10.2798	10.1884	10.1506	10.2637	10.2617	10.1772	10.2419	9.98959	10.1995	10.2545	10.1193	10.0507	10.1573	10.2084	10.383	10.0354	10.0721	10.1402	10.0414	10.2638	10.2503	10.1177	10.0953	10.3272	10.3602	10.2467	10.1485	10.2436	10.2702	10.1654	10.1776	10.1793	10.2529	10.2291	10.2728	10.1688	10.1826	10.1616	10.2254	10.1236	10.1584	10.1871
1415716_a_at	Gm9846 /// Rps27	13.5072	13.5204	13.419	13.5804	13.522	13.4643	13.6221	13.4963	13.6863	13.6944	13.6742	13.6568	13.579	13.5784	13.5919	13.5755	13.5399	13.6337	13.6041	13.6383	13.5872	13.2789	13.2776	13.3369	13.5504	13.5734	13.5471	13.5135	13.5752	13.4917	13.5242	13.7337	13.6155	13.5258	13.7768	13.5659	13.6399	13.6608	13.6239	13.5564	13.6895	13.6744	13.421	13.6552	13.6636	13.4804	13.6662	13.5132
1415717_at	Rnf220	9.5526	9.55342	9.45276	9.73035	9.79614	9.68717	9.83671	9.34205	9.94655	9.94818	9.9497	9.89128	9.70953	9.97906	9.63174	9.84712	9.82738	9.97096	9.77746	9.8558	9.54325	10.0194	9.80385	9.72609	9.69011	9.70815	9.80614	9.60242	9.58308	9.71676	9.76528	9.95616	9.81987	9.96068	9.84147	9.93477	9.79335	9.66885	9.72577	9.89445	9.5754	9.65649	9.65254	10.0757	9.76925	9.81771	9.93688	9.81287
1415718_at	Sap30l	9.08958	9.21104	9.24735	9.17601	9.24803	9.44164	9.37309	8.44158	9.44223	9.50888	9.36039	9.1943	9.46307	9.38505	9.13274	9.48202	9.42821	9.33125	9.32352	9.57471	9.12466	9.4585	9.4951	9.65359	9.65088	9.3768	9.33097	9.6288	9.36058	9.2082	9.29361	9.32958	9.2316	9.28026	9.30296	9.05616	9.37559	9.13433	9.00985	9.39921	8.91412	9.54999	9.17458	9.26659	9.54647	9.39929	9.31866	9.37807
1415719_s_at	Armc1	9.56643	9.56295	9.38874	9.4387	9.63092	9.57808	9.9188	9.84207	10.0459	10.0984	10.0119	10.0888	9.7245	9.95651	9.7692	10.0103	9.89496	10.077	10.0139	10.0337	9.62378	10.0195	10.0628	10.1337	9.8404	9.9671	10.0044	9.6961	10.1658	9.76855	9.99623	10.0858	10.0593	9.95354	10.0453	9.99711	9.96378	9.94703	9.76001	10.048	9.71943	9.83808	9.64586	10.0757	10.0622	9.97205	10.1188	9.82443
1415720_s_at	Mad2l1bp	8.4181	8.27836	8.18525	8.20767	8.4031	8.35298	8.22911	8.36794	8.19795	8.42137	8.22004	8.31649	8.11765	7.93791	7.82799	8.30744	8.08349	7.85509	8.06748	8.20443	8.30276	7.98445	7.9883	7.9701	8.44734	7.98957	8.03938	8.49246	8.03176	7.97238	8.4024	8.36138	8.13681	8.20634	8.17791	7.89931	8.26905	8.16989	8.33011	8.20676	8.12031	8.38626	8.19997	8.11503	8.10423	8.20173	8.02984	7.98604
1415721_a_at	Naa60	8.25098	8.17119	8.03192	8.06706	8.13827	8.15421	8.4046	7.88389	8.41677	8.41321	8.44876	8.43353	8.30145	8.335	8.20779	8.43149	8.05719	8.4132	8.27365	8.56092	8.23462	8.69986	8.69097	8.85975	8.55313	8.46476	8.27978	8.57718	8.36104	8.35734	8.3298	8.14716	8.2717	8.23491	7.97858	8.22635	8.43045	7.99794	8.31957	8.63386	8.03134	8.43863	8.2696	8.14369	8.4005	8.36216	8.17299	8.34567
1415722_a_at	Vta1	9.91399	9.81272	9.87055	9.88655	9.92565	9.89451	9.92965	10.178	9.97105	9.92244	9.92286	9.93778	9.76725	9.77669	9.80476	9.81443	9.81099	9.85377	9.86269	9.96165	9.94185	9.48902	9.54323	9.40995	10.0404	9.81083	9.79844	10.0251	9.84749	9.92537	9.80643	9.90246	9.72081	9.82491	9.82333	9.68225	9.8326	9.71024	9.90213	9.82743	9.77876	9.89288	9.93772	9.74835	9.85052	9.87166	9.63983	9.81032
1415725_at	Rrn3	9.99877	9.99237	9.89964	10.0124	10.0835	9.93091	10.1508	10.1705	9.98338	10.1077	10.3155	10.1011	10.0108	9.86006	10.0128	9.96494	9.96314	10.1125	9.9751	10.0059	9.95581	9.85705	9.76073	9.7396	10.1914	10.0385	10.0408	10.2716	10.1177	9.98028	9.90529	10.197	10.1283	10.0893	10.1904	10.2424	9.88464	10.2565	10.134	10.0071	9.97337	10.3495	9.88182	10.02	10.1397	9.90389	10.1295	10.068
1415727_at	Apoa1bp	8.97799	9.407	9.3041	9.00574	9.0945	9.15708	9.70712	9.40452	9.41519	9.72043	9.55286	9.16667	9.21098	9.62809	9.07156	9.21802	9.59053	9.00505	9.21091	9.41081	9.26061	9.23427	9.33809	9.20576	9.41369	9.05555	9.12003	9.34568	9.02348	9.02674	9.34268	9.47092	9.06865	9.1454	9.42231	8.87898	9.64594	8.97787	9.4281	9.39562	9.15082	9.41549	9.16246	9.02674	9.20221	9.08493	9.12456	9.06066
1415730_at	Cpsf7	9.52881	9.52239	9.32219	9.48617	9.43086	9.29889	9.71191	9.31404	9.71643	9.665	9.71124	9.63786	9.4377	9.47808	9.6733	9.44026	9.31275	9.59618	9.54815	9.40523	9.47719	9.45014	9.27807	9.34057	9.69145	9.39521	9.33724	9.5386	9.49089	9.44458	9.54197	9.56746	9.64119	9.3432	9.61629	9.47124	9.75271	9.40579	9.7249	9.67949	9.41347	9.61021	9.47583	9.43611	9.56658	9.44174	9.32157	9.57331
1415733_a_at	Gm8069 /// Tomm5	11.7438	11.7113	11.7074	11.5784	11.7522	11.8944	11.4805	11.6181	11.429	11.4265	11.5693	11.3963	11.6217	11.3968	11.5182	11.6466	11.5566	11.4792	11.6324	11.7242	11.8392	11.6791	11.7258	11.5672	11.5216	11.6152	11.6621	11.5614	11.545	11.6249	11.7281	11.4806	11.3713	11.6353	11.3432	11.3747	11.5247	11.4305	11.596	11.5831	11.5216	11.6464	11.738	11.3679	11.7172	11.6295	11.4549	11.671
1415735_at	Ddb1	11.2417	11.214	11.2256	11.3953	11.2871	11.4196	11.3848	10.8946	11.378	11.4633	11.2933	11.3521	11.5534	11.4736	11.5585	11.4539	11.4055	11.3448	11.2112	11.2282	11.3222	11.5571	11.5298	11.5524	11.6837	11.4607	11.3656	11.6651	11.4479	11.5149	11.4509	11.5664	11.5419	11.3355	11.5486	11.6039	11.4291	11.4244	11.4297	11.5232	11.6195	11.4605	11.4224	11.4778	11.4275	11.3575	11.4987	11.5154
1415736_at	Pfdn5	10.873	11.0414	11.0004	10.7689	10.8731	10.7117	10.687	11.2185	10.3203	10.4673	10.7601	10.6017	10.2086	10.2764	10.3396	9.98043	10.5649	10.2697	10.5754	10.0826	10.686	10.1543	10.4874	10.5267	10.6358	10.0717	10.0009	10.4693	10.247	10.5524	10.5036	10.0615	9.60242	10.2625	10.0704	9.43159	10.6028	10.0268	10.666	10.1802	10.0305	10.8388	10.4794	9.69449	10.3395	10.1622	9.87558	10.292
1415738_at	Txndc12	9.07866	9.17226	9.12782	9.04767	9.06532	9.13441	9.14655	9.44822	8.92408	9.13546	9.15616	8.88074	9.00754	9.5592	9.26462	8.8866	9.44039	9.00858	9.21649	9.08918	9.28534	8.88636	8.87219	8.73112	10.5096	8.8026	8.87719	10.6539	8.75582	8.71782	9.2028	9.02419	8.57676	8.74366	8.89053	8.63045	9.22343	8.75022	9.0729	9.04098	8.80667	8.95386	9.92936	9.0655	8.89615	9.6074	9.0011	8.87495
1415739_at	Rbm42	10.1428	10.05	9.99351	10.1235	10.0371	10.0992	10.2159	9.05889	10.2701	10.2112	10.2358	10.1541	10.092	10.0806	10.1435	10.2198	10.0884	10.1813	10.1617	10.1753	10.117	10.0816	10.0428	10.1293	9.88446	10.2374	10.1651	9.88992	10.1856	10.1818	10.0954	10.1559	10.1259	10.1546	10.1762	10.1492	10.2341	10.0248	10.0584	10.1204	9.93861	10.2644	10.0763	9.98113	10.3151	10.1901	9.91004	10.1367
1415740_at	Psmc5	11.5378	11.5324	11.5185	11.4505	11.4819	11.4365	11.4057	11.3276	11.4482	11.3687	11.3942	11.4602	11.4427	11.519	11.3826	11.4899	11.3737	11.5549	11.4312	11.5226	11.4252	11.6747	11.6472	11.5457	11.5292	11.5301	11.4824	11.4437	11.403	11.4633	11.4351	11.4554	11.4816	11.5684	11.3308	11.5801	11.521	11.3876	11.397	11.4851	11.322	11.3569	11.4005	11.5174	11.4759	11.5242	11.413	11.616
1415741_at	Tmem165	10.6352	10.7855	10.6581	10.718	10.7829	10.5844	10.7446	10.507	10.6229	10.743	10.7401	10.6915	10.4832	10.5533	10.5692	10.454	10.655	10.5331	10.6514	10.6828	10.7052	10.6135	10.7424	10.6374	10.7494	10.5214	10.494	10.6576	10.5534	10.5333	10.577	10.6314	10.44	10.5607	10.7214	10.4195	10.6905	10.479	10.7791	10.7089	10.7274	10.609	10.5646	10.4934	10.4893	10.4835	10.475	10.4434
1415742_at	Aup1	6.93302	6.88991	6.69311	6.79771	6.91124	6.90848	6.9447	6.56216	7.00884	6.98514	6.98269	6.95459	6.85764	7.04445	6.83996	7.05055	6.99352	6.84273	6.96293	7.09225	7.02527	6.9084	6.90322	6.91161	7.32946	6.83594	6.69563	7.28246	6.82114	6.77436	7.05776	7.2186	7.10334	6.97107	7.33122	7.08362	7.20939	6.97107	6.99617	7.13826	6.97337	7.05803	7.14992	6.97275	7.05666	7.02454	7.11523	6.95872
1415743_at	Hdac5	7.26362	7.32005	7.08906	7.58851	7.39478	7.62525	8.02371	6.8764	7.94632	8.05461	7.78108	7.82969	7.90162	8.23924	7.6138	7.92027	8.13441	7.70959	7.7425	8.1811	7.55783	7.73672	8.0404	7.85881	7.76403	7.74273	7.67342	7.5549	7.55734	7.62171	7.82162	8.15818	7.85189	7.70919	7.81699	7.76687	7.87709	7.67199	7.54819	7.7683	7.97683	7.5182	7.25022	8.10527	7.87969	7.61354	8.07204	7.84387
1415744_at	H2-Ke2	11.3035	11.2921	11.2252	11.3938	11.3236	11.3587	11.2968	11.4766	11.2313	11.2733	11.3304	11.3218	11.3994	11.1226	11.2836	11.4021	11.1701	11.194	11.2118	11.2188	11.4562	10.9742	11.1057	11.1685	11.2493	11.3519	11.2551	11.3068	11.2371	11.343	11.5093	11.3894	11.377	11.3724	11.3571	11.3788	11.2321	11.4236	11.3473	11.2551	11.5241	11.3577	11.3966	11.3308	11.3421	11.2135	11.3653	11.2944
1415745_a_at	Dscr3	8.62476	8.37682	8.39885	8.598	8.82849	8.88833	8.05932	8.38026	8.17854	8.17686	8.29044	8.16886	8.23059	8.56257	8.33689	8.22512	8.56699	8.44028	8.37241	8.39069	8.46898	7.9496	7.93016	8.03129	8.60926	8.18776	8.23038	8.63428	8.34071	8.32569	8.36939	8.11515	8.15035	8.10067	8.22758	7.74459	8.14587	8.31327	8.25211	8.20971	8.38825	8.42876	8.42178	8.49885	8.37744	8.35387	8.41294	8.31518
1415746_at	Cic	8.86893	8.78144	8.78092	8.87389	8.7805	8.9353	9.02353	8.45576	9.46845	9.23061	9.17408	9.32675	9.29994	9.42876	9.20014	9.4721	9.03765	9.58252	9.12285	9.42214	8.58921	9.45615	9.30821	9.20867	8.80483	9.28903	9.2833	8.86541	9.08763	8.99059	9.01454	9.27079	9.66116	9.31463	9.1546	9.67513	9.24945	9.06152	8.85452	9.46555	8.94881	9.14846	8.84307	9.4	9.5076	9.5205	9.28473	9.48497
1415747_s_at	Riok3	9.78972	9.67071	9.45016	9.66362	9.65506	9.55941	9.60202	9.59915	9.66137	9.52673	9.75044	9.71297	9.19675	9.28139	9.44683	9.31826	9.3131	9.43889	9.48089	9.404	9.72854	9.65307	9.54168	9.53833	10.1105	9.22958	9.3208	10.1692	9.45739	9.4039	9.30974	9.49796	9.49212	9.12607	9.54479	9.50138	9.58174	9.52759	9.6538	9.94555	9.81991	9.85639	9.56602	9.27792	9.45197	9.37679	9.31412	9.45068
1415748_a_at	Dctn5	9.47112	9.55514	9.52757	9.60903	9.57397	9.48227	9.63046	9.66387	9.57928	9.55933	9.42645	9.58753	9.34492	9.44409	9.39645	9.45519	9.53732	9.55309	9.48262	9.55692	9.63603	9.5935	9.48646	9.59118	9.41433	9.50521	9.53771	9.18944	9.52926	9.64052	9.54947	9.54927	9.3109	9.5559	9.51941	9.27587	9.57874	9.42739	9.65333	9.53792	9.59897	9.30821	9.52254	9.51653	9.41263	9.50118	9.4069	9.44621
1415749_a_at	Rragc	9.61462	9.46046	9.23501	9.60473	9.70741	9.52694	9.62349	9.47731	9.70317	9.55585	9.58698	9.60306	9.30454	9.49265	9.52667	9.35083	9.56028	9.5206	9.29282	9.30162	9.31081	9.32511	9.22099	9.47741	10.0358	9.26649	9.32754	10.0332	9.49696	9.40135	9.32093	9.68852	9.69695	9.14206	9.74694	9.63912	9.47643	9.56039	9.63546	9.58751	9.8397	9.65992	9.57018	9.85153	9.49813	9.56316	9.70312	9.41207
1415750_at	Tbl3	9.17319	9.29525	9.27987	9.18684	9.21459	9.41384	9.34012	9.03229	9.3692	9.42081	9.35892	9.27792	9.38655	9.45376	9.03048	9.6532	9.09415	9.41255	9.16848	9.35164	9.15764	9.44514	9.50852	9.28792	9.38653	9.24062	9.16477	9.36078	9.08379	9.11667	9.57764	9.52312	9.55121	9.62449	9.33618	9.53059	9.45311	9.21526	9.26654	9.46771	9.14845	9.33288	9.12388	9.45574	9.39191	9.24334	9.24031	9.34296
1415751_at	Hp1bp3	8.24588	8.34386	8.11779	8.15278	8.40491	8.23474	8.59933	8.46236	8.69703	8.67268	8.5422	8.65543	8.16896	8.42957	8.39725	8.1897	8.34827	8.3793	8.4068	8.15438	8.33663	8.53434	8.38326	8.54094	8.42699	8.04886	8.27513	8.48849	8.18961	8.25559	8.37031	8.73772	8.79411	8.29202	8.55646	8.72749	8.58815	8.53333	8.57029	8.56743	8.63618	8.54846	8.48401	8.7853	8.36691	8.3953	8.67137	8.3958
1415752_at	BC031181	10.1924	10.1875	9.93322	10.0039	10.1221	9.9966	10.1759	10.1978	10.1446	10.1271	10.1407	10.1807	9.97291	9.99776	10.0521	10.0915	10.0557	10.0302	10.1255	10.201	10.3023	9.59492	9.76079	9.87069	10.4698	10.2809	10.1909	10.4004	10.2463	10.2086	10.0371	10.2022	10.1851	9.97105	10.0574	9.90789	10.1342	10.1138	10.1227	10.1078	10.3104	10.079	10.089	10.0305	10.131	10.0613	10.0183	10.0175
1415753_at	Abhd17a	9.90299	9.88135	9.81863	9.82557	9.97461	10.1223	10.045	8.83017	9.93103	10.0714	9.98157	10.0163	9.79238	9.95762	9.86989	9.81697	10.0005	9.83753	9.88941	9.94733	9.78601	9.69118	9.85885	9.64194	10.1756	9.76484	9.85368	10.0697	9.7711	9.94977	9.97717	9.96378	9.79598	9.89626	9.88349	9.74747	10.023	9.8027	9.80292	10.0083	9.72174	10.136	9.79109	9.78919	9.9706	9.85195	9.75863	9.83288
1415754_at	Polr2f	11.4839	11.6448	11.4699	11.3888	11.533	11.3449	11.5601	11.7184	11.43	11.4031	11.5566	11.5502	11.3585	11.2939	11.2368	11.3715	11.4386	11.2434	11.5723	11.4025	11.5722	11.2544	11.403	11.5132	11.4762	11.4947	11.4996	11.5038	11.4748	11.4915	11.4989	10.931	10.8552	11.4074	10.7831	10.6421	11.4502	11.0213	11.4498	11.4314	10.9349	11.6416	11.5652	10.709	11.6025	11.4413	10.9075	11.4007
1415756_a_at	Snapin	8.47909	8.31378	8.41077	8.2952	8.58277	8.55757	8.72373	8.76372	8.74498	8.75246	8.75588	8.64141	8.60756	8.7604	8.53229	8.71745	8.51795	8.69137	8.58427	8.61994	8.61467	8.31448	8.55729	8.4493	8.4875	8.66341	8.57128	8.34872	8.79877	8.63672	8.78491	8.80541	8.66166	8.65973	8.65876	8.59384	8.63866	8.55809	8.60223	8.64135	8.56629	8.56684	8.43265	8.65828	8.6913	8.67815	8.53424	8.58573
1415765_at	Hnrnpul2	8.92931	8.88143	8.80496	8.94294	8.79252	8.57092	8.71257	8.745	8.89878	8.67111	8.34585	9.05355	8.80328	9.07937	8.8544	8.87688	8.85173	9.22396	9.14833	8.57698	9.19661	9.09753	8.91883	9.04015	9.03239	9.04334	8.9968	8.4509	9.0139	9.1608	9.11577	8.92587	9.14366	9.06681	8.84635	9.09804	8.91883	8.89995	8.93933	8.84098	9.17833	8.07363	8.98877	9.09752	8.87223	8.9987	9.0245	8.95373
1415766_at	Sec22b	6.81758	6.71994	6.90434	6.87451	7.14132	7.26719	7.30183	7.01372	7.5299	7.42738	7.43192	7.39212	6.9982	7.53085	6.9761	7.08688	7.58757	7.14085	7.16492	7.50395	7.0086	7.01385	7.35406	7.15434	7.5563	7.15208	6.94335	7.54723	7.06579	6.94902	7.2588	7.3393	7.02887	7.13996	7.50107	7.19777	7.48873	7.29539	7.02094	7.30758	7.33274	7.12575	7.25757	7.36694	7.32766	7.22672	7.33204	7.08673
1415769_at	Itch	8.93204	8.90201	8.79601	8.99484	8.99884	8.85512	8.73031	8.93952	8.78796	8.65302	8.80799	8.78635	8.68594	8.75963	9.02934	8.70913	8.88801	9.0177	8.84291	8.69321	8.94688	9.37226	9.23055	9.25927	8.91429	8.75052	8.71883	8.84952	9.06248	8.93172	8.70421	8.6766	8.68334	8.67465	8.91359	8.68594	8.80088	8.7828	8.99508	8.6991	8.73758	8.80537	8.75088	8.65051	8.84837	8.7118	8.75835	8.76573
1415770_at	Wdr6	9.8654	9.88683	9.69216	9.91036	10.0517	10.0105	10.2124	9.53826	10.5914	10.4033	10.1154	10.4406	10.3859	10.1044	10.4075	10.5318	9.8489	10.6842	10.3756	10.4898	10.1595	10.1609	10.2038	10.2937	10.1912	10.5682	10.5661	10.0056	10.4819	10.2944	10.395	10.4938	10.7102	10.5391	10.1459	10.5452	10.4453	10.4443	10.0238	10.0743	10.0987	10.0262	9.96145	10.5321	10.4279	10.2178	10.4777	10.5047
1415772_at	Ncl	9.66362	9.3821	9.50041	9.36646	9.05633	8.9302	9.06414	9.17802	9.22507	9.17382	9.15585	9.3959	9.318	8.6154	9.23389	9.61993	8.55621	9.35195	9.45123	9.63158	9.6081	9.23767	9.72549	9.63496	9.68676	9.61966	9.51988	9.55791	9.64864	9.50275	9.40542	9.1635	9.7621	9.3371	9.46145	9.65376	9.2721	9.77656	9.27023	9.34854	9.96421	9.25553	9.1239	9.65798	9.64165	9.03683	9.56851	9.30585
1415774_at	Elp2	8.89283	8.64851	8.67636	8.83088	8.79691	8.60029	8.86905	8.70344	9.03871	9.04173	8.9376	8.80131	8.96072	9.12004	8.7908	8.95745	8.854	9.03227	8.91772	8.81389	8.89745	9.04243	8.89267	8.86659	8.81502	8.9668	8.95898	8.70222	8.93889	8.82463	8.94165	8.88106	8.97996	8.84234	8.83636	8.90922	9.00406	8.82691	8.79769	8.92991	8.80027	9.02725	8.65201	9.0854	8.8569	8.70742	8.8683	8.8657
1415775_at	Rbbp7	12.7234	12.5653	12.6147	12.8074	12.7402	12.7888	12.4514	12.6829	12.4491	12.3391	12.4614	12.4651	12.652	12.4663	12.6884	12.6033	12.4664	12.6518	12.6282	12.5239	12.6423	12.7432	12.6768	12.7383	12.6205	12.6307	12.6103	12.6361	12.7741	12.7454	12.5824	12.4239	12.6004	12.5784	12.4775	12.6363	12.4841	12.5593	12.6032	12.6119	12.9548	12.6537	12.6619	12.5121	12.6213	12.5384	12.412	12.6627
1415776_at	Aldh3a2	7.18202	7.3386	7.48787	7.27612	7.52203	7.52028	7.30533	7.22539	7.25961	7.34638	7.09464	7.1654	7.18152	7.38308	7.1441	7.38401	7.31718	7.06759	7.44695	7.32539	7.64417	6.95083	6.95564	7.13299	7.19219	7.29038	7.24909	7.23892	7.32539	7.23951	7.52546	7.22121	7.13062	7.34032	7.11167	7.03091	7.42025	7.134	7.1722	7.17584	7.02662	7.14971	7.31992	7.28871	7.16397	7.29255	7.26766	7.25726
1415779_s_at	Actg1	13.6227	13.5386	13.4469	13.4959	13.4997	13.3963	13.579	13.5278	13.544	13.5739	13.5876	13.5622	13.4753	13.3785	13.6314	13.4937	13.3844	13.6576	13.5047	13.5337	13.5331	13.6022	13.5481	13.6142	13.7122	13.6503	13.6286	13.7204	13.6298	13.6573	13.4925	13.5505	13.5914	13.5191	13.5438	13.5918	13.4801	13.5251	13.6279	13.5251	13.5906	13.6267	13.5322	13.4726	13.5773	13.529	13.4354	13.6463
1415782_at	LOC101056240 /// LOC101056627 /// Sumo2	12.9955	13.0168	13.0793	12.949	13.0145	13.0223	12.9323	12.8541	12.9371	12.9019	12.9726	12.9295	12.984	12.9834	13.0033	12.9868	12.9933	13.0426	13.0048	13.1479	12.9806	13.0162	13.0241	13.0372	12.9611	13.0052	13.0556	12.9559	13.1084	13.0378	12.9999	12.9067	12.8891	12.9879	12.9775	12.938	12.9683	12.9614	12.8877	13.0077	12.9149	12.9655	12.9293	12.9497	12.9394	12.8673	12.9996	12.9971
1415784_at	Vps35	9.02932	9.18606	9.21966	9.18644	9.28563	8.99982	8.64154	9.29928	8.25592	8.35105	8.23984	8.49655	8.72354	9.02932	9.25102	8.78857	8.69016	9.27943	9.06875	8.80594	9.45048	9.21903	9.18285	9.27633	8.88777	8.93908	9.02193	8.11366	9.17355	9.30866	9.12449	8.51994	8.71128	8.86446	8.80316	8.70061	8.59115	8.97412	8.8177	8.40499	9.25882	7.69515	9.24862	9.399	8.1353	8.80452	9.14708	8.62378
1415785_a_at	Cct8	12.2025	12.3044	12.269	12.2456	12.203	12.2079	12.1081	12.2765	12.2495	12.1752	12.123	12.2474	12.359	12.3037	12.3161	12.2502	12.1895	12.3602	12.2919	12.2083	12.1441	12.1849	12.2808	12.2998	12.3529	12.3263	12.2873	12.3309	12.378	12.248	12.1687	12.1688	12.3079	12.3348	12.2697	12.254	12.2984	12.2323	12.204	12.2158	12.2745	12.3793	12.15	12.388	12.2704	12.1994	12.3079	12.2737
1415787_at	Ganab	9.67507	9.6248	9.42942	9.47149	9.6865	9.35626	9.73982	9.66602	10.0057	9.87925	9.58738	9.86963	9.80991	10.3008	9.78577	9.76613	9.7848	10.0144	9.92528	9.85761	9.72985	10.07	10.1007	9.87681	10.0508	9.80418	9.62126	9.80484	9.82163	9.66853	9.77697	10.0396	10.1025	9.82535	9.63659	9.92193	10.0672	9.68365	9.72894	10.088	9.62296	9.55414	9.83002	10.147	9.80896	10.0872	9.95272	9.9852
1415789_a_at	Ublcp1	8.49579	8.37105	8.55286	8.95513	8.93439	9.08623	8.52656	8.85259	8.58295	8.62473	8.56662	8.53785	8.31508	8.63458	8.48679	8.28067	8.23005	8.70746	8.13765	8.54201	8.22043	6.99838	7.46633	6.61654	8.78787	8.14962	7.91259	8.68824	8.19465	7.92823	8.28827	8.59003	8.60119	8.19981	8.71455	8.11643	8.44503	8.14904	8.35601	8.48603	8.4199	8.33768	8.21735	8.57002	8.37046	8.30469	8.25363	8.29609
1415791_at	Rnf34	9.35653	9.34878	9.23564	9.34401	9.35046	9.29865	9.48044	9.64263	9.37135	9.4619	9.37357	9.3796	9.02388	9.10391	9.1225	8.99691	9.04286	8.96124	9.26941	9.14278	9.3781	9.17141	9.10163	9.19332	8.97566	9.02434	9.02228	8.88496	9.04632	9.03429	9.11335	9.44497	9.28754	9.04371	9.56411	9.22488	9.34356	9.1919	9.46832	9.15356	9.2236	9.23996	9.026	9.31534	9.13217	8.84481	9.20749	9.06501
1415792_at	Rbck1	8.84862	8.9081	8.66298	9.11934	9.18691	9.23369	9.19127	8.69234	9.47332	9.29095	9.27686	9.32292	9.25308	9.2445	9.62702	9.30808	9.3112	9.7028	9.21279	9.23145	9.14651	9.31358	9.19238	9.23907	9.36446	9.31283	9.20313	9.30959	9.48014	9.37293	9.29156	9.58553	9.56645	9.31511	9.56634	9.52845	9.27364	9.47259	9.15171	9.36793	9.50838	9.36229	9.17474	9.37636	9.47936	9.33962	9.45246	9.42637
1415793_at	Pnpo	8.44065	8.61535	8.43954	8.54744	8.63376	8.57705	8.48588	8.21769	8.56592	8.40763	8.43661	8.49476	8.38725	8.41052	8.56217	8.35349	8.51854	8.44512	8.50436	8.3944	8.56237	8.25837	8.33211	8.38482	9.1041	8.35147	8.44662	9.01199	8.38459	8.44663	8.53528	8.41882	8.41196	8.42075	8.25892	8.48406	8.35275	8.44072	8.47	8.49905	8.5325	8.43126	8.69451	8.55281	8.54915	8.67191	8.42377	8.52705
1415796_at	Dazap2 /// Gm2444	10.3533	10.2062	10.1134	10.4266	10.3958	10.2876	10.362	10.3653	10.4488	10.3602	10.336	10.3846	10.4123	10.6031	10.4117	10.3993	10.5426	10.3269	10.4853	10.5043	10.5109	10.336	10.3739	10.3356	10.5597	10.398	10.37	10.5747	10.4386	10.3743	10.5332	9.85588	9.8381	10.4149	9.79176	9.92528	10.3654	10.0232	10.4104	10.4056	10.1542	10.4205	10.411	10.1626	10.5307	10.4065	10.0976	10.4854
1415797_at	Ddr1	7.93985	7.68593	7.64887	7.91889	7.57105	7.70035	7.66407	7.22034	7.68438	7.50304	7.58556	7.62297	7.58754	7.77599	7.55825	7.76651	7.64823	7.68147	7.53468	7.78359	7.38315	7.10457	7.29009	7.31464	7.74689	7.88673	7.6359	7.40263	7.67868	7.71933	7.47165	7.79167	7.88997	7.7802	7.83025	7.89128	7.52667	7.93235	7.54306	7.64321	8.17297	7.82673	7.57324	7.94184	7.77662	7.80305	7.99763	7.91269
1415802_at	Slc16a1	10.7999	10.7407	10.9073	10.8285	10.9161	11.0057	10.6655	10.8159	10.7609	10.6145	10.6407	10.5824	10.7823	10.5209	10.6771	10.6526	10.5733	10.7108	10.7704	10.7321	10.745	10.6056	10.8137	10.5085	10.8791	10.635	10.5476	10.7306	10.6823	10.5766	10.9677	10.723	10.5665	10.8402	10.9802	10.5114	10.8875	10.6662	10.7982	10.7362	10.7495	10.4461	10.8118	10.7675	10.5489	10.7684	10.7975	10.5767
1415807_s_at	Srsf2	11.2868	11.3022	11.19	11.1052	11.3425	11.0157	11.6987	11.5468	11.511	11.6027	11.4844	11.5171	11.3725	11.4084	11.4151	11.5278	11.4024	11.4969	11.5093	11.5612	11.7198	11.5865	11.4199	11.4795	11.3254	11.5981	11.6375	11.3026	11.4969	11.7321	11.7191	11.6306	11.3227	11.5884	11.5517	11.3874	11.5212	11.4298	11.6631	11.5359	11.5354	11.3462	11.5942	11.4609	11.1984	11.5172	11.4732	11.3107
1415810_at	Uhrf1	11.1148	11.3159	11.3826	11.1972	11.3566	11.2819	11.4637	11.2651	11.4726	11.3183	11.5406	11.472	11.3892	11.4868	10.9957	11.4989	11.4359	11.1763	11.3944	11.596	11.3936	11.5722	11.7227	11.3765	11.4522	11.4155	11.3269	11.4612	11.4087	11.411	11.4992	11.2141	11.1578	11.5052	11.1025	11.1449	11.495	11.1798	11.3762	11.6059	11.3539	11.4831	11.3284	11.2952	11.4084	11.3464	11.3196	11.3801
1415814_at	Atp6v1b2	10.8723	10.8766	10.7509	10.8566	11.0268	10.8226	10.6964	10.8294	10.7171	10.7051	10.7395	10.7678	10.7676	10.7565	11.0575	10.7426	10.503	10.9432	10.7324	10.7476	10.9752	10.9161	10.7599	10.9029	10.9765	10.9081	10.8275	11.0046	10.7595	10.881	10.727	10.7756	10.8005	10.7348	10.7576	10.8252	10.7712	10.6035	10.8036	10.7448	10.8198	10.6512	10.9033	10.6927	10.7689	10.8152	10.5379	10.8526
1415817_s_at	Cct7	11.4445	11.5907	11.5092	11.4998	11.494	11.426	11.4052	11.3929	11.4875	11.4099	11.4684	11.4592	11.5128	11.5473	11.3588	11.4167	11.2837	11.5466	11.5362	11.4335	11.4002	11.5713	11.4792	11.5081	11.3668	11.5211	11.4518	11.3603	11.4429	11.4672	11.4523	11.3976	11.4726	11.5227	11.3513	11.4491	11.528	11.3973	11.4516	11.4274	11.4127	11.4634	11.4226	11.6287	11.3851	11.4624	11.3696	11.5463
1415821_at	Nptn	9.88144	10.0451	10.108	9.98417	10.0715	10.1203	10.1131	10.1631	10.0686	10.0081	10.1267	10.0968	9.86237	9.9966	10.048	9.87987	9.98826	10.0404	10.1635	10.0506	9.86358	10.0033	10.274	10.1811	10.8978	10.0847	10.0233	10.6666	10.2862	9.98933	10.1273	10.1985	9.9889	10.0605	10.2465	10.0362	10.0817	10.1053	9.90609	9.99204	9.88291	9.86768	10.0494	10.2059	9.8975	10.1889	10.2629	9.9605
1415824_at	Scd2	7.22708	8.00653	8.14283	7.99791	8.30911	8.1478	8.18607	8.22881	8.21801	8.10138	7.68217	8.20883	7.7747	8.73992	7.48459	8.08365	8.16349	8.22324	8.21784	8.1259	7.94489	9.09819	8.92636	8.58975	7.86778	7.23311	7.35311	7.44941	7.36848	7.64704	8.569	8.27067	7.73842	8.63973	8.06141	8.15747	8.38746	8.14431	8.11571	8.55407	8.55186	6.9854	8.21673	8.84153	7.23898	8.6196	8.3596	7.46851
1415825_s_at	Csnk1d	8.68708	8.49019	8.13319	8.46203	8.5029	8.28366	8.74538	8.40276	9.15726	8.88482	8.65958	8.8652	8.54805	8.90915	8.57244	8.80117	8.47096	9.04059	8.68131	8.85104	8.4085	9.10239	8.89622	8.92272	8.99557	8.82928	8.7533	8.84711	8.71668	8.59557	8.63046	8.95566	9.04045	8.83922	8.64477	9.09738	9.00572	8.72843	8.6973	9.17688	8.91337	8.78045	8.53748	9.03684	8.83879	8.97991	8.79163	8.96314
1415826_at	Atp6v1h	10.1714	10.1445	9.8059	10.0879	10.1683	9.69899	10.0647	10.3783	10.0032	9.9114	9.9792	9.86243	9.82427	10.0729	10.1378	9.78988	9.89264	10.1945	10.1611	9.91364	10.2117	9.91007	9.75266	9.92262	10.2757	10.0539	10.0002	10.1611	10.0493	9.97077	9.93266	10.0699	10.0968	9.90436	9.89235	9.99832	9.96826	10.0469	10.0878	9.79896	9.91483	9.82068	10.0839	10.1256	10.0783	10.0062	10.0234	10.0607
1415827_a_at	Serp1	10.0838	10.0702	9.98484	9.86826	10.0366	9.91765	10.1647	10.3211	10.0429	9.984	10.0517	10.0909	9.99108	9.9516	9.92662	9.91676	10.1799	9.91017	10.039	10.0243	10.2181	9.81986	9.81984	9.76444	10.0696	9.94818	9.92163	9.81518	10.0471	10.0302	10.2279	10.0882	9.93171	9.97767	10.1373	9.92528	9.98721	10.0414	10.2537	10.1159	10.3034	9.96431	10.328	9.92914	9.85748	10.0776	9.98979	9.93508
1415829_at	Lbr	11.2484	11.2099	11.1883	11.4524	11.3432	11.4502	11.2543	11.3308	11.3141	11.2603	11.2027	11.2494	11.1844	11.37	11.4014	11.1985	11.3907	11.4125	11.2602	11.1854	11.1082	11.3009	11.42	11.2739	11.3246	11.2308	11.1457	11.1957	11.4083	11.2581	11.1946	11.141	11.0425	11.1745	11.2187	11.0713	11.2899	11.2137	11.1723	11.2609	11.4285	11.3243	11.0946	11.2822	11.1678	11.1321	11.2503	11.1052
1415830_at	Orc5	10.4722	10.2651	10.2457	10.3314	10.4485	10.4564	10.2123	10.401	10.2215	10.2635	10.3138	10.268	10.1395	10.0978	9.85562	10.1344	10.1617	9.99273	10.1546	10.2672	10.3754	9.90737	10.1286	10.0413	10.2445	10.1924	10.1796	10.064	10.1899	10.0658	10.1012	10.1713	10.1799	10.0834	10.4392	10.156	10.1484	10.2415	10.3598	10.2113	10.4678	10.342	10.0462	10.1543	10.1272	9.88831	10.121	10.0337
1415831_at	Psmd2	11.4188	11.5779	11.4815	11.4803	11.56	11.3828	11.6655	11.5875	11.6454	11.571	11.596	11.6228	11.5974	11.7208	11.6473	11.6167	11.6324	11.5451	11.5834	11.4645	11.6253	11.4491	11.4344	11.421	11.803	11.5444	11.5887	11.7829	11.536	11.5779	11.6963	11.7135	11.6347	11.6159	11.613	11.6227	11.7347	11.6452	11.6339	11.6927	11.7739	11.5015	11.6933	11.6353	11.5472	11.5515	11.6177	11.6114
1415834_at	Dusp6	9.22063	9.84291	9.45422	9.12694	9.15456	8.54621	10.0041	9.99495	10.1391	10.0057	10.0983	9.86762	9.79701	10.5817	10.6589	9.87773	10.4986	10.7228	10.0676	10.0917	9.93877	11.1173	10.8915	10.7567	10.1994	9.95998	9.79469	10.1897	10.5428	10.3366	10.2548	10.0447	9.7671	10.1453	10.1121	9.66118	10.3173	10.303	10.0175	10.3518	10.2115	10.243	10.2681	10.2625	10.2252	10.401	10.2815	10.2633
1415836_at	Aldh18a1	8.95289	8.95596	8.98423	8.785	8.83453	8.61059	8.70126	7.34513	8.76914	8.26866	8.5281	8.61281	9.28752	9.42728	8.58719	9.22271	9.00706	8.89701	9.32564	9.42844	8.39696	9.1419	9.17969	8.94686	8.7349	9.27654	9.13467	8.47073	8.83053	8.97998	9.12304	8.60954	9.04507	9.21457	8.06894	8.82601	9.14216	8.64161	8.1834	9.07436	7.81437	8.43033	9.0327	9.2133	8.84048	9.2448	8.99012	9.2371
1415839_a_at	LOC100046628 /// Npm1	13.8044	13.6829	13.7444	13.6411	13.6291	13.6526	13.5659	13.7626	13.5701	13.4785	13.6141	13.5526	13.6575	13.6185	13.6593	13.5908	13.5821	13.6778	13.7023	13.6146	13.701	13.6734	13.7859	13.7087	13.7309	13.6423	13.6797	13.5891	13.7238	13.5608	13.6349	13.5116	13.6601	13.5979	13.5223	13.6867	13.5542	13.7914	13.5825	13.6028	13.6164	13.6946	13.6255	13.6725	13.5825	13.6131	13.6915	13.6146
1415840_at	Elovl5	9.95386	10.2619	10.0522	9.96454	10.1816	10.1101	10.3277	10.3159	10.4732	10.3034	10.3229	10.4364	10.4216	10.7577	10.116	10.5819	10.5437	10.4166	10.5468	10.587	10.4651	10.7646	10.6408	10.6183	10.4314	10.5608	10.5471	10.3698	10.4653	10.3293	10.6244	10.4513	10.5707	10.6341	10.4087	10.6361	10.5499	10.3205	10.3011	10.5206	10.2189	9.83693	10.4076	10.7624	10.3502	10.5061	10.5364	10.4565
1415841_at	Dync1i2	10.1818	10.2764	10.2204	10.4796	10.3023	10.1993	9.9316	10.1743	9.78694	9.85121	9.97327	9.96077	9.99605	9.90297	10.0457	9.95174	9.97181	10.0503	10.0076	9.93568	10.1162	9.94623	10.1677	10.2291	10.1716	9.95503	9.8863	9.93869	10.1253	9.96229	9.92093	9.84519	9.83393	9.85705	10.0389	9.76327	9.77599	10.1621	10.0852	9.79896	10.3113	10.0177	10.023	9.98032	9.95467	9.83347	10.0285	9.75919
1415842_at	Mlst8	7.56277	7.27472	7.3881	7.43143	7.43967	7.42682	7.7317	7.12283	7.62911	7.63685	7.66223	7.55948	7.53243	7.58756	7.51855	7.57706	7.31297	7.54875	7.32536	7.57563	7.29238	7.64383	7.5586	7.51136	7.45169	7.51598	7.46324	7.69167	7.25635	7.53391	7.63418	7.44965	7.41263	7.54016	7.12119	7.5556	7.39988	7.48521	7.47654	7.64505	7.30474	7.61905	7.35978	7.49791	7.36486	7.61767	7.39304	7.68569
1415849_s_at	Stmn1	13.339	13.2163	13.0011	13.4538	13.3281	13.0288	12.9868	13.0729	13.097	12.9727	13.1201	13.1404	13.0572	12.9708	13.2644	13.0602	12.9556	13.3631	13.1489	13.1235	13.1918	13.0823	13.0781	13.1891	13.0808	13.19	13.1804	12.9397	13.1874	13.2095	12.8625	13.0958	13.1953	12.9773	13.0975	13.1236	12.8665	13.2848	13.1329	12.9116	13.1368	13.0904	13.0941	13.2837	13.2575	13.1125	13.2999	13.2934
1415850_at	Rasa3	6.89532	6.97896	6.68454	6.96305	7.14352	6.93027	6.84218	6.51259	6.86106	6.97407	6.80109	6.90034	7.09179	7.24164	7.15104	7.02708	7.16131	7.07414	6.83678	7.16754	7.02828	7.21511	7.0613	7.09981	6.99164	6.83253	6.74483	7.06917	6.8382	6.66296	7.20998	7.05315	6.9802	7.1925	7.04391	6.73309	6.73694	7.02391	6.78629	6.85368	6.97565	7.12669	6.99499	7.14817	7.03103	6.98648	7.00001	7.08281
1415851_a_at	Gm15210 /// Impdh2	11.3444	11.4656	11.4642	11.4685	11.3928	11.4626	11.7202	11.9158	11.6066	11.753	11.7507	11.5984	11.634	11.6658	11.5126	11.5697	11.7392	11.306	11.403	11.538	11.6038	11.2373	11.4464	11.2222	11.4341	11.409	11.3594	11.4579	11.3179	11.3569	11.6847	11.7402	11.4552	11.4883	11.8119	11.4699	11.6956	11.5554	11.7551	11.5349	11.4905	11.495	11.62	11.4777	11.5001	11.439	11.5622	11.4055
1415853_at	Def8	7.8175	7.83889	7.94535	7.62777	7.725	7.96995	8.07705	7.60713	8.12645	8.07586	7.99667	8.03655	8.00163	8.01798	7.70929	8.08478	7.74353	8.06267	7.86179	8.04846	7.51579	8.11741	7.9714	7.77124	8.21761	8.07336	8.2421	8.18805	7.9867	7.86965	7.87027	8.10385	8.15252	8.05426	7.68319	8.21811	8.02103	7.94323	7.62751	8.1642	7.69223	8.0549	7.66425	8.0331	7.94794	8.10943	7.99595	8.07999
1415857_at	Emb	11.476	11.1691	11.1434	11.3274	11.2148	11.1528	10.4629	10.6903	10.4368	10.353	10.262	10.4557	10.9524	11.0591	10.6706	11.098	11.0284	10.6882	11.0661	11.1754	11.1788	10.9338	11.0533	10.9124	10.4437	11.0576	11.0195	10.4669	11.1019	11.1028	10.7828	10.2026	10.1058	10.8069	10.2185	10.1654	10.7398	10.633	10.769	11.1	11.1539	10.8724	11.0407	10.8346	10.7105	10.9642	10.7632	10.809
1415859_at	Eif3c	11.1138	11.3753	11.2768	11.2332	11.2805	11.2809	10.3755	10.2765	10.4486	10.4398	10.2655	10.4437	10.635	10.9592	10.6514	10.5359	10.435	10.9585	10.8626	10.7483	10.7953	11.051	10.9971	11.0138	10.1323	10.9033	10.8706	10.7308	10.902	11.1357	10.9475	10.6903	11.5119	10.8206	10.4106	10.6675	10.7938	10.507	10.533	10.7432	10.5712	10.0995	10.7219	11.0707	10.6868	10.953	10.6557	11.1475
1415860_at	Kpna2	13.0511	12.9147	12.9427	13.0031	12.984	13.0752	13.0209	13.0629	12.8877	13.022	12.9645	12.949	12.9036	12.9487	12.8935	12.8405	12.8958	12.8962	12.9581	12.9493	12.8193	12.9557	13.0452	12.9521	13.1183	13.0184	12.9892	13.0416	13.0424	12.9679	12.9045	13.0059	12.938	12.9112	12.9545	12.9446	12.901	12.9607	12.9749	12.9416	12.8225	13.0039	13.0159	12.9369	12.8567	12.9765	12.9684	12.8933
1415864_at	Bpgm	7.29412	7.4379	7.37705	7.53701	7.64538	7.55627	7.52312	7.75937	7.6358	7.65436	7.42488	7.57317	7.3892	7.65269	7.48475	7.44741	7.22873	7.39465	7.57062	7.43478	7.82524	7.91607	7.61737	7.81923	7.62653	7.36383	7.13568	7.51212	7.47729	7.28633	7.88895	8.02419	7.65295	7.57043	7.65646	7.72651	7.43719	7.71407	7.38652	7.47257	7.5991	7.32255	7.58259	7.95423	7.56611	7.52312	7.71441	7.5951
1415870_at	Calu	9.89174	10.0317	9.75045	9.94055	10.1058	9.85364	10.3722	10.2317	10.3824	10.3736	10.3208	10.2986	10.1378	10.4682	10.1364	10.0385	10.3385	10.1219	10.2307	10.3336	10.1072	9.96081	10.1665	9.96773	10.8675	10.1903	10.1068	10.8435	10.118	10.0647	10.3234	10.3178	9.93613	10.2002	10.2021	9.83338	10.4393	10.165	10.2839	10.1626	10.0681	10.0068	10.4805	10.275	10.2	10.4488	10.1831	10.1377
1415873_a_at	Actr1a	9.51728	9.51949	9.20782	9.47359	9.58002	9.56854	9.61771	9.08653	9.69602	9.6472	9.75216	9.72597	9.4472	9.75811	9.72681	9.62391	9.72364	9.80848	9.63923	9.76319	9.25109	9.9145	9.90928	10.0069	10.1365	9.62782	9.54383	10.0998	9.62681	9.54263	9.50383	9.703	9.65703	9.54167	9.49261	9.65848	9.77661	9.47097	9.38246	9.7912	9.27857	9.73086	9.54951	9.51304	9.75624	9.7856	9.56927	9.69147
1415874_at	Spry1	7.82006	8.10144	7.91026	8.17522	8.31691	8.34322	8.42391	7.43318	8.32509	8.22048	8.32123	8.17471	7.82744	8.11204	8.19875	7.98062	8.15946	8.24602	8.11405	7.85346	7.74508	8.08392	7.71909	7.98451	7.73864	7.95051	7.88434	7.754	8.37698	8.04917	7.96046	8.32106	8.01162	7.91101	8.3495	7.89864	8.37009	8.1417	8.07204	8.35427	7.82391	8.54928	7.77332	8.28798	7.89176	8.02452	8.23482	7.97434
1415876_a_at	LOC100046297 /// Rps26	13.78	13.8039	13.7312	13.8506	13.8245	13.8175	13.8222	13.851	13.8185	13.8625	13.8446	13.8591	13.7492	13.7818	13.7684	13.7278	13.7869	13.7627	13.8128	13.7468	13.7895	13.7792	13.8314	13.772	13.847	13.733	13.7217	13.8848	13.7352	13.7443	13.7746	13.8519	13.7799	13.7624	13.8419	13.7145	13.8462	13.7134	13.7976	13.8288	13.8072	13.8793	13.7889	13.7651	13.7747	13.7583	13.7403	13.7744
1415878_at	Rrm1	10.8235	10.7817	10.6596	10.8581	11.0091	10.9354	11.027	11.022	11.0861	10.9819	11.0013	11.102	10.9861	11.0381	10.9991	11.0471	10.9511	11.0604	10.9903	11.0338	11.1417	11.3894	11.2623	11.3395	10.7046	11.1606	11.039	10.6528	11.0842	11.1239	11.0079	10.9544	11.0346	11.0075	10.9086	11.0939	11.0208	10.9558	11.0237	11.0783	10.9758	10.9676	11.0966	10.9798	11.0502	11.0468	10.9205	11.1412
1415879_a_at	Rplp2	14.1034	14.1673	14.1293	14.1556	14.176	14.1728	14.1281	14.046	14.1686	14.1259	14.1492	14.1704	14.118	14.1476	14.1131	14.1196	14.1198	14.1611	14.1442	14.1084	14.0874	14.1459	14.1298	14.1411	14.0936	14.1075	14.0747	14.0594	14.0998	14.0993	14.1072	14.2394	14.1857	14.1341	14.1449	14.1171	14.1504	14.1723	14.0904	14.0895	14.1425	14.2342	14.0956	14.2113	14.1516	14.1643	14.1764	14.1767
1415880_a_at	Lamp1	11.7281	11.6908	11.4321	11.8691	11.8728	11.7759	11.8357	11.4206	11.8306	11.8544	11.8736	11.8099	11.6781	11.8836	12.1911	11.657	11.8255	12.1185	11.7365	11.8715	11.6111	11.7564	11.7451	11.6729	12.5058	11.831	11.8831	12.5072	11.8337	11.7208	11.6175	11.8003	11.7324	11.717	11.7945	11.7592	11.7891	11.7408	11.691	11.7688	11.6992	11.8049	11.9805	11.8633	11.8437	11.9951	11.8708	11.7813
1415881_at	Ghitm	9.85015	9.79567	9.87109	9.46988	9.55683	9.7705	9.56378	9.60904	9.61118	9.4995	9.48865	9.49883	9.88297	9.59136	9.56604	9.65226	9.40952	9.46944	9.77401	9.72949	9.73017	9.68773	9.83706	9.85071	9.67394	9.87572	9.86856	9.56921	9.95739	9.84854	9.85386	9.62831	9.82371	9.79414	9.62124	9.69329	9.80457	9.69612	9.60374	9.57333	9.52738	9.60652	9.70159	9.6433	9.64614	9.6927	9.6799	9.67085
1415887_at	Tfg	10.5306	10.3289	10.419	10.4916	10.4539	10.4441	10.6196	10.5449	10.764	10.6887	10.697	10.689	10.7734	10.778	10.6856	10.7984	10.6891	10.7023	10.6326	10.8228	10.7368	10.6985	10.6669	10.755	10.7944	10.7079	10.7805	10.7538	10.7133	10.7247	10.8014	10.6634	10.6541	10.8221	10.6482	10.6788	10.7052	10.5306	10.6661	10.7749	10.7282	10.5961	10.6811	10.6677	10.7439	10.7965	10.5996	10.795
1415890_at	Papss1	7.66688	8.03549	7.95656	8.11335	8.26941	8.24285	8.25205	7.84224	8.00992	8.16933	8.14402	8.01203	7.7747	8.56745	7.76147	7.80273	8.46607	7.77625	7.98723	8.00799	7.99229	8.2575	8.26104	8.35504	7.99608	7.59233	7.72431	8.02158	7.89237	7.74451	8.08851	7.71486	7.46443	7.79406	7.95666	7.55918	7.9431	7.55663	8.02261	7.78063	7.64391	7.8699	8.01249	7.92739	7.88046	8.04224	7.83371	7.88489
1415891_at	Suclg1	9.98656	10.1787	10.115	9.93417	10.0279	10.1934	10.005	9.99609	9.98993	10.0968	9.9217	9.94148	9.97676	9.9759	9.94428	10.0033	9.92321	10.0393	9.91742	10.0569	9.95194	10.1667	10.2032	10.1771	10.0045	9.98692	10.0627	10.0246	9.99753	10.0003	10.0023	10.0576	9.94919	10.0008	9.81518	9.92042	10.0043	9.82156	9.86779	9.95569	9.8099	10.0721	9.84578	10.0136	10.0051	9.90148	9.91797	9.99057
1415893_at	Sgpl1	6.11064	6.81197	6.84547	6.421	6.97051	6.34157	7.07357	7.0051	7.06161	7.11932	6.69106	6.94574	6.79506	7.70943	6.32054	7.02272	7.19155	7.00715	7.10644	7.15676	7.47064	7.45008	7.52906	7.3739	7.40187	6.95871	6.934	6.74816	6.92305	7.21517	7.50617	7.18271	7.00168	7.49748	6.72094	7.2855	7.38207	7.11616	6.87719	7.38507	7.50552	6.46507	7.48667	7.85705	6.43101	7.54043	7.24801	7.03999
1415896_x_at	Snrpn /// Snurf	11.6264	11.4383	11.4265	11.401	11.3939	11.3725	11.1474	11.0376	11.0512	11.1418	11.0851	11.0906	11.3328	11.2505	11.1969	11.3812	11.4575	10.9466	11.121	11.4505	11.3808	11.0703	11.1161	10.8466	10.9569	11.2684	11.5209	11.0872	11.0889	11.3354	11.268	11.1217	11.2207	11.3788	11.0609	11.3357	11.2388	11.1123	11.2532	11.5265	11.5689	11.2667	11.4074	11.1162	11.6318	11.3109	11.2197	11.7547
1415897_a_at	Mgst1	5.22466	5.1247	5.44773	6.68696	6.7456	7.39342	5.75628	5.77648	5.50852	5.80069	5.79153	5.38455	5.61357	6.04467	5.67387	5.54337	6.22039	5.85239	4.88829	5.38234	5.45141	5.47403	5.72251	5.44522	5.50879	5.26041	4.8836	5.30459	4.84189	4.72674	6.51722	5.99994	4.98002	6.03906	6.08879	5.02159	4.99193	5.59957	5.58509	5.4614	6.30225	5.32023	5.58841	6.0399	5.74392	5.3671	5.79045	5.28699
1415899_at	Junb	8.2106	8.11612	7.77275	7.75357	7.92099	7.13728	8.05458	7.15531	8.02223	8.02266	8.21251	7.89303	8.18297	9.03081	8.83153	8.28959	8.69595	9.07225	8.71882	8.78385	8.80121	9.36736	9.20022	8.93286	8.3214	8.55845	8.49518	8.42576	8.59887	8.71371	8.70238	8.24506	8.36217	8.54491	7.86771	8.25835	8.03801	8.53335	7.96389	8.1969	8.582	8.54483	8.75714	9.11044	8.8483	8.91095	8.87293	8.77213
1415900_a_at	Kit	6.00842	6.51598	6.83077	6.70249	6.73137	6.80044	7.04714	6.59121	6.84965	6.97456	6.91029	6.75398	7.34979	7.8289	6.30015	7.64762	7.29153	6.69023	7.28285	7.67849	7.31358	6.77175	6.92069	6.65449	6.90847	7.38756	7.46549	6.62389	6.86278	7.16608	7.77588	7.10638	7.16167	7.51527	6.95066	7.31085	6.89859	7.21589	6.5539	6.26034	6.01529	5.6468	6.84296	8.13317	6.98231	6.97186	7.62673	7.25543
1415901_at	Plod3	8.86035	8.96792	8.62988	8.66353	8.73987	8.55757	8.95644	8.42107	8.97167	9.05474	8.97184	8.95145	8.88148	9.02159	9.05259	8.88852	8.85681	8.99289	8.99077	9.0555	8.86036	9.17015	9.08968	9.19823	9.56063	9.05733	9.03005	9.78541	9.0047	8.98362	8.74896	9.06111	8.98097	8.82142	8.90167	9.00028	9.14699	8.69196	8.97242	9.2543	8.71539	9.14295	9.25829	8.84747	9.0882	9.39331	8.77775	9.07728
1415906_at	Tmsb4x	13.0675	13.216	12.8669	13.0051	13.1156	12.8142	12.9556	12.9947	13.0294	12.9302	12.9449	12.9632	12.6648	13.0386	13.278	12.7051	13.0139	13.405	13.0825	12.9584	13.0139	13.4862	13.3362	13.3593	13.2208	13.0548	12.9863	13.2865	13.1506	13.1307	12.6005	12.9327	12.9443	12.7344	12.8664	12.9376	12.9831	12.8472	12.998	13.0958	12.8072	13.112	12.982	12.9095	13.1135	13.0999	12.8977	13.1342
1415907_at	Ccnd3	10.7412	11.3891	11.1049	10.5013	10.9584	10.7077	11.5493	10.864	11.6029	11.5601	11.6538	11.639	11.1981	11.6336	11.1717	11.2737	11.4296	11.1303	11.7581	11.6765	11.573	11.6419	11.5319	11.592	11.2917	11.5517	11.5127	11.2568	11.4708	11.5657	11.3783	11.5836	11.3739	11.3287	11.3686	11.4889	11.8939	11.2415	11.3869	11.529	10.3108	11.0724	11.4921	11.257	11.631	11.6892	11.2317	11.7016
1415909_at	Stip1	11.299	11.3708	11.3265	11.4234	11.4178	11.3398	11.494	11.3291	11.434	11.4859	11.4287	11.5393	11.513	11.5824	11.4017	11.4502	11.4776	11.44	11.4745	11.3343	11.4556	11.4536	11.5244	11.3981	11.3932	11.4495	11.3908	11.2662	11.3379	11.5215	11.5728	11.4101	11.3948	11.5756	11.4477	11.4537	11.4607	11.4424	11.513	11.4578	11.455	11.1992	11.553	11.4975	11.3565	11.4887	11.4936	11.4499
1415911_at	Impact	9.54719	8.9738	9.11041	9.47239	9.49125	9.48642	9.0308	9.48529	9.12685	8.90021	9.12357	8.80963	9.30956	9.14336	9.67173	9.28487	9.05634	9.54573	9.21838	9.17408	9.3572	8.28144	8.53921	8.43614	9.33764	9.13066	9.14769	9.27338	9.21629	9.18163	9.13177	9.34961	10.5121	9.15001	9.60844	10.2485	9.2022	9.46942	9.3032	9.34319	9.95533	9.51007	9.14639	9.62328	10.134	9.10217	9.4174	10.101
1415917_at	Mthfd1	11.0213	10.8641	10.8589	11.0949	11.0444	11.023	11.1383	10.8941	11.2183	11.1667	11.0933	11.2081	11.2406	11.2547	11.1328	11.1395	11.1129	11.1229	11.0765	11.2462	11.0822	11.2806	11.2849	11.2487	11.2545	11.247	11.2129	11.1887	11.1434	11.1391	11.2464	11.097	11.1169	11.176	11.0667	11.1937	11.2679	11.0134	11.1579	11.2452	11.1856	11.1788	10.9888	11.1556	11.0335	11.1301	11.0722	11.1342
1415918_a_at	Tpi1	12.0868	12.0929	12.2656	12.4251	12.479	12.7065	12.6187	12.1719	12.2367	12.7333	12.5744	12.3608	12.1574	12.5904	11.2892	12.3129	12.6603	11.4083	11.3803	11.4588	11.0602	11.8071	11.6328	11.2959	11.819	11.2131	11.2035	12.0232	11.1764	11.24	12.1437	12.5282	11.408	12.2284	12.4391	11.6563	12.2363	11.5349	12.2057	12.3808	11.8122	12.2528	11.9579	12.1768	11.256	12.0424	12.2244	11.1904
1415919_at	Npdc1	7.53162	7.40691	7.18151	7.6421	7.51461	7.60165	7.75215	6.90381	7.67886	7.75019	7.72855	7.56464	7.53073	7.83774	7.69263	7.40664	7.83648	7.71364	7.49304	7.43163	7.52998	7.8991	7.74433	7.90399	7.62439	7.46936	7.58963	7.60297	7.41266	7.53721	7.4115	7.56967	7.33632	7.39164	7.45965	7.38384	7.56385	7.2748	7.42373	7.48643	7.34544	7.78954	7.60286	7.36312	7.64538	7.49837	7.55312	7.5216
1415920_at	Cstf2t	10.7164	10.5674	10.4409	10.6672	10.4959	10.3651	10.482	10.5618	10.6407	10.5725	10.4861	10.5391	10.5908	10.7162	10.4959	10.5754	10.5544	10.515	10.693	10.6233	10.6262	10.7341	10.5519	10.6939	10.6445	10.5517	10.4855	10.5157	10.6233	10.4567	10.6519	10.5458	10.4741	10.4563	10.5318	10.3684	10.4251	10.6346	10.5582	10.5409	10.7242	10.5908	10.5511	10.7586	10.6517	10.5077	10.738	10.5405
1415922_s_at	Marcksl1	11.8415	12.1454	11.9378	12.045	11.9548	11.824	12.294	11.1727	12.3937	12.3129	12.2037	12.3544	12.0937	12.3071	12.2824	12.0614	12.1738	12.4476	12.3226	12.2392	12.0156	12.4509	12.2707	12.4175	12.117	12.1851	12.2519	12.1168	12.1233	12.1412	12.0725	12.4584	12.3241	12.1695	11.9785	12.3731	12.3931	12.1709	12.1254	12.3693	11.6948	12.1236	11.9593	12.4691	12.2349	12.2934	12.3529	12.3405
1415926_at	Nup62	10.1428	10.0644	10.0648	9.95389	10.0198	9.92553	10.0146	9.55017	10.2355	10.1825	10.0054	10.1106	10.4829	10.4867	10.0403	10.3792	10.306	10.1847	10.2098	10.2651	10.0892	10.2248	10.29	10.2946	9.74379	10.3076	10.2518	9.55225	10.3504	10.2427	10.2864	10.1216	10.2185	10.4156	9.91308	10.2115	10.2339	10.1647	9.92936	10.1493	9.84244	10.0853	10.0556	10.4369	10.3472	10.2644	10.245	10.3649
1415929_at	Map1lc3b	9.7731	9.61036	9.33984	10.1207	10.1012	9.88277	9.90755	9.96008	9.95605	9.92417	10.0316	10.1052	9.57118	10.0748	10.1764	9.50623	10.1065	10.2161	9.7372	9.8567	9.82755	9.83575	9.75106	9.79289	9.99496	9.616	9.6908	9.90484	9.58691	9.78222	9.64773	9.90612	9.7232	9.67725	9.94641	9.68295	9.89128	9.70751	9.84093	9.88472	9.78867	9.75081	9.73778	10.1044	9.72728	9.69773	9.95846	9.7296
1415934_at	Cops8	9.71297	9.63743	9.5264	9.42886	9.61593	9.52441	9.68058	9.82143	9.7746	9.82258	9.76609	9.76359	9.62749	9.69304	9.52198	9.75079	9.55538	9.68401	9.67735	9.70098	9.73466	9.71392	9.58028	9.64966	9.61609	9.6987	9.55511	9.66076	9.62941	9.59513	9.83963	9.70762	9.60864	9.91337	9.64173	9.68022	9.76632	9.50295	9.76655	9.71944	9.73489	9.82884	9.63855	9.649	9.69808	9.60463	9.52067	9.71786
1415936_at	Bcar3	7.62838	8.14489	7.56354	7.90877	8.1267	7.87055	8.27718	8.09418	8.541	8.45507	8.38213	8.35717	7.6956	8.61241	8.45672	7.52321	8.38065	8.37634	8.17141	8.13152	8.13007	9.18133	8.39179	8.7147	8.25445	7.86794	7.69844	8.23888	8.02267	7.88408	7.66518	8.1043	7.9082	7.52637	8.23641	7.81044	8.60005	7.89179	8.2593	8.70962	8.15031	8.54268	8.02524	8.16862	8.19358	8.05428	8.14445	8.02648
1415937_s_at	Pdcd6ip	5.99895	6.08947	5.60607	6.46772	6.17692	6.15561	6.91747	6.9011	6.95442	6.89512	6.9585	6.74938	6.18747	7.31677	6.63456	6.15338	6.87569	7.08689	6.37085	6.29778	6.0449	6.83003	6.80051	6.73557	7.4144	6.16733	6.12513	7.35833	6.50613	6.00358	6.30592	6.87367	6.70252	6.05514	6.84482	6.78131	6.73557	6.57632	6.51573	6.6906	6.82263	6.71921	6.75679	6.9746	6.33753	6.88964	6.80233	6.68705
1415938_at	Spink3	9.39849	8.17138	8.41339	8.5097	8.5209	8.34134	6.21243	7.42452	7.10858	6.62509	7.69508	7.49381	8.08649	6.83018	8.42721	8.32794	6.85502	8.63138	7.80686	8.27303	8.22329	6.49737	6.84492	6.59591	8.66671	8.01012	8.05032	9.0449	7.90581	7.70731	7.35583	8.31889	9.23249	7.61964	8.32014	9.11756	6.97699	9.17609	7.42961	7.16951	8.44817	7.862	8.66226	8.89855	8.71131	8.76847	8.88545	8.45903
1415940_at	Zfand2a	8.24221	8.08611	7.94464	7.82094	7.90561	7.74965	8.13652	7.85699	8.14415	8.10264	8.04204	8.04922	8.4831	7.99807	8.23251	8.4781	7.89591	8.27361	8.10148	8.18813	8.41913	8.33152	8.42105	8.55057	8.73736	8.3647	8.11442	8.57331	8.40703	8.62646	8.72935	7.83452	8.3064	8.59058	8.03747	8.12106	8.13935	8.15588	7.99759	8.16934	8.23226	7.88334	8.41287	8.25744	8.36707	8.49238	8.07543	8.3194
1415946_at	Pigq	8.14638	8.27382	8.16547	8.28969	8.32259	8.33451	8.56771	8.05933	8.67137	8.58346	8.53357	8.44201	8.47309	8.74946	8.47285	8.37549	8.4583	8.4431	8.58066	8.59573	8.30564	8.53524	8.50742	8.4754	8.59472	8.46714	8.37469	8.56842	8.47278	8.4423	8.55967	8.679	8.58176	8.44421	8.61785	8.50489	8.58162	8.44266	8.53012	8.52023	8.55392	8.4976	8.39214	8.59693	8.69056	8.58104	8.48286	8.60569
1415947_at	Creg1	6.87789	7.26181	7.58596	7.29446	7.3079	8.09557	7.64684	7.29501	7.39874	7.57008	7.33448	7.22682	7.75416	7.85366	6.94831	7.74762	7.48389	6.81803	7.59677	7.78535	7.67476	7.58248	7.86772	7.61191	7.78355	7.60856	7.44642	7.92105	7.5621	7.4075	8.00918	7.48812	7.23017	7.77402	7.38756	7.21227	7.62751	7.20533	7.44212	7.28659	6.70281	7.1257	7.58632	7.2771	7.77703	7.37926	7.22489	7.54906
1415949_at	Cpe	6.06497	7.06875	5.93128	5.97208	7.06358	6.07581	7.49448	7.23592	7.53052	7.48233	7.17052	7.43545	5.79676	7.63005	8.18171	5.80714	7.54282	8.41149	7.50527	7.06992	7.2442	8.07827	7.82743	7.60215	7.86053	6.47394	6.34205	7.99359	8.01865	7.59091	6.70782	7.55039	6.57594	6.24519	7.64223	6.35795	7.82051	7.07761	7.24596	8.00167	7.76283	7.64467	7.33448	7.69807	6.87359	7.13594	7.5086	6.42054
1415950_a_at	Pebp1	11.6581	11.6797	11.5421	11.7411	11.7837	12.0847	12.0543	11.031	12.149	12.2181	12.0233	12.0881	12.0759	12.2939	11.9253	12.2621	12.0896	12.1883	12.0201	12.247	11.3458	12.3087	12.094	12.1441	12.0476	12.1191	12.1704	12.0496	12.023	11.7872	11.9953	12.3047	12.0587	12.2034	11.8927	12.113	12.0711	11.802	11.3385	12.2262	11.2928	12.1074	11.5636	12.2049	12.0903	12.1673	12.2711	12.1121
1415956_a_at	Cdk16	8.48877	8.71248	8.39473	8.54782	8.61881	8.33818	9.09974	8.14516	9.34941	9.25917	8.96879	9.04472	8.98197	9.68637	8.96462	9.25	9.13117	9.39683	9.01327	9.36435	8.77956	9.37822	9.20261	9.08298	9.18519	9.07255	9.15099	8.91674	8.89365	8.95374	9.04944	9.19064	9.00993	9.2658	8.92785	9.26382	9.32949	8.68565	8.82582	9.2043	8.3936	8.47286	8.90972	9.37178	8.90559	9.25253	9.10102	9.09826
1415957_a_at	Rrp1	9.64622	9.7368	9.53446	9.81342	9.78896	9.49793	9.78823	9.3742	9.76551	9.73307	9.51384	9.7656	9.58567	9.97769	9.64232	9.69254	9.74877	9.94658	9.89064	9.6973	9.96852	10.0212	9.80327	9.93484	9.66701	9.791	9.82794	9.25182	9.83764	9.96645	9.97758	9.74729	9.79622	10.0173	9.48881	9.83699	9.88167	9.78164	9.72988	9.77453	9.79143	9.11273	9.80856	9.99628	9.65078	9.93301	9.83942	9.86957
1415961_at	Itm2c	8.49216	8.6222	8.37082	8.79124	8.73164	8.65784	8.44915	8.24874	8.50908	8.52909	8.47686	8.62431	8.38217	8.54981	8.71835	8.39552	8.75616	8.70831	8.63461	8.84039	8.7115	8.38288	8.5662	8.55867	9.15678	8.58189	8.50237	9.10309	8.66516	8.68112	8.49583	8.35765	8.33363	8.479	8.29748	8.01155	8.60749	8.44773	8.5456	8.7846	9.06155	8.77451	8.74238	8.37387	8.73124	8.40669	8.51127	8.53933
1415962_at	Eif3h	12.0486	12.0211	12.3516	12.0672	12.0085	12.4344	12.0412	12.2403	12.0429	12.0955	12.0406	12.0284	12.3949	12.0125	11.9786	12.4018	11.9088	12.0038	12.0261	11.9875	12.0258	12.0575	12.0016	12.0159	12.0252	12.0236	12.0017	12.0458	11.9802	12.0836	12.4025	12.0765	12.0587	12.4794	12.0891	12.006	12.0484	11.9354	12.0173	11.9625	12.1126	12.0608	12.0367	12.0512	11.9335	12.0005	11.9441	11.9725
1415963_at	Hnrnph2	10.7813	10.6932	10.7217	10.643	10.5211	10.5113	10.3427	10.7514	10.4948	10.3614	10.4813	10.552	10.4802	10.5413	10.7489	10.476	10.4707	10.8919	10.6945	10.1543	10.4556	10.812	10.6761	10.7405	10.5141	10.4734	10.3456	10.3731	10.7296	10.5255	10.4287	10.4491	10.41	10.4299	10.4845	10.5677	10.3099	10.8388	10.4791	10.1928	10.4177	10.5031	10.3768	10.6104	10.4856	10.4018	10.7591	10.5058
1415965_at	Scd1	7.29173	7.94142	8.25966	7.29639	7.58388	8.17767	8.12848	8.35525	8.25984	8.01311	7.9798	8.21519	7.1481	7.47981	6.2048	7.41538	7.6294	6.74378	7.42109	7.66813	7.39904	6.9838	7.4907	6.96102	7.71858	6.64271	6.77277	7.7615	6.91601	6.86453	7.70814	7.82892	7.27643	7.57065	7.65135	7.33275	8.07207	7.57047	7.97184	8.25915	7.8837	8.39509	7.44972	7.53864	7.22526	7.58348	7.43406	7.19705
1415970_at	Cox6c	12.3041	12.2971	12.6049	12.3465	12.3363	12.7028	12.3001	12.365	12.2674	12.2826	12.3805	12.3566	12.5918	12.3637	12.2905	12.6121	12.2916	12.2068	12.2708	12.1831	12.3582	12.2698	12.29	12.3184	12.3868	12.3644	12.3528	12.5289	12.2722	12.4187	12.7822	12.3878	12.3569	12.6516	12.1999	12.3288	12.2383	12.2544	12.3847	12.2679	12.3475	12.3875	12.463	12.3758	12.2904	12.3643	12.3618	12.3748
1415973_at	Marcks	7.5794	8.14508	7.68085	7.81611	8.13976	7.84193	8.00388	7.90914	8.07217	7.93457	7.97789	8.1416	7.78163	8.76286	8.03563	7.77388	8.54377	8.12345	8.20545	7.78451	7.98915	7.75985	7.2074	7.56023	8.21767	7.36684	7.22091	8.04242	7.20043	7.03802	7.72469	7.81986	7.52817	7.36053	7.94163	7.45959	8.18728	7.89039	8.10966	8.11479	7.84894	7.95406	7.8113	8.16679	7.74926	7.72738	8.16934	7.60866
1415974_at	Map2k2	9.49239	9.69779	9.74017	9.51494	9.57821	9.93693	10.1051	8.9692	10.0637	10.1732	10.0428	9.85648	10.1271	10.0117	9.90197	10.2392	9.96447	10.0689	9.73885	10.2847	9.54706	9.87171	10.0547	9.75596	10.2668	10.0156	9.9749	10.325	9.94163	9.81246	9.95223	10.218	10.0212	10.0559	10.1635	9.98478	10.0832	9.96931	9.75309	10.1755	9.72214	10.0916	9.75371	10.2	10.0592	10.0377	10.0667	9.94509
1415975_at	Carhsp1	7.89873	7.95711	7.72175	7.92526	8.27096	7.98116	8.18647	8.09873	8.23521	8.31635	8.23994	8.16739	7.92765	8.42192	8.19628	8.32319	8.07786	8.43283	8.09061	8.24654	8.14677	8.60769	8.44346	8.73796	8.5604	8.47829	8.50664	8.52539	8.44786	8.40643	8.20764	8.33796	8.26522	8.30495	8.02357	8.38071	8.04326	8.17941	7.92156	8.30457	8.46924	8.13928	8.33711	8.50396	8.42983	8.48885	8.35203	8.33379
1415977_at	Isyna1	9.64196	9.80435	10.0411	9.7577	9.85362	9.96095	10.0233	9.65218	10.0254	9.99652	9.95641	9.99151	10.0747	9.98829	10.0103	10.1724	9.91236	10.2015	9.94802	10.2425	10.0576	10.2869	10.6304	10.2139	10.0999	10.0589	10.0703	9.83806	10.1519	10.3761	10.163	9.87222	10.0022	10.2029	9.82051	10.0488	10.0603	10.1045	9.97686	10.2829	10.5978	9.99745	10.0228	10.0637	10.1989	10.0939	10.0846	10.1656
1415978_at	Tubb3	8.33784	8.02974	8.38663	8.06605	7.90996	8.21599	8.19559	7.62692	7.97535	8.01336	8.20944	8.107	8.54968	7.67499	8.01277	8.75721	7.61721	8.15182	8.05606	8.32621	8.27107	7.39871	7.96568	7.95699	7.79962	8.32412	8.36061	7.81256	8.00592	8.16562	8.32624	8.3934	8.5613	8.21814	8.04238	8.82515	7.81424	8.77556	7.91335	7.33327	7.52686	7.48517	7.91782	9.14479	8.56586	7.78951	9.11828	8.59059
1415980_at	Atp5g2	12.3623	12.4327	12.3342	12.4413	12.4187	12.3942	12.6594	12.4684	12.572	12.7131	12.6877	12.5976	12.4422	12.5126	12.4289	12.4188	12.4787	12.2913	12.4619	12.4584	12.5007	12.5137	12.4816	12.5456	12.5254	12.3767	12.434	12.548	12.351	12.4368	12.4924	12.2127	12.0081	12.4266	12.1713	12.0075	12.5476	12.06	12.641	12.5391	12.187	12.6442	12.5147	12.0657	12.4513	12.4471	11.9531	12.4827
1415982_at	Herpud2	7.00546	7.21141	6.94616	7.11152	7.41881	7.41105	7.52509	7.40487	7.60585	7.66103	7.59027	7.36883	7.30006	8.05129	7.43306	7.65061	7.56288	7.77647	7.33213	7.77032	7.2696	7.45056	7.2377	7.14957	7.58444	7.57723	7.3525	7.46715	7.48886	7.09937	7.68134	7.33374	7.33277	7.68732	7.43204	7.47686	7.46472	7.14413	7.30637	7.64559	7.19041	7.52174	7.3621	7.6961	7.38066	7.60353	7.49363	7.42315
1415984_at	Acadm	10.9612	11.0313	11.0363	10.8703	11.0832	10.9592	11.0084	11.1237	10.9374	11.0279	10.9543	10.8892	10.9338	10.9551	10.6194	10.9804	11.0514	10.6316	11.0509	11.2157	11.145	10.6797	10.7884	10.633	10.6652	11.1004	11.0481	10.636	11.0134	11.0172	11.0132	11.064	10.9568	10.9817	10.9617	11.0813	10.9387	11.1578	10.9259	10.9235	10.8897	10.8094	11.043	11.1295	10.9756	10.9857	11.2234	11.0445
1415990_at	Vdac2	12.4943	12.5176	12.4289	12.4853	12.5304	12.6489	12.6258	12.616	12.613	12.6193	12.6076	12.6452	12.6478	12.6105	12.554	12.685	12.551	12.515	12.579	12.6712	12.6107	12.752	12.6508	12.6344	12.5881	12.7322	12.7049	12.6177	12.7131	12.7421	12.6501	12.5993	12.6698	12.713	12.4643	12.6999	12.5814	12.5983	12.622	12.6398	12.5506	12.6267	12.6561	12.673	12.6188	12.671	12.5675	12.7153
1415992_at	Pigo	7.64937	7.55502	7.4246	7.47482	7.52318	7.49522	7.6827	7.28175	7.82739	7.78131	7.58484	7.73337	7.79274	7.91461	7.89896	7.83518	7.7013	7.88995	7.70017	7.95388	7.52249	7.69727	7.69909	7.63611	7.78301	7.81754	7.82363	7.87507	7.6884	7.695	7.71236	7.83401	7.82965	7.71236	7.77041	7.77617	7.85305	7.61438	7.65212	7.92221	7.77914	7.84439	7.66287	7.96738	7.80212	7.86825	7.77713	7.88548
1415993_at	Sqle	9.27084	9.44781	10.2149	9.65054	9.82833	10.7913	10.0425	9.79224	10.0179	10.0729	9.77214	9.88683	10.4126	9.98442	9.10155	10.3461	9.96305	9.27068	9.50369	9.69249	9.30122	9.57927	9.68386	9.3952	9.77822	9.3566	9.3847	9.81738	9.50342	9.44108	10.6376	9.70773	9.71151	10.6427	9.76406	9.68293	9.7905	9.78491	9.73877	9.89019	10.1929	9.87554	9.74245	9.91497	9.55518	9.81133	9.88079	9.72171
1415995_at	Casp6	6.58437	6.87048	6.68265	7.15544	7.27861	7.3417	7.39316	7.41182	7.15726	7.53907	7.2973	7.14252	6.73973	7.69595	6.70402	6.84366	7.68916	6.49586	6.9052	7.00285	6.91672	7.30249	7.60099	7.43066	7.27316	6.51052	6.77649	7.35295	6.72447	6.78429	7.25017	7.36936	6.70348	7.12902	7.47883	6.66003	6.95314	6.79418	6.91549	6.93537	7.40496	7.01578	7.16126	6.84777	6.77113	7.14708	6.87489	6.63657
1415997_at	Txnip	8.87136	9.3037	8.77346	9.32423	9.39327	9.4438	9.68467	9.64924	9.38334	9.80467	9.37806	9.65601	8.42016	9.82603	9.42176	8.82285	9.76564	9.90819	9.26617	9.17391	9.33214	9.37964	9.62438	9.41832	9.03321	8.81125	8.70922	8.73772	9.03653	9.16418	9.35486	9.44477	9.2435	9.42829	9.27028	9.33505	9.55467	9.09942	9.35922	9.85109	9.48549	8.70895	9.28047	9.23069	8.73832	9.50279	9.21504	9.2178
1415998_at	Vdac1	11.5016	11.8815	11.6511	11.4591	11.6099	11.4768	12.1495	11.9027	12.2129	11.9818	11.9027	12.0188	11.8043	12.4866	11.7966	11.9994	12.0546	12.1216	12.0066	11.9205	12.069	12.3151	12.0529	12.042	12.0774	12.0028	12.051	11.629	11.8483	12.017	11.9861	12.1309	12.147	12.087	11.8651	12.2323	12.1761	11.8263	12.0358	12.2514	11.6599	11.3992	12.035	12.2175	11.7107	12.195	11.9864	12.1112
1416004_at	Ywhah	11.0609	11.0328	10.796	10.9004	10.926	10.7741	11.1524	11.0064	11.2003	11.1316	11.1109	11.2189	11.0104	11.1701	11.0763	11.2587	11.0995	11.26	11.0935	11.3775	11.2171	11.3576	11.1812	11.1536	11.0851	11.4653	11.4961	11.2488	11.3037	11.3215	11.0406	11.2224	11.214	11.2374	11.0933	11.371	11.1301	11.0569	11.1715	11.2586	11.1052	11.255	11.0839	11.1967	11.1376	11.2868	11.1257	11.1954
1416005_at	Psmc1	10.7325	10.87	10.6819	10.6286	10.6908	10.4296	10.5767	10.9091	10.5571	10.5108	10.5644	10.613	10.5954	10.509	10.6043	10.4495	10.5086	10.5856	10.7741	10.5724	10.8884	10.2818	10.3337	10.4217	10.7604	10.6156	10.5567	10.6031	10.726	10.6844	10.6872	10.674	10.7284	10.5628	10.7581	10.698	10.6163	10.8335	10.6972	10.4797	10.7355	10.4267	10.8065	10.6791	10.7376	10.571	10.6495	10.6466
1416006_at	Mdk	10.8069	11.4552	10.9722	10.87	11.3106	10.872	11.344	10.9918	11.2444	11.3321	11.3989	11.2605	10.8541	11.3489	11.2433	10.8965	11.4148	11.2871	11.2448	11.2187	11.2274	11.2645	11.3486	11.2678	11.1127	10.9103	10.8301	11.0386	10.6513	10.8804	11.0284	11.0264	10.5614	10.9616	10.9865	10.5572	11.3754	10.5499	11.1584	11.4454	10.8685	11.3481	11.2598	10.7447	11.0595	11.1524	10.8128	10.9257
1416007_at	Satb1	7.1628	7.46511	6.28369	7.42142	7.48474	6.78176	7.06112	7.11452	7.71152	7.2449	7.39508	7.54543	7.02598	8.04285	8.09722	7.25589	7.87946	8.31931	8.10765	7.69303	7.6758	8.50888	7.96668	8.26604	7.7681	7.49848	7.33905	7.3877	7.56604	7.26576	7.36398	6.85397	6.70558	7.26217	7.05236	7.00934	7.74256	6.54672	7.26989	7.43582	6.49383	7.22304	7.15638	6.95891	7.87822	7.40864	6.97447	7.69343
1416009_at	Tspan3	9.5254	9.61214	9.41264	9.47326	9.61456	9.47123	9.70428	9.81075	9.77004	9.65165	9.62169	9.70903	9.55733	9.65044	9.34307	9.57483	9.54931	9.60248	9.67477	9.73479	9.65814	9.52945	9.54314	9.53827	9.70594	9.67412	9.75172	9.57071	9.6536	9.5037	9.61789	9.85922	9.6044	9.67479	9.69335	9.61918	9.80628	9.6591	9.64996	9.8148	9.71535	9.85942	9.53653	9.87175	9.51098	9.67996	9.8282	9.6531
1416010_a_at	Ehd1	10.9555	10.9316	10.8401	10.8845	10.8119	10.6481	10.5545	11.0529	10.52	10.4278	10.562	10.597	10.4886	10.3171	10.2988	10.3994	10.3363	10.5255	10.7693	10.595	10.8073	10.732	10.7344	10.8778	10.9597	10.7461	10.6375	10.7847	10.8256	10.8789	10.3556	10.435	10.6067	10.4447	10.6453	10.4931	10.6632	10.5427	10.637	10.4809	10.7962	11.0201	10.4972	10.2961	10.8896	10.5331	10.176	10.6779
1416013_at	Pld3	8.62043	8.53946	8.37857	8.72471	8.75973	8.77107	8.67287	8.06734	8.78104	8.66322	8.50375	8.56803	8.80222	9.25206	8.66435	8.7592	8.96837	8.79389	8.85669	9.09541	8.92954	8.68195	8.73657	8.7207	8.6484	9.1161	8.96988	8.52766	8.95108	8.95192	8.90703	8.83046	8.92172	8.84017	8.67417	8.88926	8.67191	8.92912	8.5598	8.5427	8.64674	8.15635	8.93472	9.02774	8.9493	8.92172	8.95548	8.83143
1416014_at	Abce1	10.669	10.4373	10.5792	10.4947	10.3883	10.457	10.3527	10.649	10.453	10.3741	10.2961	10.4259	10.8329	10.483	10.8945	10.7766	10.3004	10.9794	10.7639	10.7611	10.644	10.8124	10.967	10.9948	10.5921	11.0156	10.9712	10.2493	11.0142	10.8512	10.6556	10.4801	10.747	10.7275	10.4646	10.8804	10.4664	10.7698	10.5131	10.4784	10.7618	10.3116	10.4469	10.7157	10.6199	10.6431	10.6603	10.6882
1416018_at	Dr1	8.95845	8.82641	9.06004	8.68456	8.70906	9.02471	8.62052	8.84694	8.43059	8.56076	8.76489	8.4976	8.30745	8.25196	8.28037	8.19158	8.5443	8.25786	8.56225	8.26975	8.44419	7.90387	8.22978	8.08128	8.81905	8.33333	8.1012	8.57367	8.52565	8.2529	8.51556	8.57458	8.36256	8.26552	8.77065	8.21867	8.46548	8.56514	8.54972	8.2625	8.34536	8.60568	8.32787	8.39934	8.26889	8.1026	8.44868	8.20825
1416020_a_at	Atp5g1	11.6953	11.9101	11.8332	11.478	11.6168	11.6495	11.6821	11.7424	11.6321	11.6193	11.6569	11.7198	11.7866	11.5374	11.2705	11.8141	11.5657	11.3957	11.7248	11.8705	11.8933	11.8205	11.8659	11.8249	11.7008	11.6501	11.6684	11.7091	11.617	11.6608	11.8415	11.6913	11.6642	11.8819	11.5441	11.6694	11.7147	11.6445	11.7103	11.5773	11.5407	11.6423	11.7135	11.6419	11.6659	11.6391	11.536	11.6494
1416021_a_at	Fabp5 /// Gm3601	10.4773	10.1147	10.8181	10.8049	10.5424	11.0548	10.2181	10.0994	9.97513	10.3066	10.2524	9.98523	10.5675	10.1363	10.3924	10.6543	10.2602	10.4424	10.0536	9.87879	10.0248	10.277	9.97083	10.2543	9.89308	10.2689	10.2189	9.67534	10.2083	10.0295	10.8041	10.8032	10.4158	10.7105	10.548	10.5133	9.97656	10.7697	10.0764	9.96842	10.6864	10.0876	10.0975	10.9311	10.1832	10.0297	11.0828	10.0193
1416022_at	Fabp5	8.77855	8.52842	9.07118	9.18902	8.98445	9.4506	8.57826	8.27565	8.49385	8.71124	8.58471	8.58209	8.96941	8.566	8.6181	8.95209	8.52297	8.86153	8.49997	8.18348	8.43747	8.65624	8.31048	8.666	8.11895	8.67791	8.44869	7.84272	8.6055	8.49471	9.25186	9.15081	8.80906	9.15893	9.1373	8.8267	8.32012	9.08558	8.38319	8.26939	9.23447	8.71508	8.32274	9.34483	8.50491	8.39392	9.30199	8.47158
1416023_at	Fabp3	9.50601	9.82799	10.3152	9.95282	9.66488	10.1351	10.812	10.5636	10.3328	10.6583	10.7071	10.1433	10.2373	10.6983	9.93589	10.1868	10.5675	9.90216	9.60076	9.52004	9.81526	8.87537	8.85771	9.07719	12.1043	8.74326	8.78922	12.2085	8.54305	8.71806	10.2471	11.1733	10.2969	10.0631	10.9373	10.1765	10.3294	10.3375	10.1777	9.74633	9.40912	9.65397	11.2682	10.6599	9.98549	11.2424	10.6802	9.88367
1416026_a_at	LOC101055925 /// LOC630855 /// Rpl12	13.6993	13.6291	13.693	13.6719	13.6839	13.6526	13.6309	13.7873	13.5938	13.6498	13.6548	13.6363	13.5918	13.6131	13.5831	13.5552	13.6074	13.5443	13.6243	13.5245	13.7771	13.6146	13.6261	13.6666	13.6339	13.5844	13.6033	13.5764	13.5735	13.693	13.7098	13.6918	13.6708	13.5862	13.6531	13.5985	13.6346	13.738	13.7134	13.5677	13.7646	13.6423	13.6914	13.6869	13.5642	13.6319	13.7071	13.5679
1416027_at	Pdcd6	10.402	10.4843	10.3995	10.3076	10.3314	10.2156	10.4709	10.443	10.3973	10.4962	10.4884	10.5203	10.2702	10.2632	10.4382	10.1999	10.2449	10.5402	10.4145	10.328	10.2541	9.81464	9.93491	9.86467	10.7687	10.4658	10.4188	10.79	10.4672	10.4034	10.3269	10.3711	10.3259	10.2525	10.2981	10.2138	10.4375	10.25	10.4769	10.4594	10.3236	10.5942	10.4808	10.3636	10.3947	10.5195	10.2753	10.4121
1416029_at	Klf10	9.05548	9.32047	9.68562	9.1645	9.35009	9.91994	9.33934	9.41386	9.16495	9.45109	9.61755	9.19275	9.25781	9.8524	9.07125	9.55757	10.093	9.31639	8.80873	8.99637	8.77551	9.5499	9.63729	9.57799	8.96383	8.63452	8.48542	9.00884	8.84526	8.74291	9.44054	9.18335	9.21649	9.37616	9.14809	9.24533	9.06381	9.24961	9.01077	9.31446	9.19368	9.25764	9.3546	9.48359	9.2228	9.5101	9.42165	9.23939
1416031_s_at	Mcm7	11.8041	11.7499	11.6095	11.8261	11.8278	11.7275	11.9586	11.7288	12.0128	11.993	11.8822	11.9979	11.8349	12.0924	11.844	11.8718	11.826	12.0082	11.8133	11.7283	11.7175	11.8396	11.7404	11.6842	11.9197	11.7845	11.7609	11.8329	11.7903	11.7982	11.8466	11.9373	11.9336	11.9682	11.8171	11.9793	11.9948	11.7536	11.8495	12.0218	11.7582	11.95	11.806	11.9087	11.911	11.9236	11.7668	11.9909
1416032_at	Tmem109	6.77952	6.80715	6.7163	6.67297	6.7821	7.06309	7.00363	5.88979	7.2713	7.13256	7.14782	7.16788	7.24423	7.44094	6.4934	7.78264	6.84515	7.49591	6.85052	7.64091	6.42815	7.57574	7.40572	6.92514	7.42409	7.60615	7.48918	7.35828	6.93301	6.683	6.97934	7.39625	7.51441	7.64693	6.68599	7.73099	7.11549	6.83632	6.25637	7.8315	6.30667	7.34668	6.61058	7.80119	7.22147	7.67962	7.48151	7.51132
1416035_at	Hif1a	8.02983	7.8461	8.12625	7.88977	7.98401	7.75016	7.89211	8.36524	7.914	7.61551	7.94282	7.76731	7.76251	7.56759	7.95497	7.72687	7.65087	7.84084	7.96369	7.82413	8.31194	7.70122	7.89733	8.01547	8.2159	8.00755	7.8202	8.09676	8.18106	7.99829	7.75169	7.68065	8.04509	7.47501	7.90512	7.99922	7.92345	8.1479	8.02604	7.56565	8.2765	7.87516	7.90331	7.93628	8.04835	7.57636	7.92079	8.04921
1416038_at	Snd1	9.29689	9.6878	9.63239	9.68398	9.55076	9.39988	10.1162	9.36499	9.81745	9.81634	9.91625	9.88985	9.83223	10.0478	9.65347	10.0519	10.1069	9.91564	9.58922	9.74977	9.51287	9.9219	9.771	9.66318	10.3306	9.56181	9.5948	10.2289	9.38714	9.47503	9.84185	10.0004	9.59866	9.84059	9.82035	9.80295	9.90369	9.8053	9.71426	9.92268	9.8729	9.67346	9.83698	9.99342	9.81717	9.96346	10.083	9.76602
1416039_x_at	Cyr61	6.18157	5.77535	5.57139	5.65125	5.5367	5.25219	6.29943	5.78584	5.7596	6.06319	6.09575	5.83545	6.96713	7.88713	7.97042	6.55539	7.75327	7.99256	6.83634	6.2519	6.34982	8.3263	7.78256	8.01165	8.66159	6.32149	5.9505	8.48189	6.63706	6.03727	7.26975	6.4455	6.47804	7.14865	6.37262	6.35889	6.20931	7.30915	5.35308	6.15215	7.34487	6.66921	7.88462	7.29401	6.92891	7.69142	6.88054	6.72554
1416041_at	Sgk1	11.1071	11.0755	11.2746	11.0433	11.0459	11.1201	11.1921	11.3358	11.134	11.1084	11.1456	11.1303	11.321	11.3089	11.107	11.1231	11.3662	11.2082	11.4741	11.3463	11.4703	11.2887	11.514	11.3837	11.4004	10.9177	10.9377	11.2448	11.149	11.0672	11.4993	11.1885	11.229	11.4398	11.2146	11.0772	11.216	11.5193	11.1838	11.4483	11.5971	11.5121	11.1339	11.6699	11.2466	11.0336	11.6517	11.211
1416043_at	Nasp	9.90245	10.147	10.3212	9.97104	9.93655	9.96721	9.33799	9.84435	9.32385	9.22672	9.12099	9.43361	9.7773	9.85674	9.73205	9.88868	9.4657	9.85652	9.86803	9.67664	10.2066	9.72287	9.81858	9.66169	9.31663	9.76825	9.71987	8.80676	9.85084	10.0122	10.1808	9.17849	9.37954	9.89882	9.52015	9.54341	9.74051	9.6748	9.81341	9.67091	9.96964	8.83411	9.82252	9.9532	9.41857	9.67573	9.6077	9.64014
1416044_at	Flii /// LOC101056523	8.40982	8.42299	8.09414	8.43253	8.31609	8.30285	8.91533	8.05534	8.9214	9.01804	8.90631	8.75435	8.55752	9.05859	8.71631	8.64657	8.68092	8.89906	8.58163	8.77498	8.3663	8.85791	8.84943	8.94399	9.09542	8.58324	8.53924	9.03058	8.56056	8.37922	8.51638	9.00477	8.74934	8.42006	8.75003	8.59562	8.9646	8.37175	8.52832	8.89274	8.36203	8.89949	8.37892	8.75221	8.80369	8.73875	8.7346	8.71564
1416048_at	Phc2	8.35107	8.08964	7.84152	8.40748	8.23242	8.16142	8.4244	7.61749	8.41221	8.53335	8.319	8.47274	8.15456	8.46471	8.66644	8.18196	8.36127	8.62115	8.37045	8.43487	8.18789	8.90931	8.86686	9.06939	8.70252	8.30745	8.38373	8.88037	8.22924	8.242	8.40152	8.60732	8.66686	8.3315	8.49743	8.72234	8.46734	8.21386	8.13074	8.74726	9.13839	8.89472	8.25892	8.4137	8.58663	8.4307	8.37527	8.55329
1416049_at	Gldc	10.2322	10.1189	10.708	10.551	10.5144	11.0313	10.1746	10.1865	10.052	10.0356	10.2321	10.1249	10.4231	10.3154	9.76681	10.311	10.1669	9.50508	9.76062	9.73072	9.74646	9.70404	9.80222	9.54663	9.94972	10.2391	10.2131	9.96884	10.2884	10.2916	10.2971	10.1237	9.70699	10.1195	10.1998	9.82494	10.0727	10.1543	10.322	10.1045	10.4388	10.3894	10.2965	10.4736	9.96653	10.1148	10.4445	10.1015
1416052_at	Prps1	11.4464	11.2319	11.2583	11.5	11.2159	11.349	10.966	11.0818	11.0574	11.001	11.064	11.0759	11.4882	11.4111	11.0535	11.4475	11.275	11.2418	11.2963	11.2291	11.1185	11.2835	11.16	11.1463	10.3371	11.2072	11.1332	10.2423	11.0193	10.9478	11.2758	11.3534	11.2068	11.4124	11.086	11.2447	10.9816	11.2121	10.9533	10.9538	10.8428	10.9763	10.9067	11.3751	11.0823	11.0314	11.2435	11.1638
1416054_at	Rps5	13.7972	13.8288	13.7638	13.8045	13.8222	13.7883	13.8217	13.9332	13.7971	13.8463	13.8405	13.8546	13.806	13.8018	13.83	13.806	13.8119	13.8126	13.7841	13.7984	13.7763	13.7684	13.8069	13.7995	13.7638	13.7996	13.8119	13.7708	13.7272	13.7856	13.7638	13.8743	13.8302	13.7994	13.8365	13.7932	13.8017	13.8318	13.809	13.7944	13.8398	13.8611	13.8172	13.8096	13.8204	13.8069	13.8244	13.8306
1416057_at	Ndufb11	11.4005	11.4254	11.0574	11.3533	11.4266	11.2384	11.4504	11.1981	11.4197	11.5221	11.4075	11.4101	11.193	11.4402	11.3652	11.2168	11.4409	11.4242	11.332	11.3004	11.3243	11.3833	11.2449	11.5336	11.4624	11.3399	11.3343	11.3564	11.2859	11.3801	11.2537	11.7196	11.4253	11.1582	11.4095	11.3133	11.4007	11.2767	11.2768	11.3899	11.2234	11.4437	11.3121	11.3493	11.3618	11.3924	11.4223	11.3232
1416058_s_at	Atp5c1	12.4094	12.3705	12.3492	12.4062	12.3789	12.3283	12.5898	12.475	12.4088	12.4402	12.5431	12.4445	12.351	12.3195	12.3752	12.3317	12.5465	12.2448	12.3607	12.435	12.4821	12.2642	12.4164	12.4478	12.4737	12.2769	12.3355	12.4821	12.3209	12.4124	12.3844	12.4868	12.2612	12.2943	12.5602	12.1955	12.3655	12.3995	12.5099	12.2046	12.2452	12.2648	12.5107	12.2901	12.4176	12.2446	12.374	12.2312
1416059_at	Sec23b	10.5138	10.5024	10.389	10.445	10.522	10.3609	10.5039	10.5049	10.5523	10.5486	10.5116	10.5804	10.5579	10.4005	10.4837	10.6519	10.3123	10.6407	10.5785	10.5562	10.6872	10.5075	10.4508	10.5908	10.4065	10.6691	10.7351	10.4723	10.6467	10.6526	10.5574	10.6034	10.7936	10.5519	10.715	10.8172	10.506	10.7217	10.5564	10.4882	10.7686	10.4506	10.562	10.5969	10.6587	10.5445	10.5968	10.6256
1416062_at	Tbc1d15	8.18772	8.36948	8.41962	8.61879	8.55554	8.63026	7.94114	8.53937	7.54614	7.79483	7.57976	7.85526	8.01194	8.18288	7.99723	7.98369	7.94005	8.10586	8.11119	7.94503	8.52858	7.97702	8.11405	8.0426	7.73226	8.08734	8.19158	7.5074	8.18032	8.34866	8.35981	7.78785	8.00919	8.11721	8.09288	7.97155	7.83255	8.12795	8.01477	7.72263	8.24561	7.32118	8.22497	8.29429	7.49543	7.92578	8.07608	7.9373
1416065_a_at	Ankrd10	10.6298	10.5557	10.5547	10.8385	10.5919	10.3373	10.3754	10.9811	10.4841	10.3018	10.5919	10.4885	10.2144	10.5796	10.588	10.1568	10.5893	10.7707	10.5657	10.1406	10.3224	10.2014	10.11	10.355	10.3823	10.1213	10.0115	10.0575	10.2563	9.97424	10.2118	10.358	10.3491	9.94074	10.63	10.4569	10.476	10.519	10.5683	10.2736	10.2293	10.7808	10.3818	10.6379	10.6098	10.4652	10.724	10.3553
1416066_at	Cd9	11.1065	11.2317	11.0863	11.319	11.275	11.222	11.642	11.6668	11.3715	11.5876	11.4939	11.4153	11.1713	11.4977	11.2416	11.0967	11.3683	11.2307	11.3289	11.2113	11.349	11.0806	11.0085	10.934	11.6787	11.1561	11.1248	11.6785	11.0869	11.1785	11.3185	11.4417	11.2256	11.2629	11.3767	11.2053	11.4862	11.2884	11.392	11.1084	10.906	11.1738	11.4282	11.4983	11.0672	11.3729	11.3497	11.2241
1416067_at	Ifrd1	10.6013	10.7118	10.9273	10.1647	10.493	10.5627	10.7718	10.9879	10.557	10.6413	10.6722	10.4795	10.5774	10.4171	10.4762	10.4318	10.5338	10.5074	10.3693	10.6372	10.5007	10.1688	10.8209	10.1267	11.302	10.3783	10.3058	11.1852	10.4917	10.5418	10.6514	10.3247	10.384	10.6097	10.3748	10.1366	10.6534	10.2894	10.7757	10.419	10.362	10.8411	10.4726	10.3859	10.2719	10.3161	10.3365	10.3587
1416068_at	Kars /// LOC631033	11.3342	11.4889	11.4838	11.4349	11.4698	11.4761	11.4455	11.4441	11.4345	11.4925	11.4858	11.457	11.42	11.4208	11.402	11.4209	11.3806	11.4554	11.3575	11.4924	11.4016	11.3044	11.4049	11.4236	11.4046	11.4112	11.4278	11.473	11.3638	11.4487	11.4928	11.3669	11.2512	11.4722	11.2678	11.2915	11.4573	11.2753	11.5073	11.559	11.5017	11.5692	11.5155	11.1883	11.3618	11.3603	11.2788	11.3437
1416070_a_at	Ddx18	10.5541	10.3307	10.4469	10.3682	10.4478	10.4026	10.2947	10.2398	10.3811	10.363	10.4649	10.4803	10.457	10.1661	10.3194	10.3697	10.2094	10.2486	10.5283	10.3983	10.453	10.1341	10.3209	10.3293	10.3209	10.4756	10.3759	10.3464	10.4393	10.5292	10.5925	10.3126	10.2513	10.5007	10.5526	10.159	10.4044	10.4435	10.4088	10.2969	10.4026	10.6987	10.3209	10.2848	10.4877	10.3044	10.2932	10.3363
1416074_a_at	Gm10051 /// Rpl28	13.7712	13.8131	13.7001	13.8034	13.8175	13.8777	13.9467	13.6052	13.9488	13.9706	13.9779	13.9606	13.9205	13.9481	13.9131	13.9102	13.9563	13.8842	13.9191	13.9527	13.8232	13.9945	14.0049	13.9861	13.8623	13.9366	13.9405	13.8007	13.8842	13.8943	13.9143	14.0182	13.895	13.8681	13.946	13.9166	13.9271	13.8391	13.8483	13.927	13.8575	13.9315	13.8749	13.9057	13.957	13.9223	13.9074	13.9343
1416078_s_at	Raf1	10.2743	10.2	10.111	10.0213	10.1264	10.1046	10.1944	9.96521	10.0994	10.1629	10.2256	10.1668	9.99906	9.97062	10.0586	10.0098	9.97943	10.0345	10.126	10.1909	10.1275	10.0381	10.2212	10.1292	10.0663	10.1285	10.1548	10.1124	10.1388	10.1112	10.012	10.1712	10.0928	9.92342	10.048	10.072	10.1604	9.96107	10.1453	10.1311	9.87897	10.1362	9.95485	9.89048	10.2605	9.9758	9.84183	10.2777
1416079_a_at	Arpc1a	9.33388	9.40773	9.19116	9.36902	9.21277	9.29552	9.46457	9.28878	9.39549	9.46934	9.45696	9.33255	9.29558	9.8106	9.3939	9.34788	9.68631	9.3091	9.42479	9.43956	9.41825	9.29538	9.31815	9.45382	9.62257	9.52439	9.37277	9.53732	9.4236	9.45888	9.3975	9.40287	9.31591	9.32939	9.30493	9.11002	9.52125	9.20173	9.26869	9.37684	9.38331	9.53988	9.32044	9.39234	9.42161	9.35812	9.26813	9.39935
1416081_at	Smad1	7.53392	7.4652	7.43693	7.53712	7.65866	7.33804	7.27021	6.93867	7.44774	7.38366	7.48275	7.39154	7.06409	7.45518	7.48331	7.20285	6.83763	7.71679	7.25406	7.35138	7.13335	7.55092	7.18803	7.24378	7.08152	7.13906	7.11144	7.26097	7.03845	6.8608	7.16853	6.8984	7.61853	7.21987	7.16278	7.13855	7.58477	6.71883	7.31205	7.44446	6.54196	7.00783	6.96672	7.41664	7.40411	7.21584	6.8977	7.36774
1416082_at	Rab1	12.3338	12.408	12.2069	12.519	12.4623	12.2739	12.4461	12.5692	12.426	12.411	12.4076	12.4416	12.3433	12.4773	12.5265	12.4319	12.5619	12.51	12.3974	12.3413	12.4627	12.5312	12.3987	12.4534	12.4788	12.4313	12.4432	12.3973	12.4392	12.4294	12.4542	12.3281	12.3067	12.4221	12.3962	12.3659	12.3024	12.3563	12.411	12.3489	12.359	12.2095	12.5139	12.343	12.3218	12.4579	12.3641	12.3846
1416083_at	Zfand5	9.89219	9.97134	9.68051	10.116	10.1026	10.0079	10.2336	10.1446	10.0117	9.92821	10.066	9.87208	9.92285	10.4409	10.283	9.92326	10.5802	10.3307	10.048	9.91177	10.1006	10.0876	10.1072	10.2476	10.1949	9.86809	9.91398	10.1443	10.0504	10.0431	10.0957	10.041	9.87407	9.99586	10.1878	9.9966	10.1207	10.3008	10.1033	9.95153	10.1526	9.98284	10.1235	10.2165	9.95665	10.0133	10.2585	10.0506
1416086_at	Tpst2	8.16926	8.18388	8.18367	8.08005	8.19779	8.46267	8.56843	7.90728	8.5488	8.69778	8.60511	8.48143	8.5186	8.44174	8.2249	8.55921	8.18169	8.26155	8.51965	8.50282	8.57596	8.57239	8.60168	8.55961	8.77345	8.56894	8.55218	8.72711	8.58301	8.41034	8.61909	8.59485	8.52016	8.62527	8.5718	8.46127	8.6261	8.43016	8.402	8.4703	8.549	8.66423	8.30099	8.55878	8.71661	8.48095	8.47184	8.60791
1416087_at	Ap1s1	8.95411	9.24098	9.09389	8.76532	8.90209	8.81245	9.23377	8.85614	9.19335	9.21212	9.10587	9.07137	8.84115	9.17704	8.75656	8.88203	9.16294	8.79545	9.23644	9.21982	9.37112	9.27674	9.39935	9.38366	9.20851	9.0821	9.06874	9.23273	9.03623	9.25647	9.11172	9.14757	8.89199	9.06831	8.9499	8.85377	9.13713	8.81689	9.05395	9.03845	8.75778	8.77968	9.28755	8.89439	9.04745	9.25358	8.77835	9.04154
1416088_a_at	LOC100046223 /// Rps15	13.3111	13.2638	13.1636	13.3271	13.344	13.2657	13.5046	13.4306	13.4128	13.4476	13.4525	13.4507	13.2172	13.333	13.2896	13.178	13.4119	13.2229	13.3088	13.2965	13.4313	13.1893	13.2888	13.2884	13.5085	13.212	13.2235	13.469	13.0941	13.3217	13.3755	13.5385	13.2622	13.2463	13.4082	13.1612	13.4067	13.3475	13.4476	13.3377	13.4624	13.4501	13.4105	13.2508	13.3533	13.2892	13.374	13.2308
1416090_at	Pdhb	11.657	11.7838	11.6493	11.48	11.5197	11.3581	11.483	11.819	11.3783	11.2149	11.2441	11.1574	11.2604	11.3787	11.5868	11.1574	11.3643	11.4978	11.5569	11.3838	11.6287	11.5866	11.4003	11.5044	11.2904	11.5431	11.4801	11.2281	11.6739	11.573	11.247	11.2101	11.3185	11.1944	11.2383	11.2574	11.5453	11.2836	11.5772	11.4972	11.1853	11.618	11.3949	11.0978	11.3414	11.2778	11.0734	11.4504
1416091_at	Map4	7.40024	7.34548	7.03559	7.58896	7.60718	7.60155	7.96902	7.57966	8.25246	8.09061	8.26473	8.13948	7.90445	8.20204	7.6991	8.16922	7.88702	7.88029	7.69466	8.38886	7.37615	8.02183	8.28993	7.93746	8.41918	7.84783	7.85662	8.48743	7.72254	7.46576	7.8867	8.28679	8.12914	7.86917	7.93799	8.25148	8.02886	7.79929	7.86426	8.0508	7.88605	8.04309	7.60043	8.2174	8.16595	8.23309	8.22588	8.08818
1416093_a_at	Mrpl20	10.9507	11.0116	10.972	10.8028	10.9132	10.8798	10.8017	11.0009	10.8178	10.8206	10.9085	10.8928	10.864	10.4697	10.7661	11.0351	10.5892	10.9326	10.8817	11.0378	11.0502	10.8079	10.7331	10.7917	11.0187	11.0988	10.9958	10.9815	10.9478	11.0706	10.8554	10.7898	10.8624	11.0385	10.8513	10.8782	9.99075	10.7728	10.8848	10.1341	10.9576	11.0475	10.8493	10.8114	10.9263	10.9696	10.8469	10.8652
1416094_at	Adam9	8.03019	8.23806	8.29191	8.12629	8.00526	8.02176	8.43176	8.37697	8.36321	8.3697	8.25552	8.17168	8.15436	8.44911	8.58569	8.1643	8.34724	8.49878	8.36537	8.52356	8.30985	8.07417	8.40165	8.08782	8.63069	7.99668	7.9019	8.41585	8.08515	7.94314	8.28197	8.18965	7.88633	8.09484	8.20032	7.7685	8.53418	7.99769	8.35852	8.18599	8.29083	8.28755	8.28952	8.13556	8.33725	8.22376	7.99428	8.18373
1416100_at	Eif3d	12.7393	12.7818	12.7695	12.6648	12.7367	12.7374	12.7949	12.5408	12.744	12.8281	12.7709	12.7482	12.9513	12.812	12.8277	12.9532	12.721	12.7609	12.8456	12.9108	12.856	12.7398	12.7112	12.7156	12.8057	12.9095	12.8158	12.7753	12.7888	12.8612	12.881	12.3455	12.4845	12.8948	12.3507	12.432	12.8443	12.2581	12.8249	12.8609	12.284	12.6948	12.9177	12.3539	12.8978	12.8602	12.3508	12.9366
1416101_a_at	Hist1h1c	8.7938	8.46131	7.4014	8.33109	8.9178	7.49638	7.65663	7.61354	8.01235	7.87377	7.89562	8.18718	7.50224	8.45938	9.09506	8.08592	8.49663	8.93471	9.08224	8.42763	9.14099	9.40276	8.55017	9.26701	8.14907	9.46841	9.44898	7.95531	9.2944	9.12696	8.08809	8.26387	8.68191	8.13662	8.33618	8.73795	7.68675	8.5965	7.93251	7.61399	7.73276	7.23605	8.99108	8.7226	8.68965	8.85164	8.70541	8.61513
1416104_at	Mpdu1	9.65134	9.79172	9.8646	9.39369	9.83951	9.82317	9.71702	9.56407	9.5244	9.70931	9.49444	9.62198	9.22931	9.4799	9.38194	9.43963	9.50313	9.57727	9.37761	9.6426	9.49861	9.43524	9.75308	9.35822	10.1101	9.5677	9.4823	9.9311	9.51276	9.60797	9.47415	9.55699	9.42408	9.45344	9.48647	9.43735	9.72835	9.25784	9.53562	9.67692	9.39361	9.44227	9.45858	9.35368	9.5097	9.46699	9.24703	9.52323
1416105_at	Nnt	8.40693	8.19191	7.51453	8.95887	8.62112	8.1246	8.24853	8.05239	8.41046	8.31919	8.17687	8.26897	8.27355	8.56109	8.64543	8.25778	8.49024	8.80645	8.6582	8.57234	8.52961	8.65037	8.50706	8.6764	8.48858	8.37041	8.26402	8.37076	8.41769	8.14035	8.31422	7.89825	8.11392	8.0601	8.1118	8.06751	8.27438	7.96889	8.41858	8.3588	8.31746	8.41013	8.02302	8.31596	8.4008	8.12198	8.20851	8.29157
1416106_at	Kti12	9.63103	9.57498	9.4086	9.54998	9.61854	9.56654	9.66102	9.45242	9.77529	9.80022	9.71095	9.71555	9.8116	9.85466	9.68115	9.88097	9.69581	9.9277	9.86955	9.85329	9.7652	9.24194	9.18489	8.99528	9.69202	9.80619	9.72348	9.69968	9.8009	9.77161	9.88395	9.74629	9.70797	9.93098	9.54322	9.5488	9.73704	9.70376	9.63551	9.75858	9.64932	9.81429	9.75261	10.0608	9.82966	9.93717	9.83326	9.91304
1416108_a_at	Tmed3	6.56234	7.05667	6.65589	6.60937	6.92686	6.94966	7.48159	7.1748	7.24669	7.71346	7.54226	7.16998	7.08706	7.77124	7.33777	6.98375	7.66945	7.2389	7.18684	7.43903	7.10517	7.07888	7.17962	6.99714	8.42291	7.28516	7.30181	8.49267	7.16966	6.9064	7.52641	7.28026	6.9259	7.3381	7.3444	6.83377	7.29889	7.0537	6.82299	7.02736	6.99605	7.12151	7.62314	7.35702	7.35807	7.64188	7.19527	7.24193
1416109_at	Fuca1	8.67631	8.64188	8.41661	8.74707	8.75132	8.67299	8.80539	8.76616	8.78124	8.62911	8.73255	8.66863	8.38944	8.70104	8.53053	8.42793	8.56876	8.66096	8.52974	8.45116	8.51026	8.11947	8.27895	8.2918	8.91679	8.47706	8.44017	8.76462	8.59671	8.44749	8.34252	8.58623	8.26599	8.45849	8.4851	8.39111	8.65673	8.46295	8.64624	8.48579	8.37995	8.70063	8.58299	8.40515	8.56955	8.52554	8.3282	8.56534
1416112_at	Cox8a /// LOC100048483	11.5755	11.7634	11.5402	11.7486	11.7698	11.6654	11.8254	11.6642	11.8219	11.7511	11.882	11.8024	11.5753	11.7694	11.6087	11.5286	11.82	11.5938	11.6449	11.6988	11.7673	11.6796	11.5565	11.6083	11.8226	11.5871	11.6716	11.9082	11.4954	11.732	11.6926	11.8794	11.5816	11.6741	11.5921	11.6688	11.7274	11.5961	11.7919	11.655	11.5733	11.7558	11.8888	11.6098	11.592	11.7777	11.5825	11.6351
1416113_at	Fkbp8	9.99381	10.1747	9.87148	9.95589	9.96651	9.86022	10.328	9.20177	10.2779	10.3107	10.2295	10.1745	10.11	10.3759	10.3812	10.2226	10.3214	10.463	10.0995	10.2074	9.95767	10.3379	10.2291	10.1559	10.3131	10.1555	10.1606	10.2322	9.95838	10.1375	10.0672	10.4381	10.2356	10.1219	10.1063	10.3625	10.3502	10.0352	10.0867	10.3423	9.99934	10.1954	10.1518	10.274	10.2433	10.1496	10.3044	10.2966
1416115_at	Orc3	8.95669	9.0953	9.03302	9.01886	9.00227	9.00826	9.43161	9.51011	9.3025	9.40456	9.31405	9.19152	9.2649	9.5363	9.10541	9.31262	9.2861	9.08743	9.23928	9.31162	9.14552	8.95199	8.99588	8.87459	9.28558	9.05088	8.94337	9.0766	8.94253	8.78024	9.39888	9.29086	8.97911	9.25221	9.25146	8.88178	9.32861	8.92972	9.26636	9.28831	9.10279	9.22054	9.16457	9.17036	9.01878	9.14009	9.09143	8.98499
1416119_at	Txn1	12.8896	13.0018	12.9268	12.9619	12.9182	12.9977	12.9095	12.9385	12.9483	12.868	12.863	12.7761	12.8511	12.9202	12.8399	12.7295	12.8859	12.7533	12.7874	12.7005	12.8096	12.689	12.6494	12.7181	13.0143	12.7521	12.6805	13.0353	12.7562	12.7869	12.776	12.8902	12.8468	12.7993	12.8373	12.7676	12.9293	12.7215	12.9728	12.8696	12.7517	13.0298	12.8429	12.8341	12.8476	12.8194	12.7694	12.8927
1416126_at	Polr1b	10.253	10.0124	10.2071	10.0585	10.104	10.0984	9.86217	9.86516	9.93684	9.98862	9.99344	10.0605	10.0936	9.3921	9.95604	10.1304	9.49127	9.88421	9.96856	10.0014	10.2079	9.73987	9.93252	9.89711	9.8003	10.1454	10.1574	9.84043	10.2564	10.0709	9.91897	9.98916	10.2661	9.90166	10.0411	10.2018	9.97484	10.3296	9.92572	10.0254	10.2946	10.2541	9.84908	10.1756	9.90851	9.88207	10.1185	10.011
1416127_a_at	Dnpep	9.93512	10.3613	10.2244	10.2018	10.3923	10.3452	10.3419	10.1339	10.2793	10.3438	10.3268	10.2992	10.0069	10.4028	9.73396	10.0084	10.3574	9.80324	10.1083	10.2167	10.13	9.87955	10.0438	9.98785	10.3509	9.80765	9.72355	10.2798	9.78595	9.79742	10.1405	10.1544	9.73966	10.0772	10.2339	9.64689	10.2976	9.79692	10.2752	10.2638	9.92929	10.4409	10.0391	9.82589	10.0514	10.0969	9.84346	9.9913
1416128_at	Gm6682 /// Tuba1c	7.64556	8.13972	8.28197	8.08067	7.9992	8.17957	7.47199	8.07497	7.61235	7.61106	7.64698	7.59755	7.48836	7.18795	7.52351	7.32144	7.38881	7.46165	7.56415	7.0806	7.37445	7.62401	7.50384	7.57705	7.76076	7.41003	7.29242	7.6938	7.62375	7.39658	7.30183	7.43946	7.33532	7.46693	7.67819	7.24653	7.57297	7.5958	7.65472	7.22667	7.1472	7.79781	7.20272	7.35921	7.57215	7.39482	7.36838	7.50505
1416129_at	Errfi1	7.89731	7.71248	7.89945	7.77381	7.94613	8.04093	8.60724	8.4249	8.16421	8.57639	8.55847	8.23464	7.44366	7.12992	7.88389	7.59938	7.13763	7.68833	7.47101	7.64623	7.70425	7.67244	7.49724	7.80768	8.67897	7.66714	7.61358	8.77585	7.75492	7.75953	7.87777	8.36173	7.91472	7.68294	8.57257	8.04017	8.6796	7.75248	8.32981	8.79471	8.61101	8.56626	7.77796	7.65544	7.60417	7.78742	7.70857	7.48555
1416133_at	Efr3a	9.29656	9.19617	9.702	9.25172	9.30543	10.0376	9.35244	9.25659	9.64397	9.45668	9.37983	9.57417	10.3672	9.90654	9.35375	10.4686	9.56423	9.70674	9.78803	9.89397	9.38485	10.0263	9.95343	10.0424	9.56894	9.8355	9.72995	9.50647	9.72059	9.43412	10.1273	9.69997	10.0042	10.3139	9.57109	10.0001	9.52784	9.57941	9.3144	9.67889	9.93708	9.41437	9.30597	10.0929	9.56184	9.79195	9.95869	9.66806
1416138_at	Anxa7	10.0755	10.3721	10.496	10.1846	10.2732	10.3949	10.6402	10.5181	10.3059	10.3917	10.4076	10.1039	10.3688	10.1661	9.84871	10.2812	10.1691	9.93161	10.1836	10.2614	10.1948	10.0569	10.3374	10.1532	10.4239	10.1933	10.1683	10.3421	10.3499	10.3291	10.3032	10.5163	10.2762	10.0696	10.4765	10.1491	10.1846	10.5071	10.2739	10.1952	10.4952	10.426	10.2951	10.2915	10.2323	10.2079	10.3162	10.1756
1416142_at	Rps6	9.05594	8.90789	8.81011	8.95587	8.8564	8.51722	8.8286	9.08917	8.80331	8.85851	8.94854	8.99347	8.75517	8.29053	9.0216	8.75749	8.52382	8.98551	9.07258	8.96675	9.38851	8.89283	8.92394	9.23578	9.02809	9.03281	8.94484	9.1115	9.06368	9.05797	8.86192	8.97204	8.87382	8.69042	8.99951	8.8731	8.75122	9.17226	8.95714	8.70893	9.24855	8.94191	8.884	8.84784	9.14819	8.60259	8.98099	8.94567
1416143_at	Atp5j	12.2323	12.3219	12.116	12.2866	12.3197	12.1165	12.269	12.033	12.3013	12.1901	12.3474	12.2644	12.1489	12.2392	12.3178	12.0611	12.2527	12.2555	12.3181	12.2634	12.3555	12.3131	12.2383	12.3162	12.3877	12.3438	12.273	12.3067	12.3288	12.3316	12.2455	12.4474	12.1891	12.1428	12.3055	12.2321	12.2304	12.3056	12.3176	12.0751	12.1162	12.1511	12.2847	12.3146	12.3078	12.1388	12.3464	12.2064
1416144_a_at	Dhx15	12.3652	12.2227	12.5509	12.2262	12.0761	12.1812	11.9143	12.4152	11.9342	11.802	12.0218	12.0412	11.9407	11.6851	12.0136	11.8499	11.8863	12.161	12.1237	11.8028	12.1236	11.9938	12.2087	12.1948	12.1268	11.9659	12.0526	11.8974	12.1112	11.9739	11.9627	11.9658	12.0537	11.9237	12.1058	12.0459	11.898	12.3873	11.9645	11.7918	12.1033	12.2406	11.9733	12.0885	12.1022	11.8432	12.16	11.9762
1416147_at	Hspa4	8.68333	8.84557	8.21679	8.71519	8.71943	7.831	9.18117	9.21401	9.68363	9.1681	9.04714	9.75529	8.62272	9.35557	9.11241	8.92305	9.12101	9.72617	9.62157	8.92502	9.78756	9.72372	9.25579	9.5171	9.43074	9.10847	8.95697	9.18677	8.99224	9.29544	9.29897	8.91126	9.51574	9.38019	9.23505	9.62681	9.71155	9.11206	9.45982	9.90857	9.91965	8.73305	9.43534	9.63972	8.19134	9.63346	9.27598	8.65894
1416148_at	Laptm4b	8.42195	8.36438	9.16115	8.94675	8.77597	9.74497	8.69813	8.58978	8.8213	8.63014	8.54957	8.61796	9.58223	9.2827	9.26948	9.46504	9.19907	9.20389	8.62635	8.64278	8.45324	8.62466	8.45898	8.45266	8.73774	8.55523	8.28456	8.75508	8.43695	8.30828	9.69743	9.33563	9.29721	9.60058	9.46934	9.27105	8.82613	9.49019	8.69192	8.86159	9.52097	8.87316	8.67823	9.79851	8.73512	8.62503	9.7034	8.72719
1416155_at	Hmgb3	9.10495	8.80943	8.87728	9.02664	8.84595	8.98713	8.55147	8.76978	8.72876	8.62896	8.65082	8.64125	8.85855	8.50718	8.68552	9.03212	8.27474	8.80481	8.61549	8.45444	8.73219	9.58417	9.28094	9.54564	9.08037	8.37723	8.50286	9.24407	8.50133	8.42087	8.93649	8.41106	8.57579	8.85806	8.39386	8.42705	8.4995	8.36412	8.75733	8.23119	8.57364	8.36379	8.92213	8.58614	8.72751	8.92106	8.40689	8.5806
1416157_at	Vcl	6.6038	6.81107	6.79511	6.46041	6.81712	6.35321	7.37734	7.22558	7.43554	7.53519	7.21135	7.51028	7.1157	7.56738	6.7473	7.414	6.78745	7.41846	6.94744	7.25486	7.06863	8.01005	8.01181	7.61031	7.30526	6.73563	6.77757	6.97717	6.86136	7.05729	7.85098	7.6331	7.29749	7.61758	7.3844	7.63398	7.33766	6.94628	7.2499	7.61013	7.6067	6.98492	7.09442	7.98315	6.36624	7.39994	7.17971	7.13391
1416162_at	Rad21	9.27752	9.46189	9.88942	9.14404	9.36172	9.62606	9.80462	9.67445	9.61769	9.72806	9.58042	9.69732	10.0746	10.1101	9.62342	10.2782	9.61427	9.87739	9.68248	9.76076	9.62707	10.1479	9.96213	9.82734	9.61201	9.8781	9.87726	9.43214	9.70357	9.7407	10.2532	9.84098	9.76544	10.4863	9.67559	9.96329	9.73538	9.68671	9.58721	9.63703	9.09797	8.93713	9.63238	10.141	9.31835	9.85215	9.79943	9.69975
1416163_at	Cops4	10.2446	10.2785	10.0994	9.96978	10.1952	10.1142	9.96926	10.0926	9.96041	9.99885	9.97498	10.0045	10.0934	9.84322	10.1757	10.0766	9.99012	10.0877	10.2397	10.1505	10.2353	10.0915	10.247	10.2439	10.0755	10.3613	10.196	9.95976	10.454	10.3488	9.98339	9.95892	10.0197	10.0071	10.0302	9.8541	10.0072	10.0428	10.0001	9.93674	10.0623	10.19	9.9728	9.9283	10.1308	9.95476	9.88371	10.0339
1416165_at	Rab31	8.27627	7.84251	7.73492	8.6841	8.26197	8.24177	8.15469	8.17192	8.1157	7.96789	8.03238	7.83282	7.70928	7.72869	8.54556	7.97404	7.57591	8.57084	7.82329	7.81744	8.04067	7.32743	7.35271	7.52583	8.19227	7.90285	7.86935	8.38746	7.96947	7.70796	7.81983	8.26476	8.0857	7.74455	8.33987	8.05884	7.80919	8.19982	8.15841	8.1057	8.63336	8.50676	8.1107	8.12939	8.30763	7.93314	8.16917	8.17618
1416166_a_at	Prdx4	9.20485	9.05135	9.12775	8.99283	9.06814	9.22887	8.21116	8.84165	8.31401	8.38966	8.50483	8.53548	8.56908	8.14242	8.55616	8.21832	8.35481	8.75172	8.99174	7.9079	8.2661	8.17841	8.58835	8.52906	9.04639	8.30392	7.9629	8.41057	8.90795	8.37059	8.22361	8.43496	8.55645	8.43985	9.01028	8.23401	8.394	8.86198	8.16848	7.85855	8.36597	8.85972	8.00574	8.55931	8.40545	8.24795	8.7712	8.14511
1416170_at	Trap1	10.5201	10.605	10.5471	10.4931	10.4758	10.4911	10.8288	10.6715	10.6296	10.7047	10.6744	10.5954	10.6651	10.5214	10.6958	10.5792	10.6568	10.5805	10.5033	10.601	10.6709	10.4108	10.6408	10.5392	10.7318	10.5945	10.573	10.5792	10.5027	10.6564	10.6958	10.6789	10.4369	10.5737	10.6243	10.4688	10.7335	10.6388	10.7366	10.6264	10.7047	10.5379	10.6158	10.5678	10.677	10.4299	10.6637	10.6448
1416171_at	Kansl2	11.0083	10.8534	10.7626	11.0506	11.035	11.0738	11.1479	11.0136	11.1351	11.0222	11.0877	11.0188	10.9954	10.9429	11.2006	11.0758	10.8748	11.1057	10.9492	10.9564	11.0501	11.1157	11.1289	11.0494	10.9369	10.962	10.913	11.0434	10.9823	11.0109	11.086	10.7219	10.815	11.0349	10.7096	10.7888	11.0753	10.5683	11.1953	11.1662	10.7352	11.2277	11.0409	10.6818	11.1431	10.9087	10.5882	11.1978
1416173_at	Pes1	7.27107	6.96859	6.87308	6.37459	6.45321	5.85328	6.71568	6.89727	6.72944	6.96065	6.86732	6.83048	6.57022	6.33339	7.09285	6.81892	6.19992	7.39325	6.85924	6.91815	7.24215	6.64956	6.98729	6.79957	7.41241	6.96783	7.04077	7.25841	6.76028	6.89543	6.73097	6.68638	6.69962	6.60287	6.71047	6.83915	6.78174	6.88824	6.59954	6.91346	7.22255	6.88433	6.71043	6.76826	6.81892	6.59015	6.68269	6.93077
1416174_at	Rbbp9	7.83535	7.7218	7.84727	7.77238	7.81869	7.71432	7.51765	7.69638	7.52861	7.58446	7.62254	7.49732	7.1572	7.40406	7.38094	7.08545	7.34889	7.52492	7.58895	7.50275	7.41908	7.17409	7.19251	7.26368	7.48363	7.27463	7.22717	7.32913	7.47688	7.31634	7.44939	7.51715	7.50898	7.19712	7.77379	7.38764	7.40551	7.42106	7.36149	7.4534	7.41878	7.60675	7.17893	7.59635	7.34383	7.32639	7.59334	7.47166
1416175_a_at	Vdac3	11.8059	11.8692	11.7845	11.6274	11.7181	11.6102	11.6557	11.9369	11.5587	11.6318	11.6057	11.5102	11.4722	11.5787	11.6899	11.3967	11.5378	11.612	11.7213	11.4955	11.7279	11.7495	11.7072	11.8041	11.4837	11.6192	11.5629	11.3108	11.5756	11.6039	11.5484	11.3977	11.3036	11.4383	11.3882	11.1989	11.6502	11.3661	11.6343	11.5596	11.3228	11.5731	11.6498	11.3297	11.5771	11.4842	11.3457	11.5067
1416177_at	Rbmxl1	12.1065	11.9916	11.976	11.9882	12.0522	11.8713	11.8539	12.1092	11.8816	11.834	11.9068	11.9773	11.8324	11.9375	12.2156	11.9208	11.8316	12.2848	12.1301	11.8763	12.1048	12.0299	12.03	12.076	11.7935	12.0256	11.9652	11.7618	12.1247	12.0877	12.0458	11.8587	11.9482	12.016	11.9364	11.8778	11.9466	11.9354	11.9485	12.0148	12.1251	12.0491	11.9849	12.0008	12.0424	11.9708	11.9408	12.081
1416178_a_at	Plekhb1	7.40752	7.66502	7.61104	7.53317	7.53198	7.76024	7.91777	7.69177	7.57769	7.90229	7.62931	7.6726	7.56132	7.66112	7.61096	7.627	7.82771	7.64459	7.67446	7.64862	7.81874	7.71151	7.70433	7.77651	7.30805	7.60194	7.6325	7.45853	7.60315	7.62477	8.0668	7.82187	7.53053	7.81571	7.59972	7.62232	7.70641	7.57657	7.74232	7.69567	7.62218	7.49757	7.64612	7.54412	7.46993	7.58827	7.38841	7.35805
1416180_a_at	Rdx	8.29727	8.60931	8.53737	8.76761	8.65024	8.60182	8.06486	8.55859	8.24038	8.22674	8.94024	8.36521	8.15625	8.86324	8.30472	8.4318	8.29465	8.70303	8.82095	8.49551	8.74244	9.20781	9.08712	8.90039	8.12945	8.43371	8.49551	9.17974	8.56616	8.61911	8.8783	8.35319	8.93564	8.61616	8.12878	8.45833	8.22905	8.18863	8.34463	8.47136	8.59908	8.96487	8.48975	8.90331	8.14511	8.64151	8.24295	8.57362
1416181_at	Mesdc2	11.0312	11.1935	10.8089	10.8467	11.0662	10.6266	11.2478	11.1125	11.2135	11.1093	11.1797	11.1468	10.9946	11.2111	10.9704	10.9588	11.2132	11.0582	11.3903	11.2959	11.3148	11.0935	11.0577	11.1237	11.0565	11.1626	11.1937	10.9304	11.1906	11.119	11.0567	11.0097	10.9609	11.037	10.9332	10.8398	11.3228	10.8596	11.158	11.1	10.6326	10.9692	11.2601	10.9293	11.1578	11.2375	10.9285	11.1139
1416182_at	Apba3	8.85808	8.82027	8.8619	8.82758	8.77499	8.61081	9.06254	8.44956	8.82514	9.08626	8.98923	8.87848	9.02919	8.93032	8.76953	8.92012	8.9172	8.65645	8.87818	9.14064	8.89524	8.46874	8.83039	8.54757	9.14514	8.89461	8.90108	9.05993	8.80312	8.7918	9.00037	8.90794	8.74087	8.86776	8.87529	8.71116	9.05881	8.74458	8.81454	8.86063	8.6376	8.84876	8.79924	8.67073	8.90249	8.85357	8.71756	8.9051
1416184_s_at	Hmga1 /// Hmga1-rs1	12.0456	12.0444	12.0095	12.0544	12.0628	11.8482	12.2197	10.8878	12.4276	12.2622	12.2424	12.2955	12.2223	12.546	12.0579	12.4256	12.1815	12.5184	12.1844	12.5101	11.7313	12.5183	12.556	12.3115	12.1219	12.4115	12.3855	12.0979	12.2294	12.3257	12.1367	12.2516	12.4187	12.5501	11.7865	12.4132	12.3841	12.0081	11.9106	12.606	11.6864	12.3502	11.8209	12.4669	12.2774	12.4212	12.2329	12.5848
1416185_a_at	Adh5	12.5646	12.517	12.432	12.5772	12.5236	12.5402	12.4694	12.3528	12.5708	12.4702	12.4876	12.4793	12.4272	12.4964	12.5054	12.3892	12.5277	12.6077	12.4626	12.2279	12.2855	12.4461	12.3656	12.4185	12.2243	12.2939	12.1625	12.1983	12.3984	12.3722	12.3254	12.5686	12.5304	12.368	12.5782	12.4449	12.4714	12.5587	12.4457	12.4143	12.5771	12.6398	12.3118	12.6039	12.4831	12.3463	12.5742	12.4135
1416187_s_at	Pnrc2	9.2706	9.37679	9.81731	9.43092	9.30534	9.35157	8.93356	9.56998	9.12858	9.08145	9.09017	9.10028	8.6604	8.53496	8.71091	8.42449	8.57838	8.87874	9.167	8.61929	8.79397	8.39917	8.61709	8.68926	9.14826	8.7311	8.49904	8.74476	8.95308	8.41287	8.45182	9.04103	8.99578	8.48229	9.32932	8.78375	8.93167	9.16416	8.92494	8.46153	8.78727	9.03596	8.46846	8.9395	8.83921	8.43935	8.87057	8.72181
1416188_at	Gm2a	6.6129	6.77391	6.89769	7.10356	7.0955	7.04754	7.43477	6.83065	7.05829	7.39609	7.26316	6.79731	6.83349	7.44183	6.01141	6.7461	7.46951	5.95152	6.51402	6.87226	6.5584	6.80593	6.84476	6.67719	6.94218	6.51227	6.48476	6.63814	6.64321	6.47777	6.95104	7.10719	6.05262	6.73274	7.1055	6.68532	6.90951	6.54378	6.82909	6.83714	6.31832	6.58117	6.58838	6.92929	6.00375	6.85155	6.95405	6.08086
1416195_at	Inpp5k	7.27788	7.34317	7.28766	7.52195	7.50591	7.55031	7.7463	7.58285	7.66136	7.87112	7.85722	7.7191	7.2556	7.674	7.72204	7.35949	7.56389	7.61319	7.27574	7.40626	7.30514	7.4148	7.40057	7.26334	8.02524	7.31519	7.31362	7.96012	7.25063	7.19302	7.30172	7.67989	7.53345	7.25141	7.96585	7.51615	7.62559	7.41103	7.64929	7.66239	7.37155	7.74615	7.31136	7.27719	7.60301	7.30942	7.41023	7.48611
1416197_at	Snrpc	11.6962	11.6596	11.6762	11.6855	11.7586	11.7867	11.7951	11.6829	11.6397	11.7687	11.8087	11.7315	11.6141	11.4957	11.4371	11.5059	11.7015	11.4387	11.7117	11.5768	11.8096	11.4681	11.5314	11.5714	11.821	11.552	11.6061	11.8263	11.4359	11.6862	11.8371	11.7412	11.4996	11.7014	11.632	11.3995	11.6603	11.6079	11.7818	11.5963	11.7455	11.7901	11.7644	11.3964	11.6156	11.5771	11.5965	11.5242
1416198_at	Nelfcd	9.23281	9.22672	8.91637	9.24331	9.28278	8.97882	9.24844	9.0392	9.3354	9.29537	9.21713	9.37405	9.14114	9.25015	9.26948	9.14635	9.17407	9.26676	9.27713	9.19955	9.18538	9.36936	9.34424	9.41718	9.21853	9.10861	9.06323	8.90805	9.1043	9.05377	9.20688	9.26637	9.15162	9.19777	9.29897	9.03236	9.34125	9.1272	9.31481	9.19708	9.10894	9.09002	9.19416	9.22723	9.17682	9.10284	9.12255	9.26582
1416199_at	Kifc3	8.11745	8.16237	7.74628	7.59139	8.11093	7.51664	7.75571	7.49852	8.15655	7.79553	7.92265	8.11362	8.04262	8.28332	8.75848	8.19093	8.26324	8.89612	8.67887	8.409	8.5675	9.49151	9.14719	9.3544	8.2246	8.38624	8.31135	8.30326	8.45546	8.60943	8.28504	8.08588	8.22597	8.13064	7.90914	8.12464	8.20889	8.20815	8.12975	8.41056	8.20025	8.25623	8.33229	8.49655	8.39135	8.38293	8.393	8.5828
1416205_at	Glb1	8.01614	8.36284	8.38663	8.68695	8.77449	9.0731	9.28884	8.7668	8.969	9.39013	9.09204	8.83455	9.04795	9.4327	8.59803	8.92999	9.28793	8.49406	8.57718	8.99133	8.53991	8.2142	8.59387	7.91235	9.14589	8.46686	8.39408	9.10285	8.36959	8.45327	9.13425	8.98487	8.26082	8.93592	8.88138	8.2389	8.87077	8.45466	8.76421	8.61537	8.2397	8.53541	8.85527	8.70145	8.64927	8.768	8.66759	8.68198
1416206_at	Sipa1	6.45061	6.98185	6.69872	6.97819	6.87616	7.1371	7.17025	6.55006	7.43947	7.37826	7.3657	7.35523	6.91226	7.67819	6.98017	7.00049	7.54905	7.01785	7.20997	7.47968	7.15402	8.18111	7.92366	7.8859	7.13382	7.3866	6.99626	7.10348	7.32047	7.24174	7.16843	7.34144	7.09731	6.92561	7.00349	6.9003	7.28772	7.03938	7.10669	7.25033	6.67	7.23374	7.13556	7.28547	7.37399	7.37478	7.22426	7.33632
1416207_at	Taz	7.45993	7.36891	7.51374	7.32467	7.40002	7.49388	7.7124	7.51351	7.61835	7.52342	7.57018	7.37075	7.27317	7.54649	7.59156	7.2909	7.67401	7.56106	7.22945	7.2375	7.12594	7.13298	7.21203	6.93033	7.70533	7.14008	7.08159	7.64294	7.20108	7.03545	7.20823	7.59562	7.43143	7.10982	7.53069	7.46383	7.67586	7.50485	7.54824	7.57475	7.56599	7.87599	7.22166	7.36301	7.41251	7.30222	7.42503	7.39827
1416210_at	Imp3	9.99163	10.1161	10.0579	10.0217	10.0857	10.2176	9.99798	10.2095	9.91341	9.94602	10.0395	10.0507	10.1481	9.95352	9.9405	10.1304	9.96479	9.83813	10.0045	9.9	10.1842	9.77937	9.73895	9.83684	9.92224	9.9694	9.9887	9.90165	10.0806	10.0587	10.218	10.1549	10.0344	10.1321	9.97723	9.92496	9.87519	10.2133	10.0633	9.91834	10.232	10.1192	10.1202	10.1986	10.0385	9.9721	10.1069	10.0251
1416212_at	Magoh	12.2659	12.2178	12.0425	12.0551	12.1082	11.9618	11.9063	12.0804	11.9475	11.9676	12.0533	12.0076	11.9407	11.9784	11.9714	11.879	11.8413	11.9837	11.9813	11.8317	12.0275	11.9879	11.8913	11.9327	11.8948	11.9174	11.9004	11.9231	11.8116	11.9571	11.966	12.0291	11.9881	11.9243	11.8409	11.8774	11.9391	11.8461	11.9771	11.9537	12.0273	12.1638	12.0037	12.0124	11.9353	11.9366	11.9727	12.0467
1416215_at	Gosr1	6.77862	6.86758	6.65991	6.60103	6.65615	6.39535	6.9614	6.964	6.91744	6.99905	7.03871	6.85837	6.53582	7.07016	6.89655	6.61772	7.02934	6.89491	6.73637	6.91197	6.99327	7.06615	6.96328	7.12627	7.19662	6.8268	6.68392	7.11824	6.75438	6.65672	6.94363	7.15601	6.77868	6.66694	6.97723	6.71242	7.02585	6.85889	7.01978	6.87979	6.84275	6.89698	6.73868	6.89048	6.79112	6.71132	6.86893	6.81193
1416216_at	Reps1	8.61883	8.56138	8.5639	8.48149	8.46762	8.62421	9.01571	8.57729	8.78183	8.89295	8.80866	8.92142	8.74294	8.88009	8.77899	8.71634	8.80527	8.60847	8.75093	8.83337	8.91279	8.40584	8.73414	8.58465	8.75063	8.67798	8.65163	8.76993	8.70222	8.72601	9.01996	8.7477	8.61604	8.68835	8.86008	8.62006	8.86207	8.65948	8.83117	8.83357	8.87298	8.86354	8.80986	8.62103	8.74868	8.64759	8.66871	8.67937
1416218_x_at	Rpl37a	10.2203	10.2247	10.2402	9.86827	10.0227	10.0372	10.3255	10.3747	10.271	10.3327	10.3026	10.3009	10.2763	10.1557	10.2277	10.3026	10.1955	10.2174	10.1847	10.2253	10.3221	10.2006	10.1521	10.1491	10.2278	10.2167	10.175	10.3461	10.1073	10.2137	10.4969	10.3167	10.22	10.3376	10.2936	10.306	10.2485	10.2313	10.4999	10.2167	10.3429	10.2546	10.3642	10.3149	10.3209	10.1991	10.2647	10.3289
1416219_at	LOC100045367 /// Rpl19	13.8405	13.9099	13.7951	13.8511	13.8757	13.8504	13.9277	13.8915	13.9298	13.9397	13.8879	13.9523	13.9412	13.8896	13.9212	13.9404	13.9127	13.9258	13.9222	13.9333	13.8914	13.8934	13.8769	13.9376	13.9774	13.9588	13.9533	13.9447	13.9666	13.9138	13.9113	13.9881	13.9095	13.922	13.9177	13.8872	13.9073	13.957	13.8427	13.8805	13.8764	13.8308	13.9254	13.9024	13.9599	13.944	13.9732	13.9177
1416222_at	Nsdhl	8.6581	8.98377	9.33703	9.01383	9.12128	9.84494	9.42772	9.45407	9.38735	9.3833	9.30991	9.37563	8.88447	9.21422	8.56521	8.8959	9.25438	8.60089	8.64694	8.96005	8.6649	8.66617	9.10648	8.54926	9.19574	8.41244	8.37358	9.27954	8.59249	8.2805	9.26266	9.09725	8.71399	9.0381	9.0875	8.65316	9.06061	8.69559	9.27059	9.01755	9.12241	9.11785	8.93124	8.89084	8.64526	8.73092	8.86842	8.63961
1416223_at	Sh3bp5l	8.20052	8.19649	8.01004	8.15178	8.20168	7.94127	8.07835	7.90226	8.20765	8.19467	8.15118	8.1469	7.87054	8.1709	8.15051	7.83941	8.03256	8.18924	7.98841	8.10392	8.12521	8.10027	7.95154	8.00026	8.17313	8.19086	8.06562	8.26725	8.12134	8.01951	8.06948	8.29781	8.21912	8.07077	8.04872	8.2232	8.30968	7.95921	8.13601	8.12649	7.85006	8.06119	8.08704	8.15709	8.1059	8.13631	8.06543	8.02377
1416224_at	Zbtb17	7.83158	7.81899	7.83436	7.81035	7.77626	8.02471	7.98344	7.30199	7.76198	8.00984	8.00221	7.74513	7.77742	7.97343	7.68942	7.99946	7.9311	7.67054	7.86022	8.10045	7.87655	7.73861	7.99803	7.87158	8.0422	7.82119	7.82484	7.94839	7.75508	7.69672	7.98981	7.95644	7.70477	7.79549	7.99101	7.66135	7.7323	7.90948	7.76618	7.63765	7.58659	7.67516	7.69965	7.7976	7.97315	7.66429	7.97451	7.86948
1416226_at	Arpc1b /// Gm5637	7.82555	8.06083	8.34325	7.77189	7.90953	8.20697	8.71291	8.32896	8.41847	8.57743	8.50591	8.51679	8.66442	8.94248	7.82655	8.60728	8.85617	8.06348	8.29366	8.47273	8.38713	8.76817	9.06285	8.84636	8.84138	8.1376	8.12479	8.67301	8.20849	8.31883	8.77166	8.7243	8.3627	8.67856	8.36557	8.31606	8.5852	8.24156	8.41549	8.60565	8.56575	8.46609	8.5277	8.33932	8.27872	8.50285	8.39865	8.1545
1416228_at	Pin1 /// Pin1rt1	10.7881	10.8755	10.8182	10.5765	10.6792	10.6429	10.7792	11.0143	10.7151	10.7386	10.7782	10.7203	10.7062	10.4802	10.5788	10.7312	10.4866	10.6811	10.7208	10.8382	10.934	10.7275	10.8287	10.7151	10.6676	10.676	10.7378	10.6453	10.663	10.8569	10.8638	10.7034	10.6703	10.8852	10.512	10.5587	10.7734	10.6078	10.7635	10.7569	10.7973	10.6711	10.7949	10.4865	10.7472	10.6795	10.5148	10.6449
1416230_at	Rfk	8.84212	8.90056	8.80423	8.83271	9.04099	8.86865	9.07878	9.03022	8.94799	9.01022	8.88287	8.96851	8.86885	9.00507	8.7839	8.9079	9.06057	8.92261	9.06802	9.09518	9.27013	9.01801	8.93304	9.05799	9.18514	8.80091	8.88574	9.08559	8.88425	9.00526	9.29508	9.06883	8.79511	9.04666	8.86403	8.77542	8.90483	8.82016	8.97394	8.78747	8.97107	8.66633	9.12267	8.85832	8.89615	9.00952	8.75724	8.91104
1416231_at	Vac14	7.89305	7.88545	7.82658	7.85471	7.75009	7.94801	8.02846	7.19092	8.07638	8.10048	8.17483	8.07654	8.16139	8.11448	8.29651	8.13877	7.90982	8.37415	8.04952	8.27496	7.94344	7.78763	8.01667	7.84666	8.36944	8.13388	7.83465	8.28794	8.05428	7.93974	8.07504	7.97098	7.85469	7.82073	8.04965	7.78224	8.13052	7.71081	7.87436	8.03741	7.71829	8.10487	7.98594	7.90201	8.32377	8.2085	7.86791	8.16846
1416234_at	Lrrc59	11.2771	11.3756	11.1677	11.2415	11.3598	11.275	11.5682	11.3364	11.6736	11.585	11.5923	11.5695	11.5165	11.6147	11.5324	11.4907	11.4515	11.5115	11.6259	11.6183	11.6532	11.6076	11.4277	11.5631	11.901	11.6444	11.5473	11.9689	11.6088	11.5736	11.6162	11.396	11.4123	11.6031	11.4505	11.3653	11.6151	11.2365	11.5633	11.4616	11.2263	11.4547	11.7396	11.3	11.5658	11.7232	11.2488	11.5688
1416237_at	Mpzl2	6.97379	7.70674	7.57832	7.03881	7.14705	7.11877	7.7358	7.88732	7.50298	7.64096	7.65933	7.58484	7.05953	7.47513	7.06166	6.83591	7.25269	7.08067	7.66652	7.84061	8.11455	7.52417	7.63283	7.39333	7.86433	7.54657	7.50369	8.56717	7.36536	7.31787	7.50811	7.32706	7.43954	7.29604	7.5172	6.99929	7.92575	7.26434	7.63904	7.93124	7.21186	7.23599	8.10395	7.5146	6.95161	7.64828	7.16668	7.16442
1416239_at	Ass1	9.81697	10.3707	10.3057	10.0683	10.318	10.394	11.4215	10.4444	11.1858	11.0141	11.245	11.1333	10.7949	11.4314	10.5855	11.0579	11.0891	11.2193	10.8118	10.952	9.82694	12.2308	12.0787	11.811	11.3546	11.1877	11.013	11.1572	10.8333	10.8548	10.811	11.2631	11.4843	11.2059	10.3828	11.5478	11.0132	11.0136	9.85805	11.0121	9.14529	10.4891	10.6121	11.541	10.8066	11.2849	11.3893	11.5617
1416240_at	Psmb7	12.4597	12.5703	12.4917	12.4638	12.5174	12.5125	12.5587	12.4012	12.509	12.4783	12.5403	12.5181	12.6023	12.6445	12.5866	12.5716	12.5679	12.6294	12.5655	12.6589	12.4556	12.6463	12.6668	12.5109	12.6155	12.6912	12.7176	12.6167	12.5364	12.6292	12.5558	12.5304	12.5816	12.6018	12.3327	12.575	12.6072	12.4577	12.2839	12.6128	12.3014	12.4338	12.5459	12.5362	12.5626	12.6779	12.5284	12.6816
1416241_at	Sec13	10.4178	10.3956	10.2355	10.1731	10.2731	10.2219	10.3971	10.4605	10.4085	10.5119	10.4514	10.3585	10.4464	10.3872	10.3658	10.4951	10.1513	10.4685	10.4177	10.6203	10.5337	10.3805	10.4461	10.3901	10.6467	10.6255	10.5561	10.697	10.3431	10.4499	10.4848	10.5767	10.4586	10.4971	10.3326	10.3044	10.4869	10.3521	10.3709	10.465	10.4607	10.4932	10.5056	10.5173	10.5111	10.5714	10.4348	10.495
1416242_at	Klhl13	9.5555	8.32961	9.71965	10.0637	8.93121	10.2762	9.52102	9.53434	9.07345	9.6767	9.41515	9.24138	9.89357	9.14464	7.39327	9.77246	8.9113	7.69727	8.98797	9.3159	9.22611	9.07548	9.73938	9.63093	8.7298	9.87787	9.73208	8.47855	10.0119	9.73659	9.81124	8.5181	8.90075	9.90387	8.77239	8.90589	9.23536	9.16416	9.4031	9.42244	9.81183	9.71499	9.00628	8.9107	9.55293	9.1342	8.88942	9.72327
1416245_at	Aurkaip1	11.0442	10.9345	10.8565	10.8798	10.8774	10.7793	10.9561	10.7863	11.0003	11.0389	10.7903	10.9204	10.9669	10.9334	10.9661	11.0013	10.8138	11.031	10.9541	11.0628	11.0889	10.6756	10.7901	10.6899	10.9704	11.1081	11.0468	10.942	10.9461	11.0344	10.9341	11.0624	11.0565	10.836	10.6921	10.8145	10.1428	10.8771	10.9698	10.0938	11.0272	11.0124	10.909	10.9912	11.0604	10.9652	10.9972	10.9225
1416246_a_at	Coro1a	6.98176	6.99793	7.19495	7.13578	7.07575	7.50256	7.04983	6.56251	6.90287	7.02766	7.01248	6.72518	6.53486	6.83476	6.9151	6.7461	6.97107	7.0616	6.69736	6.90924	6.88391	7.89618	8.46116	8.19372	6.52181	6.67979	6.74398	6.45757	7.67194	7.51902	6.6924	6.92326	6.55403	6.47243	6.85466	6.46357	6.68687	6.89006	6.75991	6.95591	7.29562	7.07029	6.58965	7.00765	6.82257	6.49127	7.01745	6.58912
1416247_at	Dctn3	10.2211	10.3389	10.0201	10.2439	10.2192	10.0975	10.3122	10.3993	10.1785	10.341	10.1373	10.1795	9.96514	10.1433	10.0071	10.0415	9.99677	10.1473	10.1002	10.1793	10.2026	9.90098	9.83771	9.8764	10.2509	10.218	10.2163	10.1979	10.0521	10.1118	10.0443	10.1673	9.88316	10.0278	9.91596	9.90251	10.1819	9.87044	10.1925	10.1886	9.98431	10.1839	10.1678	9.94184	10.1903	10.1359	9.87322	10.1819
1416249_at	Nadk	9.63433	9.64315	9.61212	9.38848	9.48531	9.37953	9.38557	9.36507	9.35752	9.41704	9.29597	9.46024	9.59641	9.569	9.47575	9.66775	9.27171	9.70178	9.66129	9.57624	9.69386	9.85406	9.85571	9.89824	9.54429	9.72787	9.64251	9.37076	9.63903	9.76844	9.71176	9.46658	9.46604	9.70756	9.31219	9.4951	8.73735	9.50131	9.57301	8.7516	9.6545	9.20956	9.52233	9.67052	9.35097	9.62046	9.48674	9.53608
1416251_at	Mcm6	12.1029	12.0822	11.9862	12.1707	12.2378	12.3386	12.2604	12.0746	12.305	12.3244	12.2586	12.2928	12.2782	12.4031	12.18	12.3022	12.2039	12.2213	12.2365	12.3911	12.0932	12.2709	12.3354	12.1744	12.1312	12.24	12.2553	12.1214	12.2394	12.2224	12.3711	12.2124	12.266	12.3376	12.2528	12.2195	12.3216	12.0976	12.1496	12.3855	12.3587	12.3407	12.1887	12.213	12.2516	12.1958	12.1271	12.2784
1416252_at	Stk38	10.4585	10.2707	10.2667	10.4053	10.4677	10.5624	10.1928	10.1707	10.248	10.2079	10.04	10.2274	10.5008	10.4143	10.3686	10.3759	10.3539	10.2379	10.2638	10.4148	10.351	9.95029	10.2335	9.89525	10.2977	10.3777	10.3051	10.188	10.2387	10.1571	10.2983	10.1909	10.3238	10.1535	10.1206	10.4107	10.2959	10.3493	10.323	10.4564	10.5902	10.3822	10.2454	10.4143	10.3921	10.2188	10.3232	10.4912
1416253_at	Cdkn2d	7.76998	8.14671	8.02313	7.81227	7.89567	7.91183	7.81719	7.94943	7.83305	7.92324	7.81623	7.89227	7.34916	7.59704	7.35729	7.37238	7.47159	7.38851	7.53703	7.55918	7.7186	7.64811	7.62697	7.61929	7.81441	7.45319	7.25676	7.80303	7.52299	7.54032	7.48133	8.04992	7.72778	7.45259	7.78882	7.74992	7.92609	7.42498	7.90137	7.85768	7.2321	7.73943	7.4356	7.44264	7.46404	7.4054	7.3818	7.52189
1416254_a_at	Vps16	8.19268	8.29499	8.24406	8.13102	8.18287	8.33367	8.64727	8.43591	8.70383	8.83131	8.55026	8.4445	8.36587	8.77622	8.62356	8.32546	8.5265	8.57907	8.22946	8.3206	8.16132	8.26198	8.32639	8.09428	8.45253	8.20772	8.06968	8.41936	8.22703	8.14411	8.31081	8.71861	8.53553	8.2008	8.55955	8.4092	8.76094	8.27448	8.56905	8.66323	8.50284	8.63289	8.444	8.59331	8.3755	8.52169	8.44792	8.44301
1416257_at	Capn2	7.62996	7.94872	6.59536	7.50974	8.06119	6.73801	7.71585	7.67117	7.75099	7.67844	7.72237	7.61794	6.23589	7.60523	8.99186	6.20631	7.27529	9.18428	7.98577	7.44466	7.74334	8.51702	7.98614	8.44251	8.9438	8.14483	7.97723	8.96343	8.62205	8.27949	6.95792	7.28838	7.13457	6.49205	7.24092	6.9363	7.78683	6.83514	7.551	8.30282	8.04284	8.58205	8.11538	6.89936	8.06869	8.10598	6.77189	7.94473
1416258_at	Tk1	8.83297	9.48032	9.49632	9.02428	9.42912	9.55747	9.31997	9.3883	9.3125	9.29623	9.35721	9.38533	9.07314	9.29745	8.94835	9.23863	9.22436	9.23293	9.2904	9.61259	9.33528	9.36081	9.73732	9.2178	9.39629	9.20652	9.10832	9.47729	9.15304	9.25981	9.41752	9.11246	9.05151	9.36103	9.09743	9.05943	9.50274	8.90106	9.26226	9.62208	9.25977	9.38943	9.41792	9.034	9.17703	9.4722	8.93045	9.3017
1416259_at	Pex12	7.90547	7.82015	7.62971	7.36323	7.67693	7.5838	7.89731	8.12594	7.91238	8.05365	7.97297	7.76745	7.65016	7.67188	7.92695	7.75224	7.58422	8.05512	7.77645	8.10954	7.93092	7.56721	7.69694	7.62631	8.02247	7.92286	7.89027	8.02008	7.97924	7.90179	8.04611	7.90104	7.99351	7.73081	7.8503	7.77459	7.76929	7.82497	7.81905	7.86597	7.9008	8.05386	7.78412	7.7805	8.07588	7.83863	7.6871	7.95074
1416260_a_at	Snx1	8.33253	8.43144	8.10124	8.2864	8.53181	8.16131	8.42768	8.41623	8.40048	8.41817	8.3653	8.40261	8.39154	8.19579	8.5501	8.31308	8.21244	8.37849	8.48025	8.65442	8.65135	8.19884	8.11999	8.40958	8.75905	8.58479	8.58839	8.69471	8.55103	8.53394	8.31781	8.40555	8.3603	8.37456	8.36231	8.27882	8.34864	8.21955	8.34287	8.09639	8.29785	8.06694	8.66965	8.30319	8.50087	8.58271	8.26819	8.45472
1416264_at	Abcb9	7.11238	7.00944	7.17773	7.14372	7.17574	7.12815	6.77892	6.73547	6.78471	6.7959	6.94598	6.87899	7.0575	6.49919	7.03111	6.92289	7.18595	6.59624	6.78379	6.79342	6.66432	6.93301	6.99014	7.04937	6.8913	6.80108	7.06157	7.05046	6.75711	7.0784	6.70621	6.98269	6.8263	6.9328	7.00034	6.9014	6.87493	6.98809	6.86855	6.8518	6.87222	7.04882	6.76082	6.60987	6.5545	6.77952	7.0192	6.97489
1416265_at	Capn10	7.4771	7.67467	7.07098	7.41995	7.47872	7.30933	7.49685	6.90381	7.73821	7.52803	7.66907	7.63973	7.33039	7.56778	7.41528	7.31248	7.39496	7.59212	7.6242	7.48272	7.33751	7.49359	7.1708	7.40988	7.4379	7.6019	7.50825	7.23296	7.65188	7.57657	7.56376	7.65412	7.73611	7.65314	7.60713	7.58039	7.52337	7.47106	7.46332	7.67121	7.32737	7.43939	7.3711	7.82009	7.80193	7.58264	7.67209	7.69306
1416268_at	Ets2	7.74141	8.34715	8.26451	7.72127	8.45317	8.34154	9.12346	8.68513	8.96404	9.05791	8.97175	8.97002	8.41144	8.65102	7.98091	8.52228	8.49857	7.8258	8.79159	8.83912	8.51968	7.93728	8.06703	7.93296	8.58539	8.41621	8.55214	8.4983	8.35408	8.2727	8.76499	8.66475	8.20162	8.52332	8.24359	8.08139	9.16237	8.07585	8.7732	9.07516	8.17729	8.64328	8.67699	8.33169	8.66976	8.75976	8.40586	8.57363
1416270_at	Polr2g	11.017	11.119	11.0869	11.0504	11.1758	11.026	11.0109	11.1842	10.9911	10.9424	11.0769	10.9751	10.9929	10.8221	10.8595	11.0859	10.8362	10.9678	11.0655	11.1069	11.2705	10.8336	10.8652	10.818	11.1324	11.0775	11.0156	11.1698	10.9642	10.9871	11.1837	10.9915	10.9565	11.16	10.9167	10.8678	10.9414	10.7816	11.0857	10.924	10.9069	11.0468	11.0576	10.8248	11.02	10.9244	10.7336	10.9419
1416271_at	Perp	9.17763	8.9397	8.0605	9.36843	8.99487	8.02812	9.50135	9.47338	9.47483	9.40013	9.56905	9.41748	8.54625	8.87205	11.1079	8.51127	8.82986	11.1444	9.12077	8.38179	9.08372	9.86597	9.16044	10.2412	10.6001	9.65701	9.35051	10.1955	9.66616	9.50113	8.45008	9.23728	9.61604	8.32333	9.16167	9.65089	8.85825	9.38237	9.50978	9.18154	9.8048	10.0736	9.28853	8.95574	9.77935	9.31932	8.96135	9.61528
1416272_at	Lamtor3 /// LOC637657	9.58696	9.7711	9.48105	9.86636	9.82092	9.57183	9.44428	9.81404	9.42862	9.34269	9.42083	9.37941	9.15385	9.51337	9.56337	9.11132	9.46378	9.55296	9.47164	9.44552	9.52459	9.09241	9.16605	9.09596	9.67546	9.37564	9.29549	9.70592	9.62182	9.45137	9.16354	9.44244	9.16105	9.12205	9.50491	9.14559	9.43192	9.15798	9.53995	9.49555	9.42345	9.69668	9.56722	9.31491	9.52529	9.56657	9.21039	9.44686
1416276_a_at	Rps4x	13.9076	13.9158	13.9248	13.9376	13.9112	13.94	13.9105	13.9234	13.8537	13.8922	13.8727	13.8793	13.8813	13.8706	13.8987	13.8776	13.9236	13.8957	13.8591	13.8613	13.8764	13.8726	13.8604	13.8836	13.9716	13.8621	13.8551	13.8956	13.9251	13.8716	13.8484	13.8965	13.8647	13.8474	13.936	13.9065	13.8781	13.9114	13.9242	13.8643	13.8756	13.9117	13.8802	13.8978	13.8889	13.8489	13.8804	13.8431
1416277_a_at	Gm13777 /// Rplp1	13.9575	13.9993	13.9576	14.0231	14.0029	14.0367	14.0625	14.0055	14.0679	14.0711	14.0688	14.0961	14.0226	14.1002	13.9686	14.0389	14.0502	14.0151	14.0343	14.0247	13.9849	14.0357	14.0958	14.024	14.1135	14.0049	13.9787	14.1071	14.0377	13.9857	14.019	14.1289	14.0903	14.0327	14.0066	14.0481	14.0563	14.0326	14.0199	14.0301	14.0518	14.1248	13.9932	14.0665	14.0333	14.0511	14.0359	14.0462
1416279_at	Ap1b1	9.1098	9.21601	9.11197	9.27415	9.39788	9.28265	9.24296	8.61002	9.20343	9.19717	9.17563	9.314	9.22237	9.30333	9.06924	9.12788	9.25741	9.3059	9.10602	9.26443	8.83408	9.02502	9.12627	8.88954	9.76908	8.9936	9.16739	9.50797	9.10214	9.15068	9.05176	9.27504	9.344	9.21987	8.98624	9.17182	9.27948	9.24136	9.00589	9.24488	8.92204	9.10862	9.08675	9.32626	9.14232	9.34961	9.26831	9.38945
1416281_at	Wdr45b	10.279	10.3238	10.216	10.2094	10.3736	10.4609	10.5419	10.2637	10.3587	10.4806	10.5531	10.3824	10.1681	10.2297	10.1505	10.2615	10.3805	10.1181	10.2603	10.2804	10.3083	10.221	10.2702	10.282	10.5863	10.2222	10.3283	10.6423	10.2767	10.1955	10.4483	10.6069	10.3606	10.3328	10.6284	10.3595	10.3478	10.3965	10.3608	10.4224	10.3973	10.5947	10.414	10.3261	10.3485	10.2637	10.3761	10.2652
1416282_at	Psmc3	11.482	11.5213	11.4152	11.4279	11.5108	11.4159	11.5261	11.5812	11.4966	11.4964	11.4843	11.5132	11.3814	11.4094	11.3972	11.3904	11.4343	11.3741	11.4445	11.4185	11.5767	11.5066	11.5753	11.504	11.4265	11.4267	11.4034	11.4551	11.3408	11.4737	11.448	11.6212	11.5605	11.442	11.5721	11.4812	11.5288	11.5013	11.5614	11.5028	11.5614	11.495	11.4789	11.4935	11.4736	11.4432	11.4018	11.5554
1416284_at	Mrpl28	10.1508	10.2249	10.1735	10.148	10.2725	10.336	10.5064	10.3903	10.3435	10.501	10.5097	10.3552	10.228	10.2902	10.1863	10.3048	10.35	10.1249	10.3317	10.2502	10.4165	10.2408	10.2176	10.2376	10.3782	10.2112	10.2876	10.4046	10.082	10.2992	10.4942	10.6378	10.3178	10.3133	10.3918	10.1766	10.425	10.2918	10.3105	10.3808	10.2452	10.4135	10.3466	10.2427	10.3183	10.3269	10.2754	10.282
1416289_at	Plod1	7.05179	7.40593	7.23647	7.51799	7.77378	7.75198	8.03095	7.37114	7.92673	8.26247	7.81834	7.71993	7.18865	8.30576	7.02855	7.19113	8.0061	7.35397	7.60628	7.94341	7.40055	7.81507	8.02316	7.54854	8.60547	7.52026	7.36291	8.33345	7.30699	7.26274	7.70683	7.68884	7.0719	7.70095	7.70058	7.10521	8.30089	7.22001	7.54302	8.0575	7.12844	7.38145	8.14522	7.80742	7.37605	8.26949	7.56838	7.43739
1416290_a_at	Psmc4	12.2662	12.1852	12.4105	12.0455	12.1727	12.0818	11.5268	11.9889	11.8182	11.7081	11.9111	11.8231	11.803	11.3981	11.7209	11.5923	11.5775	12.0518	12.0821	11.4229	11.5438	11.64	11.8708	11.9752	12.0519	11.6881	11.5177	11.4802	12.0981	11.698	11.599	11.5769	11.7334	11.6842	11.9798	11.3988	11.8785	12.0187	11.6374	11.3787	11.545	12.1383	11.4227	11.6955	11.9523	11.5371	11.8388	11.6976
1416292_at	Prdx3	9.39921	9.37088	9.3459	9.38557	9.41048	9.41422	9.20859	9.45265	9.34424	9.23622	9.42766	9.35704	9.39194	9.17887	9.28678	9.49918	9.09442	9.30673	9.67188	9.71773	9.75665	9.38616	9.62995	9.55673	9.3706	9.56865	9.50218	9.47046	9.5333	9.52643	9.50683	9.25201	9.40986	9.39548	9.27002	9.39947	9.35515	9.52727	9.38994	9.35796	9.61628	9.59515	9.40921	9.35695	9.50629	9.2079	9.36239	9.47039
1416294_at	Scamp3	8.98373	8.89325	8.81258	8.95959	8.83268	8.85332	8.92275	8.44835	8.94535	8.888	8.93886	8.94171	9.02086	8.98657	8.88075	9.05107	8.9684	8.79128	8.99801	9.10868	9.09959	8.84439	8.9269	8.98552	8.91921	9.09892	9.08618	8.95174	9.00362	9.06007	9.10932	9.10414	9.01479	8.97227	8.96917	8.8699	8.8329	9.03413	8.878	8.85571	9.01912	9.04875	9.1347	9.01708	9.01205	9.04323	8.93093	9.01121
1416299_at	Shcbp1	10.719	10.8046	10.6796	10.8578	10.7022	10.5724	10.3847	10.7143	10.4355	10.4666	10.4565	10.3531	10.3896	10.3533	10.8756	10.4383	10.3748	10.9608	10.5493	10.4175	10.6305	10.5016	10.506	10.6098	10.5835	10.5234	10.4548	10.5485	10.6774	10.414	10.4023	10.3674	10.3755	10.3532	10.5451	10.4763	10.493	10.524	10.4943	10.2314	10.1651	10.4804	10.3863	10.47	10.6219	10.47	10.513	10.6475
1416300_a_at	LOC100046151 /// Slc25a3	12.8525	12.8377	12.7513	12.9149	12.8579	12.8647	13.0136	12.8534	12.968	12.9796	12.9281	12.9588	12.8655	12.9144	12.9654	12.875	12.9307	12.8664	12.8663	12.9851	12.9491	12.9787	12.9966	12.9549	13.133	12.9253	12.9601	13.1959	12.9748	12.9351	12.9375	12.9356	12.8547	12.9086	12.9105	12.9054	12.9899	12.8149	12.9734	12.816	12.5371	12.7857	13.0002	12.8432	12.9099	12.9526	12.8173	12.9507
1416303_at	Litaf	8.3151	8.84391	8.845	8.96683	9.09859	9.22614	9.3605	9.05369	9.21574	9.40622	9.18498	9.09517	8.92392	9.50305	8.79249	8.78081	9.40656	8.67024	8.87707	9.22311	8.86956	9.22228	9.44675	9.22786	9.66652	8.72655	8.65048	9.59936	8.738	8.5869	9.15738	9.06871	8.44933	8.87148	9.0034	8.50168	9.28748	8.70696	9.0453	9.23236	9.00686	9.2042	9.12397	8.90026	8.90378	9.05119	9.00477	8.75288
1416305_at	Sh3bp4	7.40034	7.37257	7.63932	7.2274	7.54358	7.66548	7.51819	7.06599	7.50889	7.61227	7.4797	7.64846	7.60783	7.55108	7.1077	7.74306	7.67093	7.23947	7.56092	7.77455	7.64521	7.34422	7.69122	7.64103	7.61017	7.64753	7.57194	7.65405	7.49421	7.71743	7.99939	7.60909	7.46609	7.80544	7.45085	7.40035	7.64055	7.75537	7.44883	7.86899	7.78549	7.862	7.73546	7.57082	7.50889	7.55077	7.75157	7.4978
1416308_at	Ugdh	9.01601	8.99644	8.95877	9.09725	9.09573	9.10428	8.75008	8.85989	8.57084	8.53926	8.54834	8.22983	8.18498	8.40258	8.108	8.18599	8.46452	8.13305	8.67179	8.5802	8.80662	8.73956	8.81193	8.93126	8.5569	8.56005	8.47796	8.56801	8.73272	8.68473	8.30077	8.58085	8.13539	8.24441	8.58853	8.19207	8.51156	8.15275	8.58035	8.46964	8.5336	8.60684	8.33801	8.17013	8.62529	8.32127	8.21323	8.48829
1416309_at	Nusap1	10.5915	10.5709	10.4865	10.6376	10.7057	10.7845	10.5579	10.6338	10.3734	10.588	10.4693	10.4476	10.6366	10.8547	10.4274	10.6656	10.7246	10.458	10.6279	10.8466	10.7011	10.7176	10.7704	10.6712	10.2635	10.5754	10.6077	10.1305	10.4748	10.4548	10.5782	10.8046	10.6024	10.5068	10.648	10.6229	10.5427	10.6198	10.4991	10.508	10.3543	10.2767	10.532	10.8653	10.4302	10.4547	10.779	10.5419
1416312_at	Rars	11.6102	11.687	11.6695	11.5126	11.6604	11.663	11.5824	11.7589	11.5859	11.5641	11.6002	11.5685	11.7078	11.6628	11.4183	11.6318	11.5074	11.4702	11.6397	11.7364	11.7321	11.3437	11.37	11.2495	11.6174	11.7033	11.6709	11.6901	11.6532	11.7224	11.7036	11.4003	11.4732	11.6764	11.4891	11.4562	11.621	11.4746	11.6558	11.664	11.4894	11.5037	11.7276	11.5883	11.5877	11.6941	11.5425	11.6882
1416313_at	Mllt11	8.01224	8.03651	7.66009	7.68145	7.97522	7.4482	7.50807	7.88694	7.56116	7.17297	7.37736	7.31918	7.21582	7.38264	7.8086	7.42376	7.28962	7.90282	7.61166	7.282	7.64272	6.89656	6.74573	6.93275	7.41177	7.37287	7.08412	7.25061	7.58162	7.1025	7.21545	7.60775	7.47435	6.94337	7.7384	7.4926	7.57851	7.61125	7.66988	7.57751	7.3313	7.54094	7.32102	7.45074	7.69276	7.07489	7.39017	7.48026
1416315_at	Abhd4	7.93674	7.79298	7.46438	8.22203	8.0509	7.97705	8.58892	8.11602	8.61374	8.62479	8.51929	8.46765	8.13903	8.5771	8.64057	8.11035	8.40331	8.62118	8.21948	8.1072	8.18992	8.16546	7.89684	8.15543	8.51287	8.24816	8.19015	8.39524	8.22882	8.09032	8.27977	8.60799	8.67017	8.21788	8.65875	8.64989	8.25358	8.45521	8.50663	8.03017	8.37286	8.24787	8.38311	8.43215	8.40414	8.38626	8.33836	8.33973
1416316_at	Slc27a2	9.82934	8.80445	8.52386	10.0783	9.42886	9.26403	8.09775	7.82973	8.22059	8.31828	8.3447	8.38471	8.56922	8.54802	8.80229	8.92132	8.96012	8.9087	8.22084	8.51725	8.38803	6.73767	7.54862	7.1148	7.87323	7.95341	8.05372	8.04996	8.53795	8.46545	8.50813	8.54503	8.57144	8.49982	8.65708	8.59961	8.17583	8.91145	8.50724	9.32309	10.253	9.59014	8.46745	8.95738	8.8234	8.68316	9.04498	8.82122
1416320_at	Sec22a	7.42361	7.31354	7.36716	7.09479	7.44126	7.49935	7.32825	7.48485	7.07869	7.31716	7.36246	7.08899	7.13768	7.13832	6.93236	7.24452	7.14026	6.93116	7.09105	7.20442	7.319	6.96064	6.92418	7.04341	7.17728	7.12125	7.06786	7.16545	6.96396	6.81954	7.28326	7.33279	6.99897	7.22762	7.2226	7.06286	7.13644	7.15716	7.1527	7.1139	7.40505	7.41626	7.0392	7.22917	7.22021	6.9908	7.21223	7.06159
1416324_s_at	Kctd20	7.29024	7.3774	7.05872	7.46287	7.62166	7.54473	7.41169	7.50707	7.57088	7.60024	7.6105	7.45704	7.25555	7.60034	7.26743	7.3933	7.26875	7.43592	7.32163	7.37223	7.24163	7.45004	7.28868	7.37162	7.46628	7.15356	7.05575	7.41758	7.27969	7.08409	7.41679	7.76877	7.51418	7.49825	7.75293	7.43639	7.66513	7.35663	7.52575	7.63964	7.53916	7.72225	7.24513	7.57595	7.50975	7.28622	7.55317	7.42182
1416326_at	Crip1	10.0403	10.3386	10.5285	10.2577	10.3841	10.9364	10.9434	10.2613	10.5121	10.9673	10.7965	10.4916	10.271	10.13	9.44885	10.4155	10.3001	9.644	9.79608	9.75492	9.77622	10.3714	10.5095	10.4787	10.1038	9.95402	10.0433	10.2463	10.3045	10.4301	10.373	10.4692	9.68783	10.2236	10.2349	9.40501	9.99579	9.76104	10.1268	10.0697	9.80314	10.5017	10.0325	9.70303	10.05	10.0181	9.68783	9.90176
1416327_at	Ufc1	10.2877	10.3228	10.0967	10.0757	10.2946	10.0499	10.1287	10.2683	10.0832	10.1243	10.1524	10.1129	9.82161	9.8764	10.0286	9.8412	9.92235	9.93187	10.2218	10.0562	10.3418	10.1398	10.1272	10.3305	10.0387	10.0009	10.0539	10.0103	10.0925	10.1695	9.97704	9.99033	9.83849	9.76172	9.9066	9.8134	10.0249	9.80299	10.2309	10.0344	10.0255	10.0915	10.187	9.65944	10.0857	9.95231	9.71979	9.98775
1416328_a_at	Atp6v0e	10.7774	10.7901	10.5562	10.8036	10.8219	10.6265	10.7889	10.9269	10.7383	10.7928	10.9035	10.7058	10.5109	10.5476	10.7536	10.6234	10.5802	10.7776	10.6817	10.7899	10.8849	10.5726	10.7442	10.6501	11.121	10.7509	10.7331	11.2086	10.7073	10.8521	10.626	10.6648	10.5458	10.577	10.6161	10.4618	10.7253	10.5388	10.768	10.7067	10.6797	10.8852	10.8269	10.5918	10.7799	10.8321	10.5278	10.7768
1416330_at	Cd81	11.2853	11.2368	10.8557	11.465	11.2196	11.0963	11.6522	11.5045	11.5921	11.6652	11.6395	11.5944	11.2053	11.6852	11.6368	11.1089	11.6432	11.5364	11.3359	11.153	11.3927	11.4484	11.2566	11.4969	11.3608	11.3491	11.3207	11.3317	11.4734	11.5149	11.3529	11.5906	11.5319	11.2548	11.6031	11.545	11.5288	11.4919	11.5779	11.5265	11.748	11.4555	11.4822	11.5511	11.3889	11.4436	11.4939	11.3895
1416331_a_at	Nfe2l1	9.31057	9.28818	9.16522	8.93198	9.13761	9.11025	9.4732	8.94199	9.53672	9.41089	9.56803	9.51011	9.39781	9.59749	9.00202	9.34715	9.32349	9.17957	9.29745	9.40678	9.20425	9.1978	9.28029	9.238	9.30643	9.49119	9.42533	9.4181	9.26894	9.29621	9.50871	9.45167	9.46315	9.32729	9.00085	9.39614	9.52579	9.15902	9.3624	9.57883	9.24893	9.41725	9.22956	9.35054	9.47147	9.42497	9.37255	9.39701
1416332_at	Cirbp	8.7998	8.96309	8.51827	8.39086	8.6097	8.30942	8.81748	8.58952	8.66182	8.67632	8.62812	8.71074	8.18959	8.21979	8.31076	8.09866	8.29066	8.42433	8.46058	8.20483	8.62747	8.48911	8.35066	8.4152	8.40164	8.31933	8.07475	8.15564	8.51594	8.26133	8.11848	8.80896	8.74099	8.2929	8.68099	8.78011	8.54531	8.58848	8.54204	8.40674	8.04673	8.30292	8.27725	8.45849	8.73665	8.32349	8.42311	8.61952
1416333_at	Dok2	8.04792	7.70841	7.18169	7.54173	8.00629	7.28604	7.4734	7.55153	7.55945	7.46874	7.58344	7.34124	6.34469	6.80897	7.87644	6.70428	6.70997	8.32977	7.31534	7.10106	7.07795	9.03582	8.74933	8.91519	9.58652	7.42639	7.63991	9.7757	8.24234	8.06845	6.53939	6.70953	6.80535	6.60956	6.58084	7.15506	7.61235	6.64061	7.64944	8.17509	6.84122	8.15236	8.78092	6.06915	8.01994	8.96907	6.19863	8.05156
1416335_at	Mif	13.407	13.3606	13.1862	13.5573	13.4384	13.4917	13.4388	13.166	13.4188	13.4548	13.4751	13.449	13.4374	13.4474	13.3513	13.4513	13.4162	13.3885	13.2242	13.2808	13.2196	13.2361	13.261	13.2358	13.1922	13.0621	13.1362	13.2446	13.0488	13.1693	13.3469	13.4928	13.2837	13.3622	13.4257	13.2889	13.391	13.2283	13.3837	13.446	13.4016	13.4467	13.227	13.4781	13.2615	13.2971	13.445	13.2902
1416336_s_at	Gm14277 /// Snrpd1	11.196	11.2256	11.189	11.1491	11.2056	11.1167	11.1644	11.2074	11.2626	11.1314	11.1634	11.16	11.1205	11.2049	11.1044	11.0884	11.0198	11.2653	11.3097	11.0762	11.0922	11.2678	11.1807	11.3445	11.1641	11.0861	11.0712	10.885	11.1402	11.1322	11.1144	11.1103	11.1384	11.1559	11.0505	10.9991	11.2037	11.089	11.1901	11.1193	11.0548	11.1348	11.0869	11.1359	11.1248	11.0995	11.0546	11.2265
1416337_at	Uqcrb	11.1458	11.2839	11.3209	11.1324	11.1912	11.1366	10.8943	11.2527	10.9443	10.8483	11.018	11.0895	10.8626	10.9319	10.9451	10.6002	10.7914	10.8956	11.2323	10.6475	11.1286	11.1975	11.2035	11.1761	10.9958	10.8601	10.6215	10.9251	10.9771	10.914	10.8419	11.0388	10.833	10.8535	11.0734	10.8748	10.9761	11.0041	10.9702	10.4611	10.5919	11.0106	10.8402	11.0643	10.9622	10.8016	10.8415	10.847
1416338_at	Sh3gl1	9.0319	8.96728	8.86769	8.77807	8.94336	8.77763	9.19961	8.7044	9.21251	9.33608	9.17754	9.23919	9.09726	9.12765	9.06623	9.06926	9.02571	8.94167	9.15601	9.22192	9.13099	9.20344	9.13392	9.19089	9.21743	9.26802	9.30737	9.21132	9.17428	9.21865	9.17408	9.31503	9.10698	9.10578	9.09119	9.22725	9.21963	8.99422	9.13757	9.20977	8.94055	9.17316	9.05024	8.99825	9.05402	9.22997	9.05404	9.13195
1416339_a_at	Prkcsh	9.91306	9.9406	9.71612	9.72155	9.8868	9.68557	10.0215	9.38702	9.9402	9.99051	9.87674	9.98294	9.99569	10.2589	10.0056	10.0132	10.2193	9.97862	10.0966	10.0832	10.0688	9.95265	9.9788	9.92448	10.2979	10.0312	9.99944	10.2401	9.87739	10.0208	10.0388	10.1212	9.94493	10.0144	9.92576	9.88067	10.2816	9.93599	9.91008	10.0968	9.95423	9.89466	10.1972	10.0846	10.0305	10.1589	10.1042	10.0154
1416340_a_at	Man2b1	8.77478	8.61941	8.45811	9.20692	8.90454	8.90868	9.11013	8.71246	8.97446	9.15586	9.04583	9.08204	8.76569	9.25165	9.42329	8.75316	9.10024	9.31806	8.60593	8.61682	8.5588	8.69846	8.72101	8.6798	9.25512	8.64579	8.56036	9.23413	8.66973	8.62614	8.71693	9.21292	9.32433	8.58905	9.38024	9.49456	8.84645	9.19077	9.07042	8.78508	8.92804	8.96003	8.93615	9.04969	8.89414	8.87628	9.04072	8.82481
1416341_at	Polr2c	10.717	10.854	10.8114	10.5877	10.7913	10.7621	10.8133	10.9621	10.7287	10.8501	10.7695	10.748	10.7054	10.7357	10.8917	10.7186	10.6661	10.9163	10.7737	10.7578	10.8389	10.7321	10.8033	10.7694	10.6463	10.7432	10.7093	10.727	10.5261	10.7717	10.7959	10.7602	10.5598	10.7966	10.6088	10.4241	10.8076	10.5358	10.7506	10.7796	10.7003	10.8727	10.7361	10.5502	10.6836	10.7359	10.5267	10.7157
1416343_a_at	Lamp2	5.84187	5.4651	5.66402	6.40086	6.24263	6.42522	6.22669	6.53015	6.08019	5.66159	5.63116	5.11118	5.94685	6.79987	5.99617	5.7289	6.27999	6.19231	6.22346	6.0749	6.09423	5.92041	5.9806	5.53554	7.10359	5.45343	5.14819	6.46434	5.38858	4.97931	6.35649	5.88732	5.44513	5.43947	6.11998	5.42701	5.90883	5.79789	6.1195	5.38035	6.02757	5.47662	5.96633	6.41141	5.59404	5.92439	6.1549	5.48909
1416345_at	LOC101056577 /// Timm8a1	11.1084	11.137	11.0417	11.0096	11.1654	10.9983	10.9471	11.0884	10.9718	10.9314	11.0616	11.0375	10.9871	10.8379	11.0849	11.0516	11.0109	11.1282	11.1044	11.0597	11.1902	11.0012	10.9401	11.0139	11.0799	11.0873	10.9883	10.9584	11.1335	11.0812	11.0352	10.9008	10.9518	10.9785	11.051	10.8226	10.9478	11.0352	11.0258	11.01	10.9864	11.0223	11.0162	10.9957	11.1269	10.98	11.0297	11.0792
1416349_at	Mrpl34	10.5248	10.4347	10.3938	10.5915	10.5492	10.4816	10.2086	10.3561	10.2636	10.2534	10.4043	10.4718	10.1825	9.96944	10.3966	10.3668	10.1691	10.639	10.4183	10.301	10.5412	10.4842	10.3042	10.5095	10.0797	10.3563	10.4217	10.1554	10.1554	10.6306	10.372	10.392	10.2943	10.4831	10.2042	10.2206	10.1879	10.3564	10.4426	10.258	10.4356	10.5374	10.354	10.2381	10.4101	10.3207	10.2892	10.3754
1416350_at	Klf16	8.38163	8.2801	8.41945	8.29334	8.37902	8.6222	8.35785	7.78845	8.56611	8.53815	8.61335	8.41374	8.8112	8.79817	8.61142	8.82342	8.68869	8.92745	8.48676	8.54486	8.38538	8.74484	8.42391	8.44062	8.46829	8.53173	8.68739	8.51173	8.79079	8.52923	8.72087	8.53794	8.46454	8.87717	8.17116	8.6138	8.48736	8.54136	8.11677	8.67356	8.35178	8.79556	8.51258	8.85676	8.81397	8.74748	8.70248	8.77721
1416351_at	Map2k1	9.62545	9.85846	9.93357	9.91951	9.96181	10.1365	10.055	9.77912	9.84368	10.1081	9.99674	9.88127	9.87737	10.1347	9.6011	9.80781	10.2259	9.45038	9.70265	9.74588	9.68702	9.70305	9.72241	9.50067	9.91053	9.60653	9.62833	9.9135	9.61419	9.64025	10.0205	10.0753	9.67202	9.82189	10.0678	9.69355	9.89353	9.8053	9.80485	9.78397	9.75078	9.71751	9.83523	9.97584	9.49164	9.75176	10.0238	9.58436
1416353_at	Nr1h2	9.12567	9.30372	9.11411	9.11052	9.19213	9.17464	9.62462	9.02658	9.59716	9.48567	9.64245	9.59303	9.31218	9.57663	9.29208	9.39172	9.47988	9.4563	9.26332	9.42975	9.20089	8.58549	8.43131	8.37261	9.27059	9.34691	9.20322	9.24325	9.22294	9.38089	9.25691	9.66734	9.46363	9.27102	9.53451	9.39304	9.56801	9.41402	9.4667	9.62717	9.33132	9.68368	9.31355	9.5662	9.40014	9.40244	9.51781	9.37845
1416356_at	Gmpr2	8.7811	8.76538	8.60996	8.45753	8.59506	8.57266	8.50289	8.61834	8.55373	8.60747	8.55802	8.48858	8.54936	8.34789	8.51442	8.63345	8.48574	8.45781	8.70107	8.81695	8.71047	8.95924	9.01313	8.93002	8.31906	8.66134	8.5886	8.22486	8.59082	8.60316	8.58335	8.65489	8.22527	8.5914	8.60662	8.33913	8.59773	8.2547	8.49396	8.40909	8.3862	8.51124	8.56044	8.37857	8.67817	8.42173	8.36936	8.51998
1416357_a_at	Mcam	8.26948	8.21551	7.65206	7.94272	7.88956	7.32511	8.36094	8.36166	8.64039	8.42598	8.42222	8.53628	7.60053	8.49877	8.3421	8.01376	8.19332	8.7401	8.18494	8.06972	8.23654	8.87023	8.76242	8.47334	8.28196	8.07276	7.8785	8.34752	7.85456	7.93844	7.78582	8.79602	8.85151	7.98647	8.49823	8.97609	8.49137	8.47935	8.36099	8.59517	8.23932	8.61281	8.12525	8.90239	8.41044	8.46796	8.60995	8.69213
1416358_at	Mfsd10	8.93308	8.77229	8.44772	8.64215	8.80526	8.57952	8.90468	8.37081	9.11607	9.00477	9.00887	9.14634	8.86975	9.08953	8.68009	9.03138	8.78901	8.92128	9.11942	9.20036	9.08118	8.87135	9.05799	8.86931	8.74835	9.04052	9.10657	8.90681	8.93425	9.16191	9.00241	8.98311	9.25167	9.01197	8.80191	9.10653	9.03965	8.94004	8.9417	9.28249	9.54437	9.2199	8.9431	9.0432	9.08551	9.08222	8.8666	9.24129
1416360_at	Snx18	7.63049	7.77624	7.77006	7.74628	7.6384	7.35658	8.31713	8.24665	8.51224	8.3833	8.33846	8.2124	7.95115	8.19413	7.92418	8.18748	7.77939	8.26731	8.22918	7.89929	8.08381	8.41639	8.19248	8.20289	8.41093	7.85499	8.02241	8.48721	7.96219	7.92366	8.11901	8.15303	8.33408	7.86319	8.25821	8.49368	8.41288	8.10604	8.22215	8.40627	7.83096	7.74427	7.95982	8.42742	7.94473	8.02198	8.26394	7.98234
1416362_a_at	Fkbp4	11.8923	11.9119	11.8307	11.9097	12.0063	11.9386	11.9511	11.4119	12.0141	12.0057	11.7712	12.0085	12.1565	12.1917	11.7614	12.236	11.9937	11.9604	11.9973	12.0903	11.9901	12.1186	12.0284	12.0343	11.4639	12.1931	12.1267	11.175	11.9391	12.0432	12.0585	11.9616	11.9832	12.1608	11.7781	12.0363	12.022	11.9177	11.8183	12.1095	11.8761	11.7433	11.9339	12.1579	12.0403	12.1098	12.1056	12.1314
1416365_at	Hsp90ab1	13.5491	13.6122	13.4398	13.7005	13.6994	13.5999	13.285	12.996	13.405	13.3834	13.2016	13.3812	13.2992	13.655	13.4119	13.3251	13.3196	13.5807	13.4531	13.4348	13.3891	13.6901	13.6403	13.539	13.3632	13.4073	13.4498	13.4783	13.3758	13.4989	13.4667	13.3824	13.6962	13.5108	13.187	13.5598	13.5049	13.2688	13.3786	13.5382	13.2797	13.0594	13.3846	13.6131	13.2922	13.5663	13.3528	13.694
1416366_at	LOC635087 /// LOC675851 /// Ndufc2	10.6897	10.8153	10.7071	10.6627	10.7034	10.6908	10.699	11.0381	10.5187	10.611	10.7164	10.5889	10.3942	10.6105	10.4442	10.316	10.6641	10.2427	10.5734	10.485	10.6659	10.6254	10.6974	10.5745	10.1747	10.3505	10.4127	10.2377	10.2585	10.3862	10.6762	10.6378	10.352	10.3888	10.4609	10.362	10.5269	10.5114	10.6926	10.4577	10.4262	10.6215	10.751	10.4017	10.484	10.559	10.4004	10.5241
1416367_at	1110001J03Rik	9.03955	9.22048	8.81233	9.12146	9.32574	9.1815	9.04896	8.93338	9.09114	9.23107	9.27986	9.07889	8.86873	9.2519	9.08441	8.84365	9.01917	9.12156	9.09724	8.74602	9.09682	9.44131	9.06926	9.4249	8.70641	8.61657	8.56139	8.58577	8.48917	8.55126	9.04124	9.49753	8.99519	8.89705	9.29806	9.02266	8.98945	8.9405	9.01237	8.77368	8.63725	8.90356	8.83783	9.2195	8.92181	8.8667	9.0497	8.88826
1416368_at	Gsta4	12.3868	12.314	12.1207	12.4804	12.4074	12.3359	12.4013	12.3308	12.4514	12.2729	12.0909	12.1193	12.336	12.4812	12.2144	12.3048	12.3967	12.2609	12.3216	12.4695	12.2784	12.187	12.1966	12.2124	12.0014	12.1147	12.1468	11.9629	11.9574	11.9871	12.2127	12.3906	12.2656	12.2905	12.1707	12.1881	12.4113	12.1296	12.3859	12.3458	12.038	12.3552	11.9762	12.3452	12.3554	12.1106	12.367	12.2553
1416369_at	Hiatl1	8.7542	9.13172	8.94059	8.82639	8.96409	8.85445	8.7982	9.11119	8.82799	8.87008	8.88632	8.75961	8.73374	8.98182	8.62527	8.68856	8.86231	8.73671	8.65644	8.66657	8.70802	8.90295	8.90238	8.80764	9.09027	8.76844	8.72756	8.98826	8.877	8.72693	8.77718	8.76154	8.68544	8.70823	9.0258	8.70752	8.91532	8.78446	8.82412	8.78581	8.55736	8.71774	8.68233	8.81943	8.60082	8.7511	8.79157	8.73874
1416371_at	Apod	7.10419	7.23005	7.69087	7.17505	7.68029	8.05789	7.23157	7.33164	7.39301	7.34773	7.19022	7.37603	7.54603	7.1702	6.32774	7.51769	6.94108	6.68606	7.52996	8.03348	7.78626	6.70113	7.42162	7.10089	7.09293	7.19698	7.15074	6.6606	6.93254	7.15898	7.74724	7.54856	7.14779	7.56641	7.51289	7.09823	7.31606	7.7799	7.16681	7.28803	8.36063	7.00597	7.3577	8.01785	7.36087	7.17325	8.03074	7.2965
1416373_at	LOC101056574 /// Nfs1	8.87448	8.88455	8.86941	8.99052	9.16983	9.22221	9.00956	8.98973	9.14759	9.17592	9.04478	8.95761	8.99395	8.92691	8.6413	8.94315	8.89387	8.70544	9.04725	9.18754	9.01572	8.4499	8.71405	8.58043	9.0646	8.87229	8.89711	8.96153	9.0048	8.78349	9.09603	9.18733	8.99564	9.05142	9.14424	8.8271	9.11068	8.94315	8.98158	8.88227	8.84268	9.04387	8.95634	8.95146	8.92265	8.8972	8.85999	8.80951
1416374_at	Ap3m1	9.22171	9.09887	9.16237	8.8833	8.97601	8.88136	8.73626	9.00654	8.76885	8.83383	8.76272	8.73055	9.05777	8.79898	8.93931	9.13317	8.63371	8.97678	9.00663	9.1063	9.15578	9.05255	9.10371	9.06224	8.79124	9.08641	9.05321	8.59416	9.08629	9.11435	9.1809	8.77396	9.01508	9.04095	8.94356	9.11376	8.836	9.09945	8.85263	8.82788	9.27048	8.76637	8.93518	9.16143	8.71263	8.8574	9.00108	8.90752
1416376_at	Tmem97	8.93569	8.9668	9.06398	8.59454	8.82021	8.7625	9.13006	9.21401	8.94468	9.04201	9.17318	8.91933	9.0699	8.88769	8.64979	9.04983	8.90622	8.72963	9.07253	9.21694	9.17252	8.82687	9.00173	8.91756	8.9719	9.04072	8.93185	9.02946	8.97258	8.99523	9.25454	9.02165	8.7198	9.18321	9.05784	8.70016	8.96168	8.86043	8.9719	8.77118	8.88424	8.99846	9.05893	8.80393	8.92634	9.01919	8.75389	8.82476
1416377_at	Pdcd7	9.15911	9.15294	8.99277	8.70994	8.94654	8.99608	9.21056	8.91095	9.36555	9.42923	9.37995	9.17106	9.23183	9.28239	8.87037	9.35544	8.99121	9.05037	8.95326	9.18772	8.84419	8.86884	9.01532	8.94549	8.92006	9.26835	9.22877	8.94049	9.12711	8.88889	9.00666	9.30067	9.13493	9.08224	9.14754	9.09954	9.20988	8.70056	8.99303	9.33263	8.55058	9.38311	8.72858	8.92692	9.18096	9.13053	8.8462	9.16642
1416378_at	Pnkp	7.02167	7.43183	7.3128	7.14665	7.37038	7.39354	7.60174	7.27318	7.27537	7.55585	7.43224	7.11863	7.11382	7.44071	7.24503	7.1221	7.57997	7.20705	7.08442	7.27679	7.27649	6.61527	6.65092	6.56077	6.98799	7.12178	7.18676	6.73857	7.31737	7.18958	7.31737	7.67927	7.20817	7.10775	7.43955	7.06418	7.50511	7.32402	7.40591	7.33784	7.08738	7.22134	7.27865	7.26916	7.24608	7.10108	7.48004	7.09479
1416379_at	Panx1	7.01718	7.1157	6.78564	7.15113	7.1242	6.90848	6.99563	7.0231	7.11773	7.0572	6.98644	7.10078	6.85597	7.19042	7.08818	7.18625	7.01046	7.11956	7.21408	7.32924	7.27705	6.17023	6.6198	6.52775	7.35395	7.13629	7.27548	7.54322	7.19179	6.93725	7.31356	7.12017	7.06788	7.35573	6.90612	7.13827	7.04421	7.01865	7.06572	7.26205	7.28649	7.03204	7.2889	7.12638	7.19848	7.38214	7.13728	7.24093
1416380_at	Mov10	8.74154	8.69238	8.71798	8.80089	8.52043	8.70564	8.98006	8.25597	8.95662	9.02966	8.92944	8.91963	8.9562	9.05937	8.5154	8.95051	8.89008	8.53516	8.53125	8.89207	8.36551	8.3079	8.67293	8.40167	8.2911	8.46	8.4698	8.21843	8.25434	8.31279	8.68959	8.85896	8.61746	8.51756	8.83383	8.70634	9.11469	8.66083	9.00142	9.24956	8.676	9.08029	8.47046	8.83386	8.78624	8.69101	8.74721	8.78285
1416381_a_at	Prdx5	9.75114	9.91085	9.75629	9.77414	9.86223	9.97263	9.87162	9.70673	9.79262	9.83974	9.84985	9.84277	9.5736	9.71463	9.53498	9.65376	9.70851	9.58981	9.7628	9.67994	9.66378	8.84976	9.03327	8.98339	9.6902	9.62821	9.62548	9.8207	9.54627	9.65826	9.78938	10.0014	9.67247	9.63963	9.83594	9.4757	9.76309	9.71793	9.65822	9.65553	9.56316	9.80005	9.66425	9.81545	9.74457	9.68373	9.75026	9.65565
1416382_at	Ctsc	6.43969	7.74738	7.92779	6.83675	7.73442	8.15272	8.51962	8.93081	8.41124	8.50393	8.63109	8.48425	7.95634	8.91175	7.7405	7.8864	8.81715	7.76298	8.30701	8.48372	8.08889	7.16725	7.62703	6.95273	10.2075	8.26953	7.98062	10.1682	8.39988	8.12594	8.65141	7.94923	7.29113	8.46941	8.29453	7.16373	8.92781	7.56855	8.30818	8.74802	7.40906	8.19611	9.60327	7.61479	7.62953	9.42677	7.3601	7.4753
1416384_a_at	Cope	10.2131	10.3104	10.1039	10.2362	10.2086	10.2055	10.6601	10.5557	10.2431	10.5655	10.4733	10.2378	10.0575	10.3134	10.5028	10.0452	10.4001	10.4172	9.91104	10.0223	10.1237	9.83444	9.85768	9.78544	10.904	9.92126	9.9309	10.8931	9.80327	9.97696	10.0641	10.5544	10.0147	9.89446	10.5364	9.93206	10.3762	10.0503	10.3866	10.2105	10.1737	10.2742	10.1647	10.1003	10.0919	10.0513	10.2073	10.0098
1416385_a_at	M6pr	10.7308	10.6567	10.579	10.2053	10.5812	10.4391	10.7422	10.6697	10.747	10.7409	10.6639	10.6228	10.6169	10.6059	10.6106	10.754	10.5217	10.7758	10.8458	10.9639	10.8009	10.8073	10.8188	10.753	11.0135	10.8946	10.8478	10.9398	10.8661	10.8353	10.8101	10.8	10.798	10.8249	10.5953	10.6837	10.7366	10.6703	10.5848	10.7332	10.6289	10.6977	10.7059	10.7021	10.7755	10.8484	10.6861	10.8018
1416387_at	Pip4k2c	8.93606	8.90236	8.79574	8.73205	8.96048	8.98915	9.4355	8.83222	9.5814	9.50386	9.40297	9.34862	9.06076	9.409	8.96347	9.17226	9.21531	9.01448	9.07278	9.27256	8.9334	9.2851	9.08903	9.21127	9.63937	9.18769	9.23869	9.79849	9.11329	8.91709	9.16275	9.42997	9.30729	9.01585	9.08691	9.30402	9.41078	8.99133	9.11977	9.52507	8.80293	9.36769	9.15954	9.33575	9.30866	9.43274	9.25309	9.26186
1416389_a_at	Rcbtb2	8.44239	8.01677	7.03178	8.47064	8.13866	7.23036	7.7317	7.60543	7.65929	7.73203	7.65719	7.61243	7.03884	8.07692	8.17353	7.26532	7.80278	8.48104	8.28215	8.10462	8.30241	9.31443	8.81903	9.24075	7.63029	8.31379	8.14936	7.62694	8.35364	8.23984	7.12743	6.79093	7.21848	7.01726	6.7324	7.58702	7.89148	6.92641	7.79202	8.38914	7.92924	8.3089	8.00954	7.21469	8.35395	8.0272	6.81098	8.2405
1416391_at	Ptcd1	6.97545	6.72396	6.82712	6.97207	6.86651	6.8318	7.00356	6.62208	6.70971	6.91886	6.97446	6.95238	6.97113	7.03759	6.76792	7.40857	7.07379	7.12247	7.24692	7.39937	7.15961	7.64473	7.53245	7.70572	7.18528	7.43996	7.50086	7.1991	7.33209	7.25684	7.14338	6.88263	7.00312	6.85008	7.01214	7.22386	6.91302	7.308	6.91035	7.06911	6.85515	7.0114	6.6911	7.14336	7.3621	7.11786	7.13196	7.16718
1416392_a_at	Atp6v0c	12.0591	12.153	12.0981	12.1104	12.2208	12.2369	12.2579	11.9214	12.2569	12.2934	12.2752	12.2462	12.2852	12.2596	12.3139	12.2932	12.2798	12.2405	12.1971	12.3982	12.2995	12.1635	12.2752	12.1533	12.6234	12.34	12.3721	12.7329	12.2827	12.2907	12.3387	12.3689	12.3251	12.3562	12.3278	12.3586	12.3075	12.3682	12.1979	12.3163	12.2036	12.1729	12.5167	12.3198	12.363	12.4675	12.3159	12.3051
1416393_at	Emg1	12.3628	12.3388	12.1715	12.1634	12.2799	12.1365	12.097	12.2998	12.1954	12.2218	12.1534	12.1959	12.1939	11.9984	12.1734	12.2703	11.9805	12.1525	12.3029	12.3732	12.399	12.302	12.3117	12.3147	12.117	12.3285	12.334	12.1789	12.3013	12.3193	12.2411	12.155	12.1556	12.2532	12.1419	12.0716	12.2037	12.0047	12.2394	12.2469	12.1845	12.3683	12.1715	12.0846	12.2561	12.2201	12.012	12.3259
1416394_at	Bag1	10.2457	10.3169	10.0188	10.2818	10.34	10.3653	10.4997	10.1846	10.5506	10.5137	10.553	10.4634	10.3165	10.5388	10.1964	10.2818	10.465	10.2537	10.4493	10.355	10.2161	10.4268	10.3247	10.4035	10.5474	10.391	10.3147	10.536	10.4438	10.273	10.3441	10.3752	10.1835	10.3491	10.2778	10.0905	10.4972	10.1401	10.2884	10.4816	10.1626	10.609	10.2472	10.1625	10.5449	10.3729	10.1919	10.4094
1416395_at	Guk1	10.1913	10.2024	10.1595	10.0296	10.1723	10.1765	10.1318	9.91958	10.1891	10.2463	10.1932	10.1288	10.2966	10.0524	10.0946	10.3244	9.94696	10.2504	10.2798	10.3911	10.292	10.1963	10.0168	10.0612	10.129	10.3273	10.2716	10.1081	10.1159	10.131	10.2628	10.042	10.0648	10.321	9.9122	10.0542	10.1017	9.83984	10.1824	10.2327	9.96789	10.3182	10.1047	9.90487	10.3974	10.2428	9.80765	10.3422
1416397_at	Mesdc1	7.9954	8.02504	8.01712	7.79681	7.91099	7.60265	8.27777	7.3268	8.29982	8.29425	8.17758	8.07865	8.3327	8.88328	8.15601	8.29381	8.59734	8.31705	8.15635	8.1852	7.86739	9.36515	9.01788	8.85472	8.19305	8.05241	7.93783	8.03386	7.97362	7.68032	8.01511	8.43053	8.23143	8.12825	8.03913	8.30345	8.34571	8.02865	7.82997	8.31719	7.46932	8.02274	7.85981	8.61036	7.97194	8.10957	8.44684	8.10793
1416399_a_at	Hmox2	9.26086	9.42768	9.36071	9.38651	9.48427	9.57184	9.2425	9.08474	9.31139	9.22662	9.27529	9.29747	9.27609	9.25978	9.28871	9.35587	9.2085	9.35521	9.42439	9.46634	9.39551	9.6442	9.63532	9.64454	9.30124	9.40258	9.41756	9.34829	9.3412	9.45462	9.33601	9.39726	9.16723	9.46816	9.35369	9.14345	9.22744	9.2582	9.21101	9.19656	9.3619	9.38172	9.38808	9.2461	9.42634	9.32468	9.27524	9.42446
1416400_at	Pycrl	9.43664	9.47062	9.35119	9.11558	9.28265	9.18957	9.20108	8.90179	9.06873	9.11042	9.1482	9.10612	9.10223	8.88348	9.23551	9.42377	8.9747	9.33728	9.46375	9.51469	9.72859	9.47927	9.4461	9.61085	9.13044	9.44499	9.38912	9.11777	9.3815	9.44262	9.4439	8.50921	8.61314	9.30316	8.47717	8.67183	9.19958	8.68905	9.24437	9.17664	8.59784	9.11273	9.29982	8.47413	9.50243	9.18878	8.52997	9.21814
1416402_at	Abcb10	7.08506	7.3099	7.38464	7.33296	7.37752	7.28785	7.75301	7.27037	7.37164	7.61936	7.49878	7.37746	7.41363	7.23917	7.26844	7.54562	7.49205	7.1599	7.23357	7.24202	7.23698	7.10237	7.12315	7.13464	7.25229	7.60452	7.61693	7.11138	7.47196	7.26323	7.2348	7.35479	7.33752	7.40127	7.6012	7.27244	7.26181	7.44715	7.21801	7.14495	7.06535	7.07301	7.15307	7.47457	7.33982	7.21559	7.54003	7.3099
1416404_s_at	LOC100505015 /// LOC100862433 /// Rps16 /// Rps16-ps2	13.7185	13.7022	13.6829	13.7559	13.7247	13.7387	13.7802	13.6565	13.7503	13.7511	13.7456	13.7402	13.7096	13.7026	13.7437	13.6632	13.7304	13.6984	13.6909	13.7206	13.6935	13.6425	13.6656	13.6601	13.6748	13.7026	13.6977	13.6442	13.6806	13.7515	13.7269	13.7845	13.733	13.7432	13.7417	13.6879	13.7089	13.733	13.7783	13.7035	13.7397	13.7522	13.7822	13.7226	13.711	13.7289	13.7418	13.7145
1416407_at	Pea15a	8.007	8.02974	7.83401	7.72808	7.73011	7.67274	7.6232	7.66513	7.93045	7.34813	7.46903	7.82428	7.37842	7.58697	7.97474	7.51029	7.54463	8.11657	7.85533	7.64844	8.0547	9.04	8.44239	8.99844	8.27157	7.50938	7.41462	7.98245	7.92327	7.71714	7.54903	7.4801	7.57044	7.57894	7.31361	7.50711	8.11279	7.60236	7.94576	8.50881	8.37555	8.6879	7.94275	7.61669	7.98229	7.96374	7.55299	7.89405
1416408_at	Acox1	6.97044	7.21444	6.54507	6.87616	7.39805	6.76327	7.30558	7.39527	7.32681	6.98754	7.14499	6.84785	6.61478	7.09148	7.29659	6.6728	6.9942	7.23005	7.22974	7.25235	7.56219	7.97382	8.06992	8.18919	8.20026	7.03556	7.04371	8.23826	7.49767	7.29866	6.99047	7.00938	7.13713	6.46334	7.30205	7.14061	7.33172	7.07981	7.18909	7.25221	7.13308	7.12789	7.68	6.98426	7.31477	7.43767	6.94691	7.08966
1416410_at	Pafah1b3	9.50193	9.69588	9.57978	9.72989	9.82523	9.71367	9.85961	9.56953	9.68181	10.0475	9.8976	9.73132	9.2757	9.76269	9.33149	9.40983	9.76841	9.43891	9.50328	9.59845	9.43859	8.97389	9.13603	8.93558	9.39527	9.41534	9.33346	9.36638	9.36777	9.46669	9.4308	9.67403	9.2706	9.37839	9.56328	9.14765	9.73274	9.23808	9.53654	9.82915	9.67233	9.83799	9.4183	9.47754	9.41592	9.51674	9.41897	9.42165
1416411_at	Gstm2	7.24273	7.38593	7.54668	7.67396	7.17374	7.25895	7.70983	6.96142	7.28951	7.49917	6.99163	6.95315	6.53615	7.63005	6.33699	6.83278	7.56073	6.23543	6.67619	6.6226	6.82919	7.00505	6.91042	7.14728	6.7137	6.4675	6.51576	6.7088	6.37671	6.33578	6.79221	6.55423	6.12465	6.26841	6.503	5.93114	7.51303	6.29848	7.40989	7.3062	6.3276	7.40278	6.58601	6.23287	7.00062	6.59711	6.38604	6.96541
1416417_a_at	Ndufb7	11.0742	11.1328	10.8148	11.0862	11.0875	10.8041	11.1629	11.0181	11.0157	11.0657	11.1198	11.0993	10.9608	10.7248	11.4639	10.9122	11.088	11.2792	11.0575	10.9641	11.2127	10.9581	10.9137	11.1726	11.2951	11.0244	10.9665	11.3136	10.9873	11.1431	10.9976	11.1682	10.8362	10.881	11.1072	10.7216	10.9832	11.1967	11.1137	10.7352	11.0939	11.0636	11.1326	10.7533	11.2123	10.8633	11.1021	10.8788
1416418_at	Gabarapl1	5.65123	6.6159	7.08565	6.30796	6.5242	7.54863	7.07825	6.91394	6.89041	6.80233	6.37884	5.93001	6.72113	7.82359	5.79352	6.68122	7.27596	6.01256	5.89143	5.6448	5.75862	6.40736	5.9718	6.06127	6.86923	5.576	4.92648	6.34599	5.23203	4.84525	7.17812	7.61699	6.77057	6.9204	7.41461	6.86763	7.2322	7.08199	6.73044	7.03643	6.83112	6.2946	6.65407	7.62468	5.99096	6.43143	7.29497	6.1949
1416420_a_at	Gm5451 /// LOC101056029 /// Rpl9	13.7453	13.7586	13.7558	13.7337	13.7502	13.7511	13.7117	13.8712	13.7055	13.7065	13.716	13.7101	13.6629	13.6732	13.6531	13.6681	13.6846	13.6368	13.7257	13.6385	13.7373	13.7241	13.7023	13.7601	13.7651	13.6543	13.6801	13.7001	13.6585	13.6538	13.7172	13.716	13.7325	13.6546	13.6958	13.6966	13.7046	13.7459	13.6968	13.6644	13.6914	13.7682	13.7084	13.7237	13.6924	13.6695	13.6879	13.6634
1416422_a_at	Ssb	9.69933	9.41505	9.45327	9.20047	9.23651	9.03542	8.74973	9.51368	8.96888	8.86562	9.09052	9.0166	8.79748	8.44299	8.78208	8.83471	8.49493	9.0873	9.30453	8.82932	9.34407	8.75099	8.97147	9.30048	9.3008	9.03742	8.8371	8.92586	9.38492	9.06261	8.89361	9.02473	9.16365	8.6922	9.3093	8.98393	8.96451	9.38133	8.98846	8.70789	9.1923	8.96369	8.6322	9.09524	9.22083	8.71337	9.05888	9.00751
1416424_at	Plin3	9.40866	9.2146	9.42607	9.351	9.34299	9.53909	9.42179	9.17904	9.34902	9.43535	9.31208	9.35773	9.37791	9.29354	8.96482	9.47212	9.27923	8.89472	9.23616	9.42833	9.40711	8.74797	8.97471	8.99043	9.29121	9.32981	9.39383	9.35682	9.27918	9.44853	9.34099	9.27617	9.25375	9.26354	9.42169	9.07517	9.29732	9.17326	9.35554	9.34685	9.53038	9.24072	9.26413	9.19759	9.37167	9.29306	9.12251	9.20338
1416426_at	Rab5a	11.0459	10.9366	11.0355	10.9375	10.9138	11.0837	10.9348	11.1416	10.9523	10.9892	10.9339	11.0441	10.8267	10.9172	10.7932	10.7246	11.004	10.8425	10.9111	10.6457	10.8878	10.6392	10.8074	10.6181	11.0689	10.7922	10.7039	10.9207	10.9567	10.815	10.8718	11.0252	11.0701	10.7305	10.9946	11.0709	10.8929	11.0689	10.9201	10.8173	10.8373	10.9285	10.8345	11.2011	10.7832	10.7394	11.0661	10.856
1416427_at	Ccni	11.153	11.3352	11.1912	11.6303	11.6544	11.6869	11.7774	11.5428	11.8535	11.9973	11.877	11.8621	11.7735	12.0593	11.585	11.7334	11.8738	11.7449	11.764	11.8732	11.3406	11.942	11.7249	11.8031	11.78	11.7508	11.7163	11.6148	11.7161	11.5294	11.8288	11.7461	11.6096	11.9151	11.8821	11.7447	11.7064	11.5279	11.5894	11.8003	11.583	11.5487	11.4408	11.7805	11.4501	11.6708	11.7926	11.4821
1416428_at	Thap11	9.43097	9.28135	9.30176	9.30584	9.26061	9.41595	9.24306	8.92506	9.34093	9.30749	9.23942	9.30531	9.16414	8.92557	9.30319	9.34574	8.83549	9.40775	9.05004	9.1915	9.2133	9.32722	9.28616	9.29974	9.32253	9.18077	9.24316	9.2842	9.25258	9.15529	9.09222	9.45216	9.39505	9.14801	9.37324	9.49092	9.43085	9.1225	9.27817	9.42541	9.12678	9.55394	8.95556	9.36165	9.15199	9.06736	9.15306	9.19359
1416429_a_at	Cat	9.3726	9.42882	9.87075	9.89822	9.44043	9.74899	9.14309	9.7274	9.14275	8.77116	8.88581	8.6251	8.882	9.27487	8.88719	8.49836	9.45138	8.77591	9.23826	8.76292	9.1958	9.10029	9.29225	9.4969	9.53656	8.61489	8.48029	9.01376	9.05054	8.6706	8.96144	8.84173	8.70716	8.70477	9.23383	8.7444	9.18476	9.23992	9.36022	8.87659	9.12285	9.555	8.94791	8.93435	9.16183	8.67218	9.12326	8.95056
1416431_at	Tubb6	9.6086	9.75111	9.6761	9.66821	9.67373	9.76044	10.0435	9.73246	10.0418	10.1461	10.0518	9.97335	9.79713	9.55476	10.1599	9.76788	9.66792	10.1322	9.79887	9.7366	9.78008	10.3075	10.0311	10.5135	10.3885	9.76044	9.60936	10.1177	9.83885	9.68937	9.84907	10.1316	9.95374	9.89058	10.0697	10.0667	9.84694	9.7835	9.80286	9.9834	10.4347	10.3225	10.0596	9.81787	10.0818	10.0448	9.82158	9.88402
1416433_at	Rpa2	10.7101	10.718	10.6785	10.4994	10.722	10.8415	10.7117	10.8752	10.6848	10.7264	10.7748	10.7357	10.544	10.6266	10.2639	10.6428	10.6372	10.3549	10.4653	10.6584	10.6095	10.7431	10.612	10.4843	10.4908	10.446	10.4486	10.6237	10.4175	10.4119	10.7119	10.7332	10.4973	10.7609	10.4658	10.511	10.6684	10.4282	10.6374	10.8919	10.5596	10.8557	10.609	10.573	10.5725	10.579	10.4794	10.5987
1416436_a_at	Uqcc	7.56	7.74875	7.88266	7.60606	7.61349	7.64613	7.99768	8.09749	7.75209	8.00792	7.80997	7.77382	7.67353	7.84728	7.58773	7.68151	7.6906	7.64593	7.72069	7.74175	7.88311	7.48206	7.51795	7.39884	7.86296	7.53785	7.59768	7.72734	7.58138	7.71756	7.89221	7.79549	7.3113	7.75256	7.76916	7.45626	7.8032	7.5857	7.95533	7.69165	7.60344	7.50505	7.73792	7.49757	7.58742	7.56965	7.53492	7.60493
1416438_at	Puf60	11.6183	11.587	11.5392	11.7948	11.8102	11.847	11.6602	11.0764	11.8627	11.744	11.7617	11.8678	11.8945	11.916	11.6595	12.0383	11.7766	11.8893	11.7799	11.9302	11.6748	12.009	11.9489	11.9501	11.8779	11.8521	11.8875	11.8462	11.8131	11.86	11.8332	11.4136	11.5818	11.9697	11.3719	11.5283	11.8006	11.276	11.7159	11.8611	11.2697	11.7884	11.6813	11.5059	11.938	11.9195	11.4196	11.9228
1416439_at	Dctpp1	11.4663	11.5174	11.5662	11.4866	11.5146	11.7025	11.5606	11.6548	11.465	11.5842	11.5477	11.5347	11.5121	11.3905	11.3259	11.5145	11.5263	11.3019	11.4478	11.438	11.5224	11.4787	11.5611	11.5006	11.0135	11.2727	11.4012	10.8209	11.1317	11.5276	11.6841	11.6219	11.3763	11.7246	11.4501	11.3423	11.4312	11.5136	11.4636	11.4054	11.5476	11.4542	11.5084	11.4749	11.5005	11.428	11.5288	11.4664
1416440_at	Cd164	10.9834	11.0226	11.03	10.9783	10.9649	10.9558	10.9785	11.1669	11.0059	11.0182	11.0058	11.0158	11.0456	11.2449	10.9067	10.9029	11.1508	10.9016	11.1774	11.1073	11.0444	10.9793	11.2028	10.9857	11.304	11.1018	11.0097	11.2392	11.1232	11.1018	11.1135	11.0216	10.982	11.0159	11.0955	10.9798	11.0436	11.0358	10.937	11.049	11.0923	10.9795	11.1364	11.1633	10.8942	11.1251	11.1001	10.9964
1416442_at	Ier2	10.1759	10.3836	10.1639	10.1348	10.3274	10.1904	10.7452	10.3474	10.7722	10.786	10.7345	10.6504	10.4681	11.0834	10.9029	10.4497	11.0117	11.0895	10.5312	10.5526	10.4104	10.7252	10.7434	10.5926	10.5775	10.4469	10.4022	10.4927	10.5734	10.4569	10.644	10.8839	10.4642	10.7478	10.4571	10.4718	10.74	10.5944	10.5552	10.6958	10.1557	10.4378	10.5698	10.8106	10.5703	10.7242	10.8181	10.6129
1416445_at	Fam98a	9.7302	9.6118	9.61893	9.66139	9.6679	9.73804	9.63543	9.80837	9.82555	9.71824	9.73187	9.85461	9.70306	9.53499	9.46607	9.84044	9.5945	9.67745	9.83494	9.82844	9.82201	9.76587	9.83983	9.96914	9.97171	9.76758	9.68452	9.88024	9.85383	9.84192	9.95691	9.61437	9.79694	9.89401	9.95176	9.70252	9.73205	9.73909	9.82687	9.85192	9.99982	9.62759	9.7051	9.68894	9.79653	9.77493	9.66051	9.7514
1416447_at	Tmem30a	8.80352	8.84235	8.8823	8.71948	8.70829	8.94865	7.89236	8.80088	7.98723	8.03592	8.33972	8.0233	7.97728	8.24901	8.06758	7.88816	7.70682	8.30381	8.40706	8.187	8.15658	8.23077	8.17943	8.04548	8.85902	8.22291	8.1687	9.0195	8.43178	8.03627	8.09294	8.04345	8.64003	7.727	7.90384	8.13496	8.1687	8.03115	8.12124	8.07437	8.03733	8.3501	7.91732	8.54195	8.09769	8.12039	8.07285	8.3357
1416448_at	Itpa	9.6543	9.49829	9.56223	9.39421	9.49125	9.5667	9.62317	9.9018	9.41619	9.59664	9.41944	9.51319	9.28524	9.32934	9.33561	9.4512	9.38528	9.47103	9.28848	9.47602	9.57995	9.20545	9.34055	9.27564	9.65447	9.47356	9.47486	9.43788	9.35828	9.45651	9.57812	9.69062	9.5017	9.51197	9.35033	9.33869	9.49373	9.37458	9.55896	9.60689	9.62686	9.69423	9.45141	9.31744	9.53465	9.39129	9.35503	9.54624
1416449_x_at	Stxbp2	7.57504	7.50545	7.34392	7.59121	7.53396	7.40177	8.01281	7.47059	7.81353	7.86556	7.89985	7.68939	7.15662	7.90254	7.65673	7.17005	7.77487	7.68079	7.523	7.37502	7.4877	7.46364	7.55347	7.42083	8.0407	7.44666	7.20613	8.0906	7.42538	7.39176	7.32949	7.7315	7.41711	7.20376	7.71109	7.31826	7.69259	7.39292	7.56742	7.6386	7.54169	7.70579	7.74627	7.43519	7.59121	7.67973	7.42932	7.44705
1416451_s_at	Taf8	7.91159	7.65217	7.67294	7.83127	7.70182	7.61635	7.87569	7.64839	7.67547	7.92803	7.90522	7.86233	7.65148	7.85122	7.70741	7.71993	7.7317	7.81746	7.58137	7.596	7.63694	7.37083	7.37584	7.46924	7.73934	7.38827	7.54168	7.57203	7.56631	7.31071	7.62226	8.10796	7.6483	7.46024	8.12287	7.60284	7.66411	7.67272	7.69196	7.59274	7.63531	7.74589	7.56142	7.61135	7.64278	7.50121	7.77357	7.69492
1416452_at	Oat	9.12001	9.385	8.94863	9.49941	9.77236	9.61506	9.52467	9.63749	9.54939	9.62619	9.43186	9.57716	9.33039	9.77683	9.40963	9.33392	9.73188	9.37469	9.4821	9.59722	9.73293	9.70348	9.76457	9.81236	9.96466	9.62074	9.47711	10.1251	9.6465	9.61645	9.76629	9.7575	9.48165	9.66681	9.84539	9.64588	9.59624	9.71266	9.49814	9.82917	10.5326	9.54986	10.2244	9.95718	9.36539	10.0488	9.88821	9.34049
1416457_at	Ddah2	8.11928	8.82314	8.93727	8.90688	8.87636	9.35996	9.93472	9.28904	9.38788	9.94682	9.64633	9.42275	9.03617	10.0498	8.52844	8.89924	9.82828	8.46073	8.66938	8.99021	8.65184	8.82106	8.90187	8.41479	9.27535	8.66695	8.5385	9.42608	8.36486	8.39716	9.24535	10.1493	9.07773	9.04134	10.0027	9.04936	9.47827	9.48777	9.39343	9.15283	8.84614	9.14863	9.06811	9.99714	8.59158	8.99512	9.82857	8.54992
1416463_at	Caprin1	7.81411	7.95925	7.94506	7.46905	7.70615	7.46467	8.12577	8.05057	7.86405	7.98098	7.90911	7.84697	7.81395	7.94403	7.938	7.97925	7.70696	8.16175	7.86858	7.90826	8.04216	7.82656	8.00432	7.80856	8.34122	7.83769	7.73421	8.31857	7.86551	7.7662	7.9261	7.91067	7.82855	7.64202	7.8317	8.053	8.09257	7.82172	7.92156	8.17704	8.09522	7.87499	7.654	7.99016	7.7976	7.64823	7.84452	7.90894
1416465_a_at	Vapa	11.6372	11.6234	11.7196	11.5659	11.5184	11.4817	11.438	11.6239	11.3129	11.3354	11.5093	11.4535	11.358	11.3766	11.3272	11.1352	11.4741	11.2581	11.4545	11.2323	11.5041	11.2943	11.4807	11.3773	11.6135	11.2309	11.2573	11.4764	11.3846	11.3721	11.4017	11.4427	11.386	11.2129	11.3887	11.2827	11.3963	11.6526	11.4716	11.2401	11.4214	11.6284	11.5046	11.4231	11.3964	11.1752	11.4608	11.3763
1416471_at	Cept1	9.03469	8.89277	8.97868	9.06626	9.15644	9.15617	9.31855	9.44667	9.26434	9.33673	9.27006	9.22564	9.08349	9.39554	9.04808	9.14448	9.32855	9.03282	9.19693	9.26749	9.23116	9.29293	9.26205	9.27117	9.12183	9.07419	9.01484	9.17603	9.09752	9.06465	9.2558	9.31676	9.14838	9.13274	9.3575	9.13803	9.25684	9.17295	9.30764	9.24205	9.31037	9.2469	9.20518	9.17654	8.98347	9.14308	9.16006	9.09982
1416472_at	Syap1	7.97059	8.14903	8.08517	8.12563	8.39235	8.28184	8.62957	8.65327	8.20634	8.43915	8.38705	8.25884	8.03176	8.60066	7.95075	7.83411	8.54114	7.98322	8.29218	8.43997	8.41897	8.05361	8.31767	8.21106	8.59508	8.11786	8.09644	8.4453	8.52842	8.40634	8.28389	8.18922	8.06634	7.94676	8.30471	7.90025	8.28385	8.3436	8.19831	8.08121	8.21922	8.12787	8.34771	8.27927	8.19194	8.06495	8.20355	8.09422
1416473_a_at	Igdcc4	8.03668	7.73163	7.1268	8.80142	8.35688	7.72348	7.4922	8.22016	7.90495	7.56676	7.76249	7.85314	7.60265	8.23258	9.19239	7.56418	8.05733	9.05845	8.12017	7.31547	8.21126	7.55303	7.01874	7.48699	8.12026	7.80776	7.71399	7.90748	7.86841	7.73112	7.76755	7.61838	8.12981	7.43165	7.71999	8.11578	7.5768	7.79565	8.01578	8.109	9.47467	8.73094	8.19494	7.99849	8.50362	7.91404	7.81646	8.45792
1416475_at	Ube2d2a	8.86868	9.05409	9.02244	8.69494	8.86847	8.92582	9.11911	8.57914	8.94499	9.05128	8.96901	9.00159	9.11405	9.10632	8.73099	9.12161	9.09195	9.12238	9.16264	8.99044	8.86863	9.16166	9.20853	9.05819	9.23989	9.17606	9.0142	8.87306	9.07149	8.98988	9.31524	9.26136	9.01968	9.27146	8.99394	9.0287	9.00356	9.02728	8.598	9.06548	8.60425	8.85488	8.87512	9.21196	8.84913	9.12701	9.13001	8.93455
1416478_a_at	Mdh2	12.3743	12.3676	12.3197	12.3428	12.3562	12.3709	12.3821	12.3382	12.3736	12.4262	12.3635	12.437	12.5059	12.2826	12.3258	12.5298	12.3381	12.1912	12.4646	12.5661	12.6296	12.5141	12.5199	12.6199	12.5853	12.528	12.5787	12.5558	12.504	12.4683	12.5207	12.4823	12.4435	12.4937	12.4819	12.4202	12.4247	12.4463	12.4301	12.4194	12.5717	12.4866	12.5704	12.3869	12.4987	12.4516	12.4248	12.3756
1416479_a_at	Tmem14c	8.95216	9.11393	8.97816	8.88169	8.90956	8.99221	9.17736	9.16583	9.1199	9.16355	9.30741	9.12003	8.81823	9.12611	8.65012	8.91808	9.08535	8.97554	8.98623	9.2216	9.06501	9.13002	9.20556	9.13934	9.60499	9.04349	9.03435	9.52563	8.93187	8.96193	9.01269	9.08959	8.7771	9.15295	8.94294	8.88091	9.16836	8.82111	8.94853	9.12772	8.92415	9.33794	9.06983	7.9525	8.99616	9.16355	7.9752	9.03985
1416480_a_at	Higd1a	10.9524	11.0346	10.988	10.9356	11.1106	11.1494	11.2407	11.1857	11.0763	11.3593	11.2929	11.0523	10.7281	11.0801	10.5266	10.6819	11.22	10.6036	10.7485	10.52	10.7287	10.5772	10.5196	10.5806	10.8113	10.4496	10.3587	10.7826	10.4691	10.4819	10.9122	11.1874	10.4887	10.7976	11.1548	10.521	10.9636	10.5042	10.9989	10.8513	10.5435	11.1757	10.7952	10.6407	10.6724	10.7654	10.6923	10.4931
1416484_at	Ttc3	8.07306	8.10365	7.92989	7.98256	8.15772	7.84577	7.88206	8.42456	8.16072	8.13096	7.91997	8.16035	8.23999	8.46842	8.47816	8.55844	8.0314	8.55971	8.43802	8.68602	8.4436	8.90196	8.80045	8.71521	8.28584	8.63441	8.54775	7.9424	8.48229	8.25158	8.2595	8.25623	8.57499	8.34478	8.37366	8.55198	8.23042	8.36812	8.12842	8.4095	8.62835	7.9944	8.09773	9.13529	8.2199	8.49429	8.48068	8.31319
1416485_at	Timm23	12.3063	12.3222	12.2922	12.2054	12.3153	12.2929	12.2962	12.3493	12.2842	12.3165	12.2965	12.2624	12.4022	12.1538	12.2563	12.4347	12.2156	12.2553	12.3774	12.4261	12.4199	12.23	12.1534	12.2027	12.2384	12.4549	12.4414	12.2371	12.4337	12.4558	12.4268	12.2557	12.3255	12.36	12.2942	12.2381	12.273	12.2988	12.3044	12.2624	12.3238	12.2546	12.3335	12.1816	12.3715	12.3082	12.1684	12.3635
1416486_at	Aimp1	10.9013	11.0348	11.0537	10.9619	11.0448	11.2631	11.0122	10.9291	10.9249	11.0181	11.0297	10.9847	11.001	10.9872	10.7716	10.9367	10.9763	10.8725	10.9623	10.9137	10.9765	10.8541	10.8642	10.9096	10.8235	10.8147	10.7245	10.7088	10.924	11.022	11.0467	10.8626	10.7858	11.0456	11	10.7835	10.8771	10.918	10.943	10.7877	10.9114	10.9843	10.8979	10.8768	10.955	10.916	10.8765	10.9239
1416487_a_at	Yap1	7.99193	7.79669	7.818	7.4916	7.71247	7.24327	7.87001	7.61805	7.91633	7.91797	7.53538	7.7496	7.72875	8.13402	7.71873	8.05344	7.63243	8.11098	8.0399	7.86585	8.25423	8.8896	8.51921	8.6287	7.86234	8.12578	8.15395	7.44568	8.22908	8.2599	8.17217	7.96214	8.12744	8.1248	7.77122	8.25161	7.99759	7.94969	7.91832	8.28166	8.55305	7.72974	7.94129	8.49541	7.61167	8.29419	7.99336	7.98837
1416488_at	Ccng2	6.79439	7.08947	7.2646	7.70899	7.84134	8.42044	8.55221	8.36495	7.74191	8.64693	8.66159	8.02473	6.15454	6.52112	5.7236	5.93454	6.70758	5.57638	5.47784	5.36747	5.58926	5.66447	5.62241	5.75693	7.07964	5.21499	5.04057	7.1397	5.12369	4.97661	6.25982	8.19945	6.82263	5.56316	8.69869	7.17607	7.20093	6.12505	7.69001	7.45601	6.19314	8.18466	5.81844	6.56048	5.34898	5.53999	6.40404	5.54071
1416491_at	Numbl	7.49018	7.52623	7.3749	7.74546	7.62525	7.5123	7.85582	7.16718	7.91819	8.06292	7.78389	7.66554	7.73333	8.27921	7.58227	7.78629	8.00132	7.72008	7.68038	7.87704	7.60124	7.84841	7.968	7.71182	7.38632	7.95916	7.92927	7.33853	7.72466	7.65746	7.74583	8.06992	7.78866	7.96592	7.64981	8.01896	7.82396	7.64348	7.38222	7.97004	7.67432	7.80397	7.50328	8.19974	7.78247	7.97515	7.9833	7.98833
1416492_at	Ccne1	10.5551	10.641	10.5284	10.4453	10.6881	10.719	10.547	10.3145	10.8782	10.5948	10.7252	10.7629	10.6553	10.5392	10.3746	10.8352	10.4717	10.8274	10.6391	11.0242	10.2938	10.9004	11.0378	10.7521	10.2587	10.9314	10.8716	10.2843	10.9171	10.6607	10.5029	10.5329	10.587	10.8683	10.3607	10.5439	10.8411	10.2839	10.5271	10.9076	9.91704	10.8366	10.3307	10.5015	10.877	10.7774	10.4931	10.9508
1416493_at	Ddost	11.0453	11.1643	10.9628	11.0139	11.1717	10.8788	11.2142	10.67	10.993	11.012	11.1408	11.0183	10.8824	10.8852	11.0191	10.9508	11.174	10.9723	11.1222	11.1033	11.216	10.9317	10.9609	11.1678	11.408	11.1069	11.1353	11.3473	11.0263	11.2485	11.0762	11.1057	10.7581	10.8732	10.9043	10.6872	11.1092	11.0895	10.9986	11.0486	11.0486	10.9322	11.2323	10.9493	10.9973	11.1152	11.0499	10.9429
1416494_at	LOC100504968 /// Ndufs5	9.57799	9.66748	9.57569	9.47198	9.49533	9.42725	9.55231	9.67462	9.68756	9.6215	9.63	9.62901	9.47432	9.4742	9.26139	9.53309	9.32323	9.55317	9.62844	9.73228	9.69888	9.86434	9.81721	9.90578	9.52047	9.59966	9.61028	9.59581	9.49166	9.66087	9.69048	9.59431	9.44991	9.73856	9.42917	9.39982	9.65588	9.39438	9.56981	9.57269	9.48377	9.71984	9.46392	9.53164	9.53551	9.67724	9.45346	9.59062
1416495_s_at	BC002163 /// LOC100504968 /// Ndufs5	10.7135	10.778	10.7805	10.6882	10.7469	10.8385	10.6489	10.5651	10.6382	10.5701	10.6531	10.7601	10.4999	10.5833	10.386	10.5227	10.4844	10.5418	10.7123	10.5648	10.599	10.8295	10.7944	10.9158	10.7172	10.5645	10.4903	10.7427	10.5971	10.6506	10.7171	10.6652	10.5317	10.7314	10.4259	10.5312	10.7293	10.4825	10.4917	10.5114	10.3817	10.8396	10.6	10.5883	10.6281	10.6874	10.488	10.5746
1416496_at	Mrfap1	12.2664	12.4666	12.3277	12.2928	12.4266	12.314	12.4321	12.241	12.536	12.4286	12.4649	12.445	12.3891	12.5023	12.3377	12.4156	12.4427	12.3971	12.5336	12.4757	12.5039	12.5381	12.5445	12.5656	12.4638	12.443	12.4574	12.5256	12.4653	12.4554	12.4881	12.4276	12.4639	12.546	12.444	12.4251	12.4583	12.3684	12.359	12.4852	12.3827	12.4206	12.5359	12.5995	12.3781	12.5437	12.4391	12.4905
1416497_at	Pdia4	8.71829	8.83717	8.89566	8.84737	8.767	8.25745	9.09988	8.56243	8.83769	8.74107	9.02466	8.70269	8.84194	8.75938	8.93019	9.15625	9.16118	8.99794	9.15072	9.14936	9.2436	8.47924	8.52401	8.68181	9.56154	9.15935	9.20767	9.16023	9.00041	9.058	9.09161	8.69768	8.34662	8.83763	8.94043	8.72814	8.84726	9.08091	8.81063	8.83824	9.22307	8.47075	8.98009	8.93879	8.76537	8.83998	9.27692	8.51089
1416498_at	Ppic	8.42424	8.86776	8.55181	8.27026	8.65022	8.54209	8.89941	8.94476	8.68984	8.88622	8.78142	8.57942	8.41359	9.04625	8.58247	8.35349	8.9222	8.59566	8.74961	8.90899	8.79209	9.00713	9.27373	9.14485	9.53813	8.41834	8.45697	9.37191	8.5813	8.53192	8.68626	8.49134	8.20266	8.49372	8.52289	7.90308	8.91485	8.20449	8.72189	9.00765	8.76147	8.85487	8.85969	8.37282	8.55835	8.72052	8.38165	8.38992
1416499_a_at	Dctn6	8.8345	9.26123	9.54901	8.85871	8.83757	9.06863	8.81397	9.31661	8.78515	8.90862	8.99359	8.90499	8.9581	8.8645	8.97997	9.02538	8.80624	9.28319	9.01093	8.85375	8.85514	8.96363	9.38965	9.11809	9.41501	8.60534	8.61262	9.29988	8.94739	8.60031	8.83388	8.5509	8.49155	8.89197	8.91395	8.33012	8.88267	8.78891	8.72127	8.89202	8.74028	9.13534	8.63626	8.5877	8.65081	8.61605	8.69864	8.65072
1416500_at	Sacm1l	9.41632	9.3593	9.28397	9.41518	9.42874	9.56368	9.20678	9.43553	9.12109	9.14959	9.19968	9.17831	9.0886	9.16457	8.97717	9.154	9.12122	9.07479	9.22851	9.09945	9.40412	9.27783	9.25813	9.35229	9.28099	9.058	8.92007	9.15991	9.2847	9.08721	9.2258	9.21745	9.08034	8.97855	9.29543	9.19638	9.06468	9.28592	9.31993	8.93705	9.58195	9.29869	9.14352	9.24293	9.19318	9.03751	9.10746	9.10319
1416501_at	Pdpk1	7.36394	7.47459	7.92964	7.61535	7.68203	7.77051	7.41569	7.40962	7.24927	7.76857	7.50408	7.08899	7.78018	7.0088	7.23393	7.94212	7.39641	7.07426	7.14496	7.97177	7.3393	6.52759	6.87372	6.7288	7.57113	7.47894	7.50045	7.49051	7.39017	6.8318	7.46742	7.63911	7.51397	7.27362	7.87232	6.94076	7.40413	7.59016	7.44363	6.88929	6.75462	7.22772	7.00785	7.46014	7.86012	6.87701	7.39805	7.35349
1416503_at	Lxn	8.18606	7.49406	7.31744	8.08263	7.80332	7.27399	7.32854	7.46767	7.29497	7.44878	7.37181	7.37171	6.7724	6.718	7.5547	7.10797	6.98658	7.79665	7.48131	7.33098	7.57464	9.5921	9.40587	10.0191	7.95445	7.66291	7.69445	7.87425	8.09298	8.01182	7.17155	7.13622	7.27234	7.04132	7.38573	7.29784	7.16149	7.11841	7.43855	8.14924	9.64609	8.88529	7.43733	6.83229	7.71731	7.38151	6.94391	7.54343
1416504_at	Ulk1	7.88918	7.56643	7.54628	7.8525	7.76587	7.81617	8.19956	7.5825	8.34154	8.45924	8.14785	8.14773	8.62745	9.11904	7.86436	9.11976	8.21369	8.5442	8.018	8.37701	7.94271	8.74064	8.51986	8.06767	7.62097	8.31067	8.29124	7.8041	7.8987	8.0064	8.71177	8.88106	9.1451	9.02104	8.31598	9.45961	8.17215	8.31178	7.90977	8.13152	7.78837	7.88524	7.92595	9.39703	8.17137	8.42712	8.79315	8.71128
1416505_at	Nr4a1	10.1983	10.0039	9.86125	9.87331	10.062	9.8906	10.5031	9.95819	10.6352	10.541	10.1382	10.4445	10.323	10.9234	10.5394	10.2719	10.7117	10.6586	10.5537	10.3662	10.4385	10.3707	10.5926	10.4326	10.4296	10.6657	10.5252	10.1619	10.6973	10.6986	10.5197	9.94153	10.1933	10.4731	9.78934	10.0717	10.4162	10.0717	10.3715	10.3203	9.93665	10.0531	10.7132	10.1107	10.6212	10.9145	9.89334	10.9023
1416508_at	Med28	10.5333	10.5618	10.4313	10.4672	10.5727	10.3927	10.4719	10.5355	10.5192	10.4734	10.523	10.4855	10.4592	10.3407	10.3537	10.5363	10.4405	10.3444	10.6249	10.6454	10.7712	10.4409	10.4072	10.6545	10.5224	10.6473	10.7031	10.503	10.6989	10.6944	10.5112	10.4581	10.3214	10.5261	10.516	10.2911	10.3952	10.4323	10.4878	10.385	10.5389	10.4859	10.6196	10.3672	10.5803	10.514	10.3928	10.4414
1416509_at	Tm9sf3	9.55083	9.67832	9.49302	9.74455	9.56393	9.22838	9.43313	9.78579	9.3687	9.30688	9.43933	9.34892	9.14266	9.38308	9.7341	9.13233	9.34722	9.65706	9.42144	9.38181	9.43931	8.3884	8.62367	8.36933	9.9924	9.20936	9.0608	9.94615	9.25352	9.1357	9.3279	9.31007	9.11056	9.05832	9.53638	8.99885	9.41043	9.5733	9.52185	9.45666	9.97406	9.44946	9.61652	9.41888	9.37861	9.43998	9.38987	9.29319
1416510_at	Mrpl4	10.1139	10.3703	10.0972	10.1123	10.1825	10.157	10.3217	9.83255	10.3935	10.4017	10.397	10.2939	10.2538	10.3848	10.158	10.3425	10.2441	10.4271	10.2571	10.4912	10.3744	10.4868	10.4905	10.3995	10.3227	10.4056	10.3453	10.3383	10.2595	10.3569	10.2476	10.4964	10.3847	10.4325	10.2757	10.2771	10.3476	10.1307	10.2949	10.3915	10.0356	10.2592	10.2369	10.3908	10.3397	10.4144	10.2453	10.3369
1416515_at	Fscn1	8.05692	8.28105	7.97089	8.20806	8.03108	7.90798	8.91597	7.79097	8.50953	8.16724	8.62535	8.62479	8.40784	10.435	8.04636	9.33982	9.56422	9.6694	8.78919	8.81113	7.84355	10.5858	9.95549	9.19043	9.10621	9.36552	9.17796	8.59385	8.83124	9.01842	8.90186	9.26702	9.80015	9.72075	7.5914	10.3325	8.60388	8.9043	7.37461	9.96371	7.5036	8.26528	8.33288	10.2558	8.29868	9.62635	9.76555	9.87662
1416517_at	Pnpla6	8.92706	8.71566	8.47666	8.85312	8.83868	8.56372	8.82415	8.31678	8.92786	8.83857	8.95587	8.93874	8.73677	8.97257	9.09449	9.10706	8.85505	9.25865	8.93299	8.99989	8.8562	9.07764	9.01374	8.99414	9.02427	8.90431	8.85881	9.21877	8.8439	8.84042	8.91796	8.86207	9.13432	8.95726	8.77067	9.14268	8.89054	8.96972	8.84185	9.29505	9.07201	9.13433	8.99528	9.01949	9.15014	9.15819	8.98363	9.13932
1416521_at	Sepw1	9.74051	9.83282	9.58853	9.20922	9.21456	8.75817	9.57314	8.01036	9.21323	8.73805	9.40638	9.44598	9.04483	9.59533	9.30212	9.33915	9.46796	9.88818	9.75565	9.54774	8.78782	10.1659	9.99313	9.88695	10.1364	9.3884	9.30636	9.90842	9.11127	9.58717	9.6294	9.74267	9.8521	9.75452	8.62615	9.96082	9.42216	9.73609	8.53391	9.855	8.84488	9.58896	9.79589	10.083	9.39967	10.0363	10.0883	10.079
1416522_a_at	Grcc10	9.94537	10.1731	9.9048	10.1769	9.91386	9.98839	10.4151	10.1889	10.1912	10.4327	10.4699	10.2617	9.83638	10.2269	9.88626	9.76978	10.2559	9.76337	9.90389	9.45967	9.98614	9.75393	9.32034	9.75181	9.88234	9.59068	9.60682	9.80461	9.7072	9.77474	10.003	10.5525	9.91322	9.73465	10.3793	9.81828	10.2345	10.011	10.3216	10.1595	10.2428	10.4492	9.95731	10.3561	10.1194	9.73559	10.3086	10.0107
1416525_at	Spop	8.67059	8.60412	8.52083	8.58648	8.61186	8.49437	8.02489	8.335	7.99901	7.92153	8.02434	8.23511	8.02746	8.34602	8.19876	8.28389	7.93919	8.51765	8.4774	8.45665	8.73876	8.91837	8.94404	8.83157	8.54508	8.59574	8.64399	8.52513	8.7221	8.81323	8.36926	8.27496	8.52748	8.45227	8.21305	8.69274	8.42406	8.5406	8.24202	8.59082	8.9808	7.89027	8.71445	8.84187	8.14541	8.50389	8.51659	8.50389
1416528_at	Sh3bgrl3	10.3781	10.5215	10.1616	10.483	10.5133	10.1242	10.9939	10.2667	10.9696	10.9482	10.8307	10.8588	10.5862	10.7027	10.6812	10.585	10.7203	10.715	10.8629	10.5559	10.6719	11.8925	11.4919	12.0034	10.9374	10.7724	10.6404	10.7835	11.1047	10.9454	10.5277	10.896	10.5168	10.5194	10.6554	10.508	10.885	10.5957	10.6656	10.7086	10.5575	10.7852	10.5586	10.6423	10.7778	10.7276	10.7572	10.577
1416529_at	Emp1	8.2914	8.82612	7.67561	8.06082	8.68117	7.7506	8.83451	8.81537	8.61548	8.8744	8.65776	8.97309	7.80828	8.44389	9.20885	7.66461	8.59334	9.18158	9.19442	8.47673	9.10592	8.52992	8.45989	8.71267	9.77268	8.42335	8.3588	9.45024	9.00191	8.71078	8.16041	9.30317	8.81843	7.92504	9.3017	8.76453	9.03006	8.87621	8.46196	8.55351	8.36927	8.17175	8.63279	9.17151	8.76449	8.46263	9.12624	8.6511
1416530_a_at	Pnp	12.2667	12.1786	12.0355	12.1303	12.0831	11.9115	11.8421	11.9894	11.8882	11.8389	11.867	11.9617	11.8576	11.5121	11.8233	11.9687	11.622	11.9296	12.0239	12.1526	12.1204	12.285	12.2759	12.2522	11.9313	12.244	12.2171	11.9679	12.3293	12.3581	11.9538	11.7354	11.9335	12.0687	11.7475	11.9681	11.9681	11.9505	11.9681	11.7832	11.3183	11.845	12.1816	11.7863	12.0268	12.1839	11.7563	12.0963
1416532_at	Trrap	8.2776	8.15311	8.20858	8.24993	8.37489	8.37317	8.73872	8.25345	9.01156	8.85906	8.86457	8.70158	8.65276	9.01642	8.46952	8.87167	8.89934	8.52948	8.23027	8.63934	8.22811	8.17496	8.47767	8.26634	9.16357	8.26754	8.14394	9.13243	8.17186	8.16456	8.51361	8.96173	9.04603	8.33374	9.15573	8.98174	9.00636	8.8797	8.85507	8.94059	8.96324	8.77001	8.6792	8.8549	8.91348	8.64823	8.81424	8.70938
1416533_at	Egln2	9.28085	9.33203	9.23997	9.39921	9.40809	9.22493	9.25839	8.71678	9.24752	9.23234	9.25542	9.25632	9.21022	9.13283	9.3137	9.2	9.2178	9.51345	9.27757	9.25204	9.28896	9.45826	9.32776	9.50998	8.95719	9.17603	9.19016	8.96115	9.24473	9.2646	9.1071	9.42177	9.34112	9.27733	9.49867	9.27811	9.23492	9.28919	9.2616	9.29995	9.37477	9.41218	9.17758	9.28091	9.49275	9.1507	9.36539	9.34814
1416534_at	Dpf2	10.087	10.0632	9.91885	9.8762	9.93929	9.92379	9.99507	9.41616	10.0367	10.0267	9.95184	9.91357	10.0388	10.0984	9.90821	10.0499	10.0457	9.80793	10.0528	10.1611	10.1	10.2222	10.056	10.1053	9.96179	10.1849	10.1257	9.96062	10.0055	10.0511	10.0287	10.0288	9.90684	9.99426	9.83408	9.92161	10.0918	9.76791	9.94684	10.1864	9.73265	9.91396	9.98732	9.73539	9.99348	9.90655	9.76113	10.0475
1416535_at	Mcrs1	10.4644	10.3538	10.13	10.275	10.3542	10.2457	10.5838	9.93738	10.7143	10.6092	10.5379	10.4971	10.4251	10.6177	10.3792	10.4968	10.3806	10.6218	10.434	10.6265	10.4022	10.3106	10.3522	10.2846	10.654	10.5251	10.4362	10.5101	10.3266	10.4148	10.4691	10.1778	10.1344	10.5084	9.88931	9.99851	10.6113	9.93265	10.5253	10.6005	9.86735	10.5642	10.3937	10.1632	10.5329	10.5416	9.99841	10.5167
1416536_at	Mum1	9.00575	8.86144	8.97267	8.96972	9.03136	9.09294	9.05409	8.91759	8.95461	9.09525	9.04869	8.95439	9.00137	9.03139	8.74607	9.20529	8.81137	8.8767	9.00103	9.08968	9.03143	9.07612	9.32409	9.13899	8.79693	8.96418	8.90108	8.67863	9.03368	9.0798	9.11187	9.19142	9.05969	9.03562	9.0741	9.05892	9.03897	9.19116	9.04486	9.06354	9.19575	9.11695	8.80941	9.3201	9.24168	9.01772	9.14808	9.30409
1416537_at	Creld1	7.51142	7.62497	7.47749	7.47095	7.38889	7.35279	7.51459	7.05953	7.37855	7.32418	7.19739	7.01571	7.29904	7.81741	7.69528	7.40333	7.83665	7.56819	7.62293	7.3577	7.61732	7.41609	7.08181	7.33307	7.26407	6.87365	6.83236	6.88033	7.06885	6.86811	7.43666	7.34982	6.95795	7.15195	7.31718	6.97906	7.54022	7.09156	7.48798	7.59336	6.95975	7.21564	7.33405	7.13381	7.3736	7.15333	7.04956	7.32355
1416540_at	Hgs	8.95292	8.81503	8.67937	9.0264	9.05464	9.06446	8.97453	8.27179	9.28785	8.9849	9.0442	9.09308	9.12519	9.17386	8.97436	9.22141	9.16321	9.07636	8.99918	9.15889	8.75593	9.22582	9.11615	9.11334	9.12013	9.1981	9.2025	9.08179	9.08869	9.0961	8.99661	9.09951	9.16333	9.20471	8.97652	9.24526	9.17838	9.15012	8.92531	9.24664	9.0084	9.32239	8.94489	9.25208	9.27232	9.25028	9.21293	9.25403
1416543_at	Nfe2l2	9.87474	9.67371	9.6128	9.96367	9.97656	9.83648	10.0578	9.97656	10.0496	10.1001	10.0111	9.88053	10.0661	10.1599	10.1919	9.98073	9.93684	10.1132	10.1456	9.82397	9.99211	10.0516	9.75355	10.1442	9.77935	9.84088	9.74531	9.63597	9.98129	9.78637	9.9122	9.8702	9.89268	9.68005	9.88924	9.90328	10.0795	9.88875	10.0074	10.0051	9.51262	9.90353	9.80138	10.2348	9.97037	9.68317	10.2053	9.91282
1416544_at	Ezh2	10.8767	10.9265	10.7733	10.8779	10.9546	10.8986	11.0252	11.0778	11.1113	11.126	11.1217	11.1745	11.1196	11.2102	11.129	11.1033	11.1437	11.3265	11.2886	11.3247	11.0781	11.2812	11.3245	11.1793	11.2132	11.2145	11.1225	11.0763	11.1601	11.0693	11.0753	10.9827	11.0538	11.2072	11.1233	11.1171	11.2247	11.0261	11.0501	11.2507	10.9558	11.0713	10.9784	11.1215	11.0541	11.1666	11.0837	11.129
1416545_at	Zdhhc7	8.10944	8.1206	7.77676	8.05847	8.1054	7.9814	8.23964	7.90694	8.22879	8.39833	8.25386	8.32923	8.07308	8.13728	8.42968	7.95817	8.30329	8.32499	8.14369	8.23137	8.13885	8.07076	8.09992	8.08314	8.65037	8.05241	8.16523	8.73433	8.00575	8.03791	8.2255	8.32431	8.15663	8.07681	8.21197	8.11897	8.23703	8.07616	8.13974	8.18497	7.98051	8.14351	8.33838	8.09649	8.24257	8.33859	7.90755	8.18419
1416546_a_at	Rpl6	13.5653	13.5778	13.5513	13.5753	13.5986	13.5277	13.6016	13.7356	13.5807	13.5982	13.5712	13.561	13.597	13.5411	13.5724	13.5846	13.5566	13.5147	13.4946	13.594	13.5899	13.5405	13.5475	13.5117	13.5225	13.5853	13.6025	13.5634	13.5466	13.6203	13.5634	13.6123	13.529	13.5483	13.5664	13.5521	13.5393	13.5358	13.5951	13.5704	13.6124	13.5903	13.6231	13.5461	13.5344	13.552	13.6009	13.5554
1416547_at	Ndufb3	10.3835	10.5629	10.2307	10.4688	10.5055	10.4056	10.4896	10.7089	10.3934	10.5391	10.5228	10.4149	10.0216	10.394	10.2595	9.99574	10.3411	10.2722	10.2302	10.1743	10.3612	9.975	10.1394	9.9686	10.4821	10.0128	9.98634	10.5421	10.1004	10.0835	10.2449	10.5616	10.2144	10.0065	10.3809	10.0369	10.3447	10.2195	10.341	10.1802	10.3195	10.5729	10.3421	10.2557	10.3093	10.1361	10.1683	10.2066
1416548_at	Slc35b4	7.30814	6.83851	6.61522	6.80122	6.86623	6.67235	6.87781	6.73903	6.69701	6.90788	6.97815	6.71663	6.58501	6.70479	6.80587	6.52796	6.6786	6.80153	6.86034	6.8382	6.93199	7.10878	7.06466	7.04235	7.45592	6.69491	6.81066	7.34299	6.78291	6.97692	6.94886	7.02734	6.89304	6.79256	6.70806	6.9904	6.93884	6.91371	6.80737	7.09916	7.69119	7.24815	6.98567	6.88006	6.94053	6.93817	6.93562	6.94601
1416551_at	Atp2a2	8.53856	8.52654	8.37864	8.31833	8.51548	8.30904	9.22413	8.98362	9.26994	9.45529	9.30397	9.16807	8.8658	9.11351	8.83782	9.123	8.94078	9.02242	8.96459	9.25619	8.82529	8.34555	8.74434	8.50762	9.52114	9.04224	9.00379	9.61872	8.9847	8.9106	8.99376	9.03254	8.95085	8.90523	9.28249	8.87603	9.15911	8.54002	8.9934	9.03731	8.54849	8.9098	8.71181	8.80903	9.10754	8.95572	8.78706	8.99347
1416552_at	Dppa5a	14.0422	14.1462	14.1138	14.1089	14.1193	14.1584	14.205	14.2565	14.1213	14.1741	14.1565	14.1147	14.1127	14.1824	14.1213	14.0839	14.1919	14.0608	14.1516	14.0022	14.1286	14.0949	14.0416	14.0592	14.1208	14.0978	14.0959	14.0923	14.0783	14.1101	14.1426	14.1336	14.0542	14.0623	14.092	14.0741	14.173	14.129	14.1626	14.0851	13.9883	14.1156	14.1619	14.0935	14.0715	14.1077	14.1638	14.108
1416553_at	Stra13	9.2542	9.49723	9.2771	9.17698	9.27249	9.13081	9.45113	9.59002	9.21079	9.35601	9.52321	9.29325	9.01829	9.16494	8.98194	9.01151	9.31041	8.87172	9.18425	8.94941	9.50726	9.31642	9.1511	9.35089	9.40834	8.92664	8.96177	9.40029	8.87732	9.33326	9.30755	9.39916	9.04284	9.00661	9.19551	8.90103	9.1787	9.11473	9.39952	9.12216	9.34966	9.53216	9.34587	9.09076	9.07276	9.03097	9.11675	9.13528
1416554_at	Pdlim1	10.6413	10.3401	10.2536	10.8113	10.6094	10.609	10.4548	10.1527	10.3706	10.4529	10.4492	10.4656	10.1646	10.2789	10.3424	10.1298	10.2344	10.3379	10.0376	10.0495	9.9945	9.78219	9.69942	9.65491	11.043	10.2538	10.214	11.0837	10.3079	10.3353	10.1546	10.1631	10.0768	10.2059	10.1894	9.99194	10.2976	10.0453	10.4142	10.3645	10.0238	10.4148	10.5549	10.0276	10.2628	10.5293	9.95437	10.3069
1416555_at	Ei24	10.2314	10.4604	10.3157	10.5126	10.4816	10.3981	10.5173	10.3053	10.4554	10.5136	10.5426	10.6564	10.2205	10.8322	10.253	10.2893	10.714	10.2282	10.4505	10.2341	10.3831	10.3322	10.2432	10.3269	10.7102	10.348	10.4049	10.5327	10.4241	10.4612	10.4694	10.6119	10.5503	10.23	10.6435	10.5003	10.375	10.6712	10.5214	10.3109	10.5073	10.1905	10.5658	10.5917	10.5051	10.4059	10.5329	10.5198
1416556_at	Tspan31	10.2259	10.2811	10.2571	10.1261	10.2217	10.1387	10.5601	10.3984	10.4833	10.5368	10.5618	10.5467	10.5348	10.5904	10.6086	10.5358	10.4455	10.5469	10.6685	10.7163	10.6216	10.3718	10.4582	10.4381	10.8169	10.6628	10.6295	10.8111	10.6835	10.6844	10.7118	10.4634	10.339	10.6492	10.5403	10.2683	10.623	10.3369	10.5295	10.5645	10.4244	10.5594	10.6944	10.4772	10.4552	10.6812	10.3902	10.4002
1416557_a_at	Eftud2	10.699	10.645	10.5536	10.5826	10.6519	10.5705	10.6955	10.4819	10.7073	10.6685	10.7641	10.7349	10.7276	10.6968	10.6582	10.7131	10.6177	10.6029	10.7954	10.7072	10.7404	10.6556	10.725	10.7268	10.766	10.745	10.6777	10.7664	10.6791	10.8025	10.8319	10.8022	10.7844	10.6698	10.6577	10.7113	10.7218	10.7225	10.741	10.7287	10.8366	10.6556	10.7891	10.7197	10.692	10.6687	10.7757	10.7373
1416558_at	Melk	10.074	10.3296	10.2672	10.3089	10.3775	10.4158	10.2696	10.4419	10.2733	10.3652	10.3199	10.2989	10.1896	10.3676	10.265	10.2747	10.4063	10.2085	10.3986	10.2829	10.4541	9.71261	9.94219	9.77781	10.253	10.2639	10.1174	10.1453	10.3696	10.2699	10.3839	10.3694	10.1391	10.161	10.4522	9.99722	10.3094	10.3838	10.2891	10.2051	10.3176	10.2486	10.339	10.3	10.2423	10.1724	10.3585	10.2086
1416559_at	Rrp8	9.22979	9.2309	9.07639	8.94879	9.02284	8.96484	9.50152	9.11026	9.47188	9.49217	9.52509	9.54353	9.24193	8.86908	9.46696	9.20716	8.91476	9.43513	9.25489	9.18028	9.39699	9.14313	9.0948	9.32173	9.06423	9.38581	9.36545	8.99861	9.49465	9.36761	9.42074	9.50269	9.32328	9.29789	9.54045	9.28428	9.42468	9.25371	9.52952	9.38313	9.4987	9.56162	9.01436	9.25051	9.27125	9.07389	9.17202	9.28136
1416563_at	Ctps	10.9286	10.9388	10.8955	11.0245	10.9652	10.9446	10.9674	11.0583	10.9279	10.9368	10.9441	10.9128	10.9221	10.7446	10.8054	10.9416	10.8439	10.8133	10.9279	10.9989	11.0217	10.9041	11.106	10.9563	10.7555	10.8434	10.8962	10.6911	10.9365	11.012	11.0678	10.9364	10.9157	10.947	11.0082	10.9482	10.9741	11.0171	11.0353	10.9991	11.2778	10.956	10.9193	10.8164	10.876	10.7326	10.8203	10.9556
1416565_at	Cox6b1	12.2587	12.3087	12.0857	12.3565	12.3497	12.2659	12.1112	12.1733	12.1704	12.1902	12.1897	12.2211	11.9936	12.1134	12.0728	11.9747	12.0475	11.9924	12.0637	12.0328	12.2854	12.0982	12.031	12.0991	11.9361	12.0658	12.0217	12.0179	12.039	12.1409	12.093	12.2683	12.1181	12.0138	12.143	11.9998	12.1253	12.0208	12.2137	11.9231	12.0776	12.1464	12.1502	12.0768	12.1475	12.0534	12.0114	12.0896
1416567_s_at	Atp5e	11.0644	10.961	10.7876	11.0603	11.0094	10.7911	10.952	10.9505	10.7802	10.9592	11.098	10.9717	10.5263	10.6772	10.743	10.5559	10.7912	10.7626	10.8766	10.6649	10.9948	10.7407	10.7869	10.9283	10.9003	10.7108	10.6808	10.8436	10.516	10.9036	10.854	11.1346	10.6953	10.5764	10.9003	10.5969	10.7464	10.9677	10.9279	10.5158	10.9083	10.9232	10.9653	10.8015	10.9032	10.6658	10.9721	10.7337
1416568_a_at	Acin1	9.59662	9.69784	9.4664	9.63445	9.60813	9.21778	9.44035	8.84946	9.51782	9.4432	9.3478	9.3158	9.18814	9.90107	9.18556	9.3133	9.24483	9.84416	9.67624	9.52789	9.34272	10.1054	9.81414	9.80021	9.10797	9.4172	9.45922	9.36862	9.49072	9.57569	9.6268	9.56703	9.87051	9.74721	9.20994	9.82554	9.64648	9.50372	9.11105	9.72167	9.17444	9.04499	9.397	10.1091	9.33043	9.74745	9.62091	10.0547
1416570_s_at	Gfm1	10.0103	9.9652	9.94344	10.0173	10.0908	9.95118	9.86327	10.1537	9.87107	9.88622	9.85561	9.87925	9.86228	9.61756	9.78494	9.778	9.706	9.81367	9.96956	9.80964	10.1259	9.50382	9.56669	9.59452	9.54918	9.90382	9.91462	9.37643	10.0148	10.0528	10.0672	9.84634	9.88041	9.86385	9.9636	9.77971	9.81499	10.0507	9.96217	9.6477	9.82291	9.69854	9.94098	9.8568	9.89987	9.92185	9.88193	9.84306
1416574_at	Tox4	9.19449	8.9595	8.97483	9.02181	9.03757	9.10769	8.97084	9.1336	8.96108	8.87981	8.89046	8.98533	8.88388	9.00659	8.92587	8.99085	9.00192	8.86902	9.04386	8.82032	9.08124	8.9429	9.01903	9.00601	8.94554	8.91606	8.87512	8.68999	8.84855	8.91713	9.09227	9.05056	9.06369	8.88827	9.01469	8.93838	8.81644	9.06566	9.0299	8.7157	9.11148	8.96977	9.07429	9.08368	9.02299	8.9432	9.00608	8.94342
1416575_at	Cdc45	8.68759	8.68341	8.61141	8.68871	8.86743	8.7771	8.53224	8.69977	8.44952	8.62261	8.57312	8.45655	8.40816	8.57992	8.44456	8.391	8.52542	8.36444	8.52119	8.53876	8.5982	8.42251	8.56603	8.39642	8.56807	8.52636	8.36594	8.5917	8.49823	8.54254	8.63962	8.49426	8.16424	8.51173	8.50578	8.14904	8.63404	8.05136	8.72148	8.53224	8.3298	8.6203	8.4992	8.225	8.46666	8.39281	8.06247	8.51011
1416578_at	Gm9840 /// Rbx1	9.8454	9.60444	8.97437	9.65374	9.63602	9.03849	8.99875	9.66028	9.23286	9.03223	9.28238	9.37444	8.73248	8.67192	9.64888	8.95443	8.84703	9.69354	9.33083	9.2503	9.78521	9.51605	9.4467	9.6964	9.48446	9.33955	9.35224	9.5164	9.50584	9.57183	8.89686	8.68845	9.01904	9.01486	8.92584	9.0341	9.17888	8.68356	9.38881	9.24886	8.90713	9.21348	9.27103	8.65126	9.52135	9.27035	8.57868	9.44788
1416579_a_at	Epcam	10.8404	10.922	10.7828	10.9769	11.1582	11.0806	11.218	10.9999	10.9869	11.2327	10.9876	10.8893	10.5614	11.1463	10.7044	10.6926	10.8663	11.0135	10.3555	10.3129	10.2498	10.398	10.0935	10.0444	10.8817	11.1778	11.0041	10.9258	11.1519	10.9666	10.4641	11.0105	10.72	10.5192	10.8858	10.7274	10.7121	10.8452	11.0957	11.1237	11.1065	11.2506	10.8192	11.2707	10.698	10.9796	11.046	10.8493
1416582_a_at	Bad	7.7088	7.8102	7.72204	7.7935	7.85124	7.81804	7.54421	7.36281	7.39332	7.5692	7.49073	7.69082	7.3565	7.30716	7.40925	7.30189	7.62597	7.37788	7.39805	7.46808	7.64847	7.56383	7.76696	7.5669	7.76872	7.40636	7.58865	7.88785	7.4249	7.546	7.62297	7.49445	7.14754	7.47422	7.0837	7.45864	7.4139	7.41756	7.42987	7.63321	7.44765	7.63916	7.716	7.14317	7.79623	7.57839	7.47035	7.42224
1416585_at	Ruvbl1	11.0755	11.1724	11.0501	10.9308	11.1244	11.0966	10.7844	10.8703	10.933	10.7735	10.8739	10.9125	11.0523	10.9231	10.95	11.0813	10.8925	10.913	11.3064	11.2922	11.1628	11.1757	11.2585	11.1769	10.7052	11.1782	11.1101	10.6674	11.1427	11.1739	10.984	10.8872	10.9854	11.0866	10.7814	10.9179	10.9334	10.9562	10.8642	10.8126	10.779	11.0925	10.9635	11.0308	11.15	11.0788	10.9677	11.1507
1416586_at	Zfp239	7.5013	7.36404	7.25735	7.47557	7.37304	7.21972	7.05182	7.39118	7.1668	7.16053	7.23932	7.26053	7.20324	6.86392	7.33169	7.10421	6.84192	7.36903	7.26704	7.16234	7.34254	6.88862	6.66361	6.91656	7.25345	7.18361	6.96218	7.19648	7.2776	7.04422	7.04714	7.34879	7.23242	7.07395	7.33454	7.16809	7.10341	7.24507	7.3448	7.1649	7.4474	7.31831	7.04801	7.11834	7.30737	7.06449	7.30879	7.16738
1416587_a_at	Xrcc1	8.73256	8.79404	8.47334	8.88403	8.76642	8.83167	9.11636	8.45634	9.01909	9.27179	9.00712	9.01397	9.05444	9.24592	9.3392	8.90548	9.24762	9.26583	8.91443	8.93699	8.75424	8.93305	8.76525	8.91039	8.77192	9.06194	9.02666	8.68312	8.97958	9.01665	9.01816	9.13027	8.79729	8.99578	9.18565	9.04225	8.91131	9.12802	8.9182	8.99952	8.99777	9.08518	8.8841	9.03164	9.26992	8.93389	9.27861	8.98424
1416591_at	Rab34	8.26863	8.03901	8.13247	8.68951	8.48848	8.75946	8.18066	7.68147	7.90171	8.1761	8.07542	7.91899	8.1175	8.0685	8.00047	8.19849	8.07833	8.01872	7.69995	7.9318	7.68742	7.03912	7.42271	7.10365	7.75902	7.38068	7.54763	7.64251	7.57724	7.664	8.06816	8.29379	7.83579	7.79476	8.25335	7.85497	7.95286	8.09422	8.02469	8.20634	8.75069	8.66739	7.67272	8.08275	8.11463	7.56221	8.0498	7.89632
1416592_at	Glrx	6.78406	7.00983	7.79318	7.18015	7.62231	8.45349	7.18724	7.37035	7.05083	6.90464	7.01688	7.00956	7.33696	7.50923	5.59791	7.51182	7.43876	6.1265	7.10878	7.52431	7.22542	8.08352	8.36703	8.10498	7.59903	7.16207	6.96149	7.66606	6.98493	7.09295	7.81716	7.72639	7.48733	7.72353	7.86197	7.54986	7.24062	7.68927	7.14716	7.05407	7.96313	7.12829	7.14927	7.62899	6.97822	7.19023	7.64781	6.77183
1416595_at	Mrps22	10.295	10.3008	10.2282	10.1992	10.3137	10.1062	10.2368	10.6137	10.278	10.2319	10.3316	10.2526	10.1738	10.1171	10.0678	10.2456	10.058	10.2324	10.4075	10.4601	10.4528	10.2596	10.2197	10.326	10.1598	10.3413	10.3685	10.0589	10.3943	10.2886	10.2749	10.2274	10.1242	10.269	10.1153	10.0409	10.3073	10.0853	10.2422	10.141	9.94939	10.0971	10.2041	10.1489	10.2385	10.194	10.1817	10.2082
1416596_at	Slc44a4	7.31448	7.47992	7.35506	7.1485	7.34259	7.60457	7.21997	7.1527	7.03155	7.38628	7.30769	7.15766	6.99321	7.14259	6.87651	7.00021	7.08215	6.68606	7.05679	7.09993	7.29272	6.44857	6.85103	6.57393	6.94968	7.12253	7.04535	7.22464	7.23979	6.94294	7.2463	7.10402	6.71545	6.97373	7.13046	6.64872	7.20357	6.93922	7.16681	7.187	7.01513	7.38568	7.28082	6.79705	7.15646	7.02082	6.72159	6.92818
1416597_at	Hdgfrp2	8.29122	8.2699	8.16833	8.20464	8.36552	8.35683	8.27822	7.87117	8.36066	8.42455	8.36583	8.25851	8.48468	8.57637	8.23219	8.61571	8.32179	8.32762	8.21159	8.27308	8.2397	8.24407	8.11463	8.1009	8.24495	8.32762	8.28012	8.14118	8.16389	8.22524	8.35336	8.44575	8.54207	8.30787	8.29903	8.40328	8.43854	8.32231	8.24114	8.29082	8.27108	8.38553	8.15096	8.52383	8.48435	8.40565	8.48363	8.55228
1416598_at	Glis2	8.30226	8.30825	8.08899	8.17889	8.18183	8.07807	8.63724	8.25159	8.62561	8.65634	8.61323	8.60823	8.20986	8.51723	8.60738	8.37987	8.50345	8.70765	8.56992	8.59351	8.58748	8.99109	8.99953	9.10117	8.78049	8.47889	8.39997	8.87599	8.62763	8.60686	8.49763	8.39291	8.40568	8.54303	8.24765	8.3022	8.63304	8.15488	8.59973	8.59496	8.23913	8.59553	8.50313	8.02417	8.67108	8.68083	7.8972	8.75134
1416601_a_at	Rcan1	6.0286	6.45171	6.49625	6.72357	6.39292	6.55778	6.67143	6.06562	6.73111	6.80302	6.45212	6.51094	6.76992	7.40479	6.69933	8.61856	9.31623	9.44719	6.51065	6.4888	6.41257	6.75585	6.69046	6.75453	7.48056	6.38819	6.60117	6.80266	6.30087	6.65011	7.09307	6.72712	6.36626	6.93624	6.69458	6.69229	6.70862	6.63472	6.47535	6.53156	6.61894	6.15647	6.91143	7.01056	6.34813	7.0998	6.95284	6.40008
1416602_a_at	Rad52	7.11796	6.78754	6.75628	6.98033	7.072	6.67373	6.8641	6.70578	6.98914	7.19389	7.09258	6.91088	6.89642	6.73959	6.89476	7.12364	6.54396	7.35864	6.94087	7.20086	7.23183	7.09086	7.22426	7.12854	7.17052	7.1542	7.10875	6.96022	7.22342	6.96991	6.90672	6.97668	7.2334	6.90448	7.27256	7.26174	6.99327	7.01548	6.9778	6.86693	7.06283	6.82679	6.65516	7.01671	7.1098	6.85835	6.76105	7.13544
1416604_at	Cyc1	12.7447	12.8559	12.8367	12.7124	12.7941	12.8207	12.9149	12.8563	12.7542	12.8684	12.7935	12.7879	12.7317	12.6276	12.7616	12.6984	12.8196	12.5948	12.7368	12.8103	12.8172	12.6816	12.7223	12.6862	12.8473	12.6097	12.6044	12.8124	12.5238	12.6243	12.7685	12.4619	12.3591	12.6689	12.5242	12.3284	12.805	12.3799	12.8697	12.787	12.3015	12.7517	12.8953	12.2476	12.613	12.7063	12.4034	12.5672
1416605_at	Nhp2	12.2504	12.237	12.1693	12.1852	12.1664	12.1286	12.0196	12.1562	12.0841	12.0451	12.0789	12.1897	12.0239	11.915	11.9911	12.0566	11.8039	12.1075	12.1169	11.9221	12.0388	12.0376	12.1169	12.0352	12.0812	11.919	11.9116	11.9409	12.0049	12.1655	12.0932	12.0453	12.0486	12.1838	11.9227	11.9328	12.0127	11.9437	12.1114	11.986	12.012	12.1219	11.9013	12.0976	12.0484	12.0272	11.9046	12.1141
1416608_a_at	BC004004	9.16005	9.02401	9.28385	9.14378	9.02009	9.46844	8.85297	9.20799	8.61229	8.86988	8.80665	8.65016	8.87917	8.99897	8.82429	8.81161	9.17139	8.5605	8.89099	9.14221	9.10856	8.2862	8.62889	8.34835	9.37744	8.70438	8.73628	9.11085	8.56902	8.4517	8.96824	8.68937	8.45178	8.69346	8.76284	8.23799	8.66716	8.69781	8.72081	8.58111	8.95139	8.87731	8.89643	8.55264	9.02093	8.46111	8.62353	8.71484
1416611_at	Scamp2	8.28722	8.21952	7.77857	8.1963	8.03644	7.98246	8.53732	8.02012	8.66658	8.48818	8.59023	8.453	8.24446	8.65406	8.53349	8.3958	8.44688	8.67066	8.4178	8.73373	8.55919	8.45936	8.51445	8.48418	8.64233	8.55531	8.49783	8.59104	8.55526	8.43211	8.39433	8.45176	8.4469	8.49496	8.4734	8.36898	8.576	8.42039	8.48335	8.59082	8.5576	8.47874	8.50456	8.43275	8.62152	8.66895	8.40207	8.59743
1416616_s_at	Clpp	10.8428	10.7124	10.6493	10.6039	10.6163	10.6089	10.5595	10.3394	10.5243	10.6157	10.6758	10.6524	10.551	10.2258	10.5544	10.5851	10.3125	10.5041	10.714	10.5084	10.7496	10.5886	10.5961	10.7509	10.6656	10.663	10.6633	10.5994	10.6344	10.724	10.5843	10.6725	10.658	10.4735	10.6214	10.5373	10.4488	10.6964	10.5837	10.383	10.5288	10.8221	10.4813	10.4828	10.8999	10.4488	10.5912	10.5413
1416617_at	Acss1	4.96826	4.91168	5.39627	6.1164	6.06697	6.60999	6.0121	5.57377	5.86699	6.00711	5.9082	5.83073	5.74383	6.89913	5.13495	5.84979	6.34843	5.00967	4.83252	5.37108	5.10568	5.17827	5.44091	4.96832	5.83507	4.2793	4.77463	5.86468	4.39948	4.25221	5.7659	6.4025	5.77043	5.38035	6.24217	5.89954	5.56784	6.08216	4.99554	5.5229	6.30818	5.77941	5.48659	7.01375	5.18923	5.18908	6.72372	5.52389
1416620_at	Smarcal1	8.1852	8.17488	8.22537	8.49069	8.52743	8.487	8.53607	8.40405	8.50441	8.47572	8.57067	8.49202	8.44265	8.73384	8.61479	8.57462	8.52552	8.47808	8.62558	8.69966	8.77602	8.56521	8.55579	8.4974	8.33034	8.56715	8.41687	8.27662	8.43596	8.49291	8.74888	8.69901	8.43614	8.39252	8.78544	8.3312	8.54718	8.61734	8.47524	8.28953	8.62825	8.54639	8.55051	8.57085	8.6842	8.33042	8.52052	8.60198
1416621_at	Llgl1	9.28745	9.40125	9.37538	9.58314	9.57397	9.54471	9.5115	9.28351	9.41809	9.49725	9.41966	9.38554	9.18619	9.33018	9.30878	9.11595	9.36005	9.2102	9.08161	9.17857	9.13724	9.35023	9.37285	9.28175	9.0168	8.85829	8.88663	9.11291	8.94112	9.0019	9.1775	9.47495	9.22813	9.14599	9.57954	9.15625	9.50428	9.24633	9.53833	9.36227	9.48128	9.41247	9.08755	9.24355	9.12497	9.00518	9.23615	9.19982
1416622_at	Wbscr16	8.05999	7.99334	8.0071	7.85006	8.04746	8.04703	7.9869	7.78359	7.91701	8.09559	7.94668	8.01372	7.78074	7.99654	7.87047	7.86197	7.79649	7.77382	7.78749	7.84449	7.91971	7.86851	7.91549	7.74378	8.07236	7.72445	7.61209	8.03192	7.77205	7.73592	7.8109	7.72658	7.73875	7.77256	7.93794	7.64292	7.96778	7.50648	7.99289	7.86805	7.70064	8.10375	7.69256	7.65357	7.87775	7.5243	7.55016	7.87649
1416625_at	Serping1	7.57013	6.99793	6.58657	7.93414	7.48974	7.17147	7.31557	7.2288	7.34167	7.36397	7.19453	7.33589	7.26067	7.68395	7.45188	7.28362	7.63309	7.19131	7.87246	8.03375	8.1269	6.7321	7.26387	7.3346	8.12436	7.38662	7.52866	8.35301	7.22579	7.29324	7.64183	7.05081	7.28018	7.26124	6.96849	7.00523	7.25394	7.50485	7.21707	7.35985	7.94893	7.63703	8.21445	7.28753	7.93619	8.07157	7.44462	7.7803
1416627_at	Spint1	9.46673	9.6816	9.45956	9.26292	9.66166	9.36644	10.0151	9.3699	10.271	10.0119	10.0335	10.1772	9.95641	10.3988	9.661	9.99812	10.1816	9.83366	10.2935	10.547	10.1529	9.78898	9.84626	9.80087	9.66274	10.0972	10.0646	9.55302	9.91356	9.85083	9.79943	9.99616	10.1938	9.83195	9.73959	10.2065	10.1969	9.92809	9.90967	9.86837	9.14102	9.6758	9.60505	10.005	10.1909	9.97953	9.94078	10.16
1416628_at	Tmem223	9.31295	9.39388	9.23941	9.10739	9.25154	9.02293	9.1613	9.37303	9.09302	9.1101	9.2487	9.12065	9.14843	8.93324	9.14175	9.04357	9.04198	9.03683	9.28531	9.21361	9.44679	9.16878	9.15334	9.29414	9.11602	9.12911	9.13838	9.10262	9.06711	9.25203	9.05902	9.25033	9.14017	8.94492	9.15909	9.02676	9.14154	8.97083	9.29652	8.98928	9.18192	9.20158	8.97777	8.86806	9.37949	8.91367	8.92016	9.15911
1416629_at	Slc1a5	8.63951	8.66533	8.50786	8.19872	8.42919	8.11362	8.29549	7.74145	8.36063	8.28427	8.38866	8.31913	8.8078	8.75092	8.35695	8.67683	8.53586	8.3689	8.8415	8.75894	8.45986	8.61887	8.57136	8.45593	7.71521	8.71616	8.54754	7.54936	8.8046	8.54623	8.41348	7.86226	8.00388	8.52581	7.53009	8.08598	8.63038	7.76229	8.1809	8.59628	7.40908	8.32773	8.49883	8.2569	8.61632	8.58561	8.14796	8.80324
1416630_at	Id3	8.24264	7.96732	8.00742	8.08729	7.91541	7.91284	7.20345	7.31354	7.32413	7.21969	7.22638	7.33631	8.82989	8.46119	7.80406	9.0947	8.72232	8.01768	8.11322	8.70187	8.31489	10.312	10.4463	10.6202	7.72134	8.29576	8.47191	7.52875	8.15913	8.72754	9.16891	7.21417	7.61754	9.31564	7.33833	7.75834	7.21719	8.24232	7.05136	7.57911	9.69183	7.87355	8.67391	8.60045	8.2954	8.71676	8.6414	8.20145
1416631_at	Ap4b1	7.39009	7.37331	7.2001	7.0705	7.3293	7.21379	7.45075	7.37312	7.25376	7.38065	7.35814	7.28321	6.98958	6.93949	7.17076	7.2063	6.91994	7.06067	7.35194	7.13504	7.41029	6.36274	6.55614	6.62584	7.30472	7.24751	7.309	7.26377	7.3302	7.09745	7.20995	7.31048	7.17628	6.89357	7.19706	7.16593	7.49628	7.20429	7.31529	7.17389	6.95382	7.48275	7.2323	6.91815	7.14324	7.03459	6.95632	7.3534
1416634_at	Fam96a	10.4685	10.4255	10.2735	10.2744	10.3639	10.3172	10.0857	10.5223	10.0749	10.1595	10.2268	10.0818	9.9389	10.0349	10.0977	10.0149	9.93256	10.1347	10.265	10.4259	10.3582	10.1243	10.3578	10.1843	10.2424	10.4598	10.3773	10.2672	10.3147	10.2955	10.1714	9.98652	9.9785	9.9954	9.88727	10.0061	10.2047	9.96835	10.0508	10.1221	9.86609	10.1831	10.4256	10.072	10.2687	10.5184	9.95994	10.2571
1416636_at	Rheb	11.978	11.9154	11.6384	11.8261	11.7901	11.5082	11.7492	12.0627	11.7759	11.6822	11.801	11.7493	11.6708	11.6417	11.8312	11.6646	11.8274	11.7883	11.896	11.5681	11.8451	11.6643	11.6449	11.7784	11.8098	11.7329	11.6733	11.6313	11.7434	11.7374	11.6844	11.8583	11.7455	11.6265	11.9441	11.6926	11.6774	11.8735	11.7937	11.4896	11.7964	11.9221	11.6929	11.8533	11.6782	11.5478	11.9003	11.6089
1416637_at	Slc4a2	6.9441	6.60989	6.3709	6.80794	6.87053	6.46546	7.00688	6.22429	6.99231	7.07449	7.22718	7.10377	6.41195	6.56943	7.04604	6.78053	6.3376	7.50937	6.65531	7.08351	6.93735	7.2522	7.44851	7.22176	8.2104	7.37039	7.05504	8.56315	7.21937	7.25682	6.53727	7.14331	7.05858	6.68122	6.97133	7.42666	7.04337	6.66174	6.88096	7.24277	6.75665	7.05357	7.23247	6.95282	7.35309	7.58532	6.69334	7.52141
1416641_at	Lig1	11.0854	11.2611	11.1404	11.1847	11.2839	11.3813	11.5624	11.0174	11.6398	11.7036	11.4543	11.5998	11.449	11.7086	11.435	11.5137	11.6201	11.439	11.2869	11.607	11.0603	11.3485	11.5588	11.3005	11.3559	11.3342	11.1859	11.2164	11.3255	11.2153	11.4209	11.6318	11.4261	11.4603	11.7209	11.4845	11.6754	11.2024	11.3095	11.6649	11.1391	11.3377	11.4081	11.4054	11.5087	11.591	11.4311	11.4739
1416642_a_at	Tpt1	14.365	14.2935	14.075	14.2927	14.2884	14.0808	14.3103	14.2088	14.3419	14.3325	14.298	14.2632	14.112	14.3786	14.3698	14.1642	14.3419	14.3742	14.3021	14.3428	14.3118	14.3267	14.3417	14.3255	14.3881	14.3372	14.3475	14.3613	14.3744	14.2732	14.0829	14.1158	14.1963	14.1236	14.1285	14.2377	14.3603	14.1439	14.2581	14.3309	14.0947	14.3535	14.3141	14.1679	14.3219	14.3317	14.1553	14.3036
1416647_at	Bckdha	9.50196	9.74014	9.60789	9.67482	9.70052	9.89188	9.87652	9.23884	9.77106	9.76843	9.74471	9.63803	9.8383	9.40674	9.6677	9.83155	9.58997	9.52881	9.53792	9.54445	9.67675	9.19611	9.30002	9.31943	9.26192	9.74745	9.7419	9.04206	9.68649	9.70358	9.81973	9.84944	9.56073	9.75754	9.86551	9.57982	9.73408	9.67994	9.55835	9.44379	9.17556	9.31851	9.52716	9.59723	9.81301	9.43586	9.73006	9.58433
1416648_at	Dync1h1	9.21715	9.023	9.15474	9.37876	9.48435	9.40187	9.75838	9.32205	9.99461	9.97023	9.80694	9.84789	9.76731	10.0157	9.80972	9.77266	9.79564	9.7479	9.05839	9.1204	8.99809	8.91383	9.1269	9.16051	10.3264	8.96306	8.87015	10.2748	8.90785	8.91756	9.22396	9.99798	10.0958	9.01415	9.83644	10.0192	9.95878	9.64988	9.96065	10.0625	9.99724	9.86181	9.69709	9.76649	9.90513	9.83987	9.79864	9.85534
1416651_at	Znhit2	8.50417	8.57041	8.35286	8.04436	8.19962	8.04862	8.54375	8.11798	8.3069	8.5508	8.56748	8.39156	8.0873	8.2927	8.05433	8.28217	8.34738	8.04959	8.18189	8.18812	8.36727	7.93557	7.93656	7.93384	8.2343	8.24601	8.1394	8.41523	8.10062	8.20906	8.23053	8.5931	8.1019	8.13587	8.28808	8.08672	8.45433	8.00424	8.32061	8.4691	7.95982	8.68722	8.1916	8.12566	8.18264	8.24649	8.06247	8.16438
1416653_at	Stxbp3a	7.84779	7.82938	7.93609	8.04883	8.21984	8.24743	7.92682	8.18525	7.89433	7.99441	7.94059	7.96731	7.78968	7.94627	7.60553	7.80676	7.87408	7.69109	8.01332	7.84179	7.98113	7.99427	7.983	8.01911	7.90771	7.90456	7.72402	7.86375	8.06313	7.67582	8.19515	8.01048	8.0008	7.78074	8.1133	7.95002	7.86465	8.09997	7.88574	7.72322	8.19294	7.92444	7.84486	8.03488	7.87629	7.72223	7.94482	7.85307
1416654_at	Slc31a2	7.63478	7.86482	7.42745	7.74806	7.63706	7.37684	7.27511	7.53156	7.55048	7.45852	7.48259	7.54082	6.97142	7.35615	7.23265	7.03429	7.28883	7.55349	7.31518	7.46271	7.29052	7.44743	7.38212	7.18261	7.9073	7.12466	7.17171	7.64549	7.39725	7.4368	6.79778	7.60845	7.69581	6.90045	7.60954	7.64176	7.63139	7.14694	7.64319	7.70672	7.29032	7.75939	7.21483	7.54397	7.2516	7.25499	7.445	7.37473
1416655_at	C1galt1c1	7.94463	7.81841	7.48621	7.76908	7.72816	7.5682	7.63114	7.97537	7.63462	7.61902	7.52905	7.37342	7.20619	7.65236	7.50745	7.42097	7.67338	7.50315	7.64136	7.50743	7.91181	7.17143	7.1588	7.22596	8.16621	7.62398	7.40273	7.74745	7.78577	7.29176	7.71647	7.60309	7.27536	7.19446	8.00012	7.36759	7.60109	7.36649	7.6137	7.26376	6.96023	7.44434	7.54892	7.38725	7.51026	7.26179	7.43513	7.21745
1416656_at	Clic1	8.52611	9.08531	8.71771	9.14515	9.33267	9.37555	9.90075	9.78618	9.67524	9.84869	9.25704	9.67731	8.70215	9.86548	9.18135	8.59414	9.7404	9.18146	8.85771	8.73848	8.88365	9.81558	9.53365	9.59011	10.5627	8.67571	8.4924	9.74186	8.69537	8.62411	8.95537	9.73062	9.1074	8.82054	9.76068	9.08757	9.47031	9.11661	9.54038	9.42856	9.37537	8.81736	9.82234	9.412	9.07534	9.73687	9.31294	8.99432
1416661_at	Eif3a	9.13179	9.2615	9.27718	9.51458	9.31376	9.42932	7.90261	8.2388	7.92196	7.86871	7.85607	8.16225	8.0918	8.7641	8.16631	8.21481	7.9978	8.73322	8.74231	8.35511	8.77357	8.79499	8.67176	8.64302	8.02642	8.33922	8.4198	8.25412	8.62259	8.70228	8.75715	7.95022	9.3457	8.50871	7.91301	8.47242	8.25538	8.41093	8.04788	8.33582	8.57005	7.72289	8.47155	9.11818	7.78722	8.56472	8.36959	8.72636
1416663_at	Ndufa9	11.199	11.2514	11.0809	11.2211	11.237	11.226	11.2384	11.3104	11.1473	11.1224	11.1051	11.105	11.123	11.1161	11.1954	11.0353	11.1429	11.0297	11.1011	11.0948	11.1252	11.352	11.3043	11.3906	11.2175	11.094	11.0855	11.1159	11.0967	11.113	11.1017	11.2983	11.0844	11.0623	11.1251	11.11	11.134	11.1244	11.1201	11.0582	11.0398	11.0951	11.2261	11.1314	11.1246	11.0611	11.1621	11.0687
1416665_at	Coq7	9.85381	10.0126	9.89458	9.81117	9.9349	9.78451	9.9869	10.1753	10.0584	9.97582	9.99613	10.0237	9.83487	9.73168	9.6868	9.90587	9.77507	9.73781	9.99714	10.0206	10.1779	10.1526	10.0597	10.1404	9.51194	9.80199	9.89157	9.62525	9.80579	9.91156	10.025	10.0475	9.79034	9.98787	9.93902	9.79998	10.0328	9.80807	9.99062	9.94371	9.99223	10.0125	9.95387	9.81479	9.97709	9.84658	9.81334	9.90795
1416666_at	Serpine2	8.49111	7.89249	7.02906	9.71131	9.16299	8.91688	8.94667	8.87069	9.01071	9.02343	9.05139	9.12182	8.64053	9.35143	10.3269	8.69869	9.51808	10.1632	8.47608	7.80494	8.56812	9.14826	8.22593	9.14992	10.4556	8.74252	8.46667	10.6092	8.72775	8.32323	9.10826	9.61653	9.82189	8.82349	9.64918	9.69048	8.47126	9.88314	8.90205	8.45225	9.76434	8.62975	9.72224	9.84296	9.22496	9.38568	9.73376	9.02617
1416667_at	Ebp	9.39874	9.41964	9.47364	9.4319	9.61025	9.62605	9.05437	9.24115	9.07945	9.07256	9.05594	9.21441	9.35721	8.84868	8.99505	9.41953	8.91912	9.09429	9.4892	9.53956	9.74031	9.38325	9.46175	9.56141	9.13549	9.12099	9.26354	9.21921	8.92729	9.20095	9.34439	8.96295	8.98045	9.25872	8.99791	8.93921	9.03929	9.30175	9.04834	9.06837	9.57741	9.31089	9.34805	9.26794	9.36517	9.19803	9.32652	9.22742
1416668_at	Emc2	10.3113	10.3745	10.8626	10.2692	10.3137	10.8814	10.2773	10.3933	10.1876	10.2177	10.242	10.1441	10.8788	10.2479	10.0818	10.8519	10.2534	10.0132	10.2066	10.3687	10.4557	10.1721	10.2823	10.3239	10.3027	10.2866	10.2268	10.1965	10.2252	10.2628	10.8103	10.2344	10.3407	10.7823	10.2367	10.2923	10.1575	10.3187	10.3524	10.0574	10.1504	10.0976	10.2485	10.0793	10.3993	10.1324	10.143	10.2615
1416669_s_at	Naca	12.8413	12.8259	12.8376	12.7895	12.763	12.765	12.8141	12.8875	12.8416	12.8294	12.7973	12.7917	12.7837	12.7426	12.8335	12.7583	12.7262	12.8077	12.8181	12.7178	12.6893	12.6815	12.7857	12.7685	12.8416	12.722	12.7391	12.6865	12.8589	12.7305	12.7311	12.7818	12.6652	12.7279	12.8666	12.667	12.8607	12.7558	12.7151	12.79	12.6858	12.7681	12.7194	12.8296	12.7505	12.6663	12.8486	12.7137
1416670_at	Setdb1	7.57997	7.64109	7.89591	7.49233	7.6988	7.33061	7.72982	7.75373	7.93213	7.79832	7.27722	7.85153	8.12009	8.29083	7.85511	8.31115	7.63885	8.45749	8.63947	8.4256	8.69937	8.67178	8.68611	8.58598	7.19756	8.69334	8.66654	6.36638	8.72474	9.10671	8.63958	7.93891	8.45685	8.73951	7.61164	8.59424	8.12289	8.32812	7.73263	7.91683	8.08019	6.28416	8.16477	8.73318	7.5142	8.53901	8.22717	8.19984
1416672_s_at	Mcoln1	7.41328	7.27201	7.17878	7.6284	7.56143	7.83957	7.31061	7.03073	7.22277	7.23207	6.34842	7.19511	7.53627	7.74103	7.92498	7.45345	7.53354	7.81045	7.20215	7.51434	7.44402	7.14899	7.42023	7.37395	8.00719	7.31809	7.43042	6.76122	7.31825	7.31215	7.55404	7.38744	7.37244	7.31199	7.54794	7.43174	7.17802	7.44818	7.25776	7.30464	7.61466	5.92832	7.53111	7.61362	7.38871	7.46717	7.46113	7.37111
1416675_s_at	Plcd1	7.09553	7.73239	7.71488	7.18731	7.71111	8.041	7.98099	7.47697	7.98562	7.974	7.97631	7.86997	7.7234	8.30015	7.02387	7.64657	8.18949	7.03423	8.23373	8.25644	8.20181	8.39483	8.83917	8.6559	7.8064	8.17724	8.13914	7.84732	8.33305	8.45154	8.15977	8.03827	7.4493	8.11234	8.01554	7.3177	8.17056	7.47832	7.67758	7.6707	6.75055	7.37469	8.02778	7.56614	7.79051	8.07253	7.38506	7.84021
1416678_at	Cops3	12.0747	12.1075	11.9672	12.0227	12.0891	11.9057	11.9362	12.0325	11.8601	11.9682	11.9369	11.8944	11.8695	11.8431	12.0846	11.8431	11.9272	12.0122	11.9302	11.9973	12.0244	11.7277	11.7395	11.7917	11.957	11.9382	11.9288	11.9463	11.8993	11.9618	11.8859	11.968	11.8647	11.8289	12.0618	11.6385	11.9648	11.8467	11.8708	11.937	11.9616	11.8818	12.0429	11.8684	12.021	11.8852	11.892	11.9149
1416679_at	Abcd3	9.50139	9.39813	9.54192	9.40709	9.49046	9.46076	9.67594	9.839	9.66695	9.67346	9.83479	9.78312	9.51349	9.564	9.34898	9.59278	9.54346	9.44615	9.56511	9.85632	9.65653	9.02752	9.44415	9.2139	9.71099	9.78138	9.62632	9.7326	9.61071	9.59861	9.50744	9.56641	9.52827	9.47215	9.61252	9.62381	9.68305	9.61834	9.67219	9.73636	9.55979	9.75245	9.75709	9.61769	9.54172	9.62887	9.51793	9.56829
1416681_at	Ube3a	8.5286	8.19979	8.61225	8.19624	8.10847	8.2588	8.12261	8.61555	8.37232	8.10338	8.44452	8.4385	8.45888	8.38702	8.22008	8.6064	7.96143	8.52944	8.58246	8.40852	8.69152	8.79041	8.4143	8.66185	7.92901	8.67213	8.46845	7.63519	8.78363	8.38081	8.61246	8.25164	8.54885	8.54869	8.41734	8.94125	8.26072	8.48398	8.35336	8.30151	8.39012	7.9886	8.27842	8.6096	8.56543	8.45238	8.25974	8.4457
1416683_at	Plxnb2	8.70993	8.51573	8.18303	8.62871	8.56014	8.40584	9.04133	8.63308	9.15815	9.20501	9.07079	9.12682	8.69705	9.22539	9.30333	8.70916	8.99092	9.16805	8.82817	8.46595	8.67432	8.88293	8.60372	8.7589	9.18519	8.63721	8.47411	9.25724	8.84416	8.7232	8.64658	8.7522	8.68314	8.49708	8.57804	8.63948	9.02321	8.52122	9.17243	8.99761	8.60295	8.95864	9.26927	8.42062	9.14814	9.25028	8.41503	9.17767
1416684_at	Fbl /// LOC100044829	11.948	12.1314	12.1342	11.952	11.8976	11.8075	11.9207	11.9572	11.8163	11.8954	11.7506	11.9058	11.9254	11.903	11.9614	11.9233	11.82	12.0493	11.8209	11.8182	11.8785	11.9351	11.9626	11.8086	11.7256	11.8738	11.8791	11.6183	11.829	11.8685	11.9485	11.9503	11.9676	11.9774	11.7908	11.9418	11.9155	11.9025	11.9915	11.9941	12.0231	11.802	11.9569	12.0313	11.8375	11.838	11.9295	11.9834
1416686_at	Plod2	7.66371	7.93809	6.86435	8.28752	8.18694	7.76336	8.90494	8.29806	8.3237	8.49135	9.04554	8.59704	7.81829	9.26381	8.03471	8.33908	9.18412	8.94403	7.79076	8.04409	6.69327	8.599	7.96044	7.53367	10.1103	7.78335	7.69684	10.2401	7.50599	7.14156	8.22108	9.16127	8.8066	8.37223	8.45161	9.3259	8.07118	8.74315	7.49551	8.76949	7.6896	8.35352	9.11643	9.32105	7.95116	9.62831	9.26192	8.47013
1416689_at	Tuft1	5.77964	6.13578	6.13169	6.19121	6.29328	6.66447	6.63526	6.44473	6.61138	6.776	6.49334	6.41687	6.80638	7.84662	6.58022	6.72584	7.3359	6.51809	6.15376	6.51353	6.13952	6.10924	6.43998	6.15897	7.31292	6.26211	6.15328	7.20754	6.22572	6.05692	7.22548	6.34214	5.91174	7.10728	6.30509	6.19237	6.44319	6.44633	6.51657	6.15481	6.05835	6.29527	6.89684	6.73857	6.52343	6.87684	6.40038	6.37971
1416690_at	Gtpbp2	6.96734	6.92348	6.74876	6.97128	7.06302	7.22196	6.96887	6.80654	7.03501	7.15401	6.91552	6.99684	6.90838	7.04665	6.9191	6.84419	7.00878	7.00201	6.59524	6.84618	6.67836	6.68505	6.70293	6.79013	7.1318	6.6296	6.57278	7.21023	6.86511	6.67572	6.64276	7.15661	7.15772	6.88958	6.95105	7.19926	6.99015	6.98481	7.1021	7.13872	7.03728	7.15549	6.87883	6.97836	6.86184	6.71316	7.09003	6.89175
1416692_at	Coil	9.89524	9.71743	9.72569	9.66994	9.82927	10.0326	9.63438	9.68974	9.74216	9.78214	9.74865	9.71205	9.77387	9.77474	9.64071	9.80055	9.70208	9.73585	9.85354	9.83572	9.8016	10.081	10.0731	10.0185	9.48531	9.77917	9.8645	9.5078	9.8988	9.85083	9.78431	9.83477	9.77508	9.82833	9.60076	9.7679	9.8007	9.76266	9.49517	9.80612	9.49567	9.69811	9.73073	9.93467	9.81231	9.72174	9.70678	9.93231
1416696_at	D17Wsu104e	8.31013	8.40829	8.11742	8.16424	8.21483	8.13798	8.69101	8.46156	8.69665	8.68615	8.55003	8.61682	8.27733	8.70843	8.22709	8.47147	8.4782	8.49478	8.43412	8.7638	8.56777	8.36759	8.57002	8.36891	9.05235	8.34854	8.35969	8.83991	8.16476	8.4099	8.58598	8.53827	8.1932	8.68251	8.34393	8.21567	8.64695	8.08284	8.42306	8.72049	8.25263	8.49756	8.61658	8.23034	8.44989	8.70531	8.25617	8.36521
1416697_at	Dpp4	6.10799	6.49775	7.51316	5.93659	6.60448	7.11738	6.56093	6.48208	6.4409	6.2187	6.32395	6.40945	7.61043	7.13637	6.81958	7.64621	6.7386	6.90421	7.19668	7.91227	7.13861	5.76929	6.78895	5.74204	7.79328	6.57591	6.65432	7.82783	6.86533	6.80414	8.09055	7.74038	7.8784	7.83847	7.68587	7.55979	6.44633	8.02767	6.09911	6.11889	7.15498	5.64161	7.13229	8.0235	6.67326	7.30166	7.94784	6.66044
1416699_at	1110008F13Rik	11.524	11.5944	11.5415	11.4776	11.5692	11.7564	11.6667	11.2986	11.6715	11.679	11.705	11.7029	11.6503	11.5103	11.7077	11.6639	11.6296	11.6102	11.704	11.8406	11.692	11.8165	11.8082	11.7986	11.7906	11.795	11.8086	11.6666	11.7773	11.8151	11.7068	11.6782	11.5179	11.7033	11.7194	11.4726	11.6238	11.601	11.5928	11.6424	11.5907	11.7425	11.6904	11.5567	11.7535	11.6847	11.5414	11.6382
1416700_at	Rnd3	7.16153	7.12617	6.98527	7.21902	7.36212	7.04615	6.97208	7.22283	7.25337	7.01731	7.17851	7.30466	6.86858	7.73167	7.94318	7.13371	7.54983	8.07115	7.27483	7.46075	7.47121	7.25829	7.39834	7.61275	8.04415	7.20131	7.27574	8.12476	7.20089	7.32539	7.62981	7.06248	7.22302	7.37138	7.0362	7.32234	7.65511	7.53336	7.39188	8.07055	8.99339	7.75128	7.79295	7.69828	7.24022	7.74019	7.55565	7.1696
1416705_at	Rpe	9.40373	8.88068	9.1988	9.26507	9.24806	9.20085	8.90491	9.22072	9.01809	8.9261	9.134	9.05951	9.10608	8.7047	9.14081	9.27905	8.76683	8.98378	9.3866	9.36752	9.64832	9.16812	9.12002	9.39467	9.10367	9.79078	9.74022	9.04614	9.83294	9.77102	9.27419	9.18009	9.74709	9.06227	9.4296	9.75884	8.73131	9.82256	9.0518	8.52	9.65396	9.03257	9.24318	9.41159	9.39767	9.21143	9.42412	9.24424
1416707_a_at	Pmf1	8.65176	8.76075	8.741	8.47233	8.6322	8.63565	8.7575	7.40644	8.62211	8.31304	8.75638	8.69369	8.43834	8.84376	8.34787	8.54736	8.60397	8.59451	8.84975	8.72168	8.20454	8.95425	8.84968	8.84556	8.31225	8.52886	8.6285	8.1937	8.47839	8.71573	8.74682	8.82652	8.694	8.77848	8.32604	8.62679	8.78776	8.62246	8.05916	8.71668	7.78833	8.7229	8.58466	8.73972	8.65054	8.59557	8.64169	8.83799
1416708_a_at	Gramd1a	7.24519	7.21705	7.37315	7.32225	7.2153	7.25543	7.56591	6.99884	7.66836	7.38201	7.53557	7.42037	7.57599	7.53245	7.279	7.69042	7.48304	7.38322	7.63358	7.6646	7.79515	8.47034	8.45949	8.43855	7.58371	7.16274	7.12821	7.36798	7.44348	7.46609	7.76047	7.48344	7.49485	7.41742	7.32383	7.32271	7.38514	7.57847	7.64824	7.23646	7.01332	7.0791	7.72911	7.33705	7.81011	7.39831	7.54445	7.53747
1416709_a_at	Ngrn	10.1647	10.1431	10.0649	10.0614	10.123	10.1059	10.0607	10.227	10.0169	9.95434	10.0274	10.0383	9.7944	9.73547	9.93563	9.79283	9.65368	9.89395	9.92796	9.93773	10.0791	8.83213	9.13183	8.91346	9.77404	10.0583	9.93841	9.61677	10.0108	9.92063	9.74155	10.0484	9.98857	9.60712	10.0354	9.91434	10.1315	9.78949	10.0764	10.0615	9.69957	10.0849	9.78481	9.79551	9.93337	9.76348	9.71489	9.9415
1416712_at	Pepd	9.54985	9.80784	9.70869	9.69178	9.94496	9.88123	10.0965	9.83869	10.0644	10.0972	9.98961	10.0019	9.85449	9.86829	9.71505	9.83937	9.93239	9.63715	9.76789	10.1199	9.79274	9.98049	10.284	10.1554	9.87111	9.84813	9.81177	9.86194	10.0289	9.90328	9.71468	10.0706	9.7367	9.8571	10.0686	9.61229	9.81634	9.90599	9.90323	9.77961	9.7528	9.89353	10.1184	9.88312	9.9834	10.0131	9.8858	9.81968
1416713_at	Tppp3	6.93994	7.15143	7.01247	6.59139	7.27612	7.21755	7.45654	6.68546	7.26205	7.53628	7.1415	7.38001	6.91715	7.34708	6.59027	6.99905	7.35143	6.84711	7.21569	7.59556	7.29708	6.10593	6.58009	6.2907	7.05265	7.39921	7.33926	6.63877	7.28138	7.43943	7.10104	7.16376	6.94829	7.10391	7.16438	7.10521	7.27315	6.88589	6.93979	7.29247	6.59787	7.03075	7.01665	7.5563	7.12281	7.03645	7.41459	7.13631
1416715_at	Gjb3	9.01832	9.17348	9.73875	9.19516	8.83957	9.13728	9.38045	9.15216	9.26693	9.39311	9.26011	8.94208	9.64608	9.3035	7.94908	9.63415	9.14847	8.13111	9.21139	9.51129	9.24108	8.87923	9.40277	8.9431	9.34107	8.72044	8.69423	9.40554	8.38802	8.40928	9.1514	8.94217	8.89837	9.25391	8.94595	8.82746	9.43053	9.11482	9.22777	8.99126	8.03067	8.79996	9.36157	9.46259	9.19516	9.41838	9.25321	9.22534
1416716_at	Efs	7.96625	7.62118	7.25502	8.12188	7.672	7.59992	8.19584	7.70259	8.3041	8.34035	8.10412	8.07753	7.98994	7.89632	8.73542	7.86078	7.78491	8.86062	7.67012	7.2111	7.54222	8.25166	7.44792	8.11701	8.06885	7.98328	7.72557	8.10108	8.18359	7.89892	7.76092	8.07175	8.31825	7.81677	8.20389	8.34402	7.65708	7.81094	8.25082	7.88099	8.08427	8.42621	7.83683	8.0211	8.28952	7.93814	7.96301	8.19264
1416722_at	Hmg20a	8.08335	8.38648	8.06256	8.29968	8.40761	8.29205	8.38939	8.36567	8.34066	8.4694	8.54191	8.26982	8.36024	8.67632	8.52605	8.45963	8.57905	8.56354	8.42639	8.41215	8.48041	8.26966	8.18348	8.25281	8.28249	8.1004	8.07337	8.33077	8.22363	8.16499	8.58874	8.5276	8.29456	8.33572	8.62761	8.32536	8.35379	8.32975	8.40726	8.43136	8.50408	8.15728	8.32435	8.63008	8.2863	8.27929	8.49932	8.26698
1416723_at	Tcf4	6.93148	7.32234	7.11583	7.18315	7.27784	7.39797	7.50307	7.15408	7.65295	7.61818	7.60859	7.59663	7.65469	7.89095	7.99467	7.94502	7.92987	7.90647	7.76182	7.82618	7.62248	7.76764	7.58366	7.79873	7.6983	7.31271	7.13357	7.38249	7.35098	7.04121	7.9016	7.96108	7.57725	7.70987	8.46855	7.5556	7.48088	8.41008	7.46675	7.64868	8.30562	7.38834	7.6374	8.36153	7.76011	7.58108	8.56068	7.32986
1416726_s_at	Ube2s	12.2433	12.4569	12.3703	12.22	12.4674	12.4054	12.5722	12.4813	12.4789	12.4804	12.596	12.5171	12.4527	12.5409	12.2369	12.5191	12.4734	12.3999	12.4887	12.4808	12.5562	12.5645	12.619	12.4818	12.2842	12.4333	12.4625	12.3627	12.4187	12.5938	12.5901	12.5409	12.4182	12.6289	12.4008	12.4551	12.5521	12.3526	12.3828	12.4391	12.1634	12.2689	12.5065	12.5535	12.2499	12.5538	12.3546	12.4419
1416727_a_at	Cyb5	11.0146	10.7938	10.7839	11.1074	10.8485	10.9221	10.5092	10.5993	10.5865	10.3604	10.3767	10.3775	10.6687	10.3967	10.7917	10.5701	10.5358	10.6548	10.6769	10.5971	10.653	10.6972	10.5793	10.7748	10.7034	10.7457	10.6474	10.5595	10.7305	10.7748	10.6249	10.6724	10.6895	10.5947	10.6645	10.6537	10.4435	10.898	10.6727	10.423	10.8776	10.8452	10.5667	10.845	10.8012	10.5926	10.9037	10.7058
1416728_at	Csnk2b	10.8952	11.005	10.9475	10.9227	10.9506	11.0588	11.195	10.9519	11.2637	11.2603	11.317	11.3037	11.1509	11.1864	10.9648	11.191	11.1698	11.0148	11.0637	11.2627	11.1002	10.936	11.0692	10.9656	11.481	11.1483	11.1876	11.6066	11.1262	11.18	11.2573	11.3576	11.1816	11.2723	11.269	11.238	11.2288	11.1261	11.1539	11.2946	11.2254	11.3657	11.1177	11.2073	11.0978	11.2212	11.1595	11.0615
1416730_at	Rcl1	10.2453	10.2959	10.2574	10.3048	10.2464	10.1765	10.3102	10.3088	10.3564	10.3847	10.158	10.4883	10.3984	10.0888	10.1454	10.4122	10.0515	10.2721	10.2954	10.4335	10.3353	10.1526	10.2935	10.2345	10.2341	10.3987	10.3815	9.8383	10.3666	10.354	10.4748	10.4235	10.4089	10.5092	10.3683	10.4541	10.432	10.3335	10.3971	10.4297	10.4093	10.1689	10.1809	10.4208	10.3744	10.3202	10.3132	10.4026
1416731_at	Top2b	8.35522	8.32031	7.53054	8.624	8.62607	8.14283	8.10436	8.45101	8.19321	8.10172	8.07239	8.2449	7.90294	8.16407	8.60645	7.80283	8.23256	8.65623	8.26057	8.0188	8.2181	8.50691	8.4883	8.55512	8.36509	7.8856	7.83631	8.34403	8.29901	8.0446	7.95419	8.05643	8.09953	7.69174	8.26645	7.97246	8.03338	8.06682	8.28624	8.0053	8.69196	8.30292	8.30477	8.09582	8.13467	8.09531	8.06041	8.15384
1416733_at	Mkln1	8.39653	8.49106	8.37697	8.29863	8.46304	8.49635	8.36474	8.51095	8.3957	8.44683	8.28574	8.22805	8.60898	8.67044	8.40282	8.55491	8.50022	8.32215	8.55817	8.59114	8.58634	8.3775	8.30842	8.50202	8.13163	8.48314	8.44257	7.92347	8.48521	8.33856	8.57095	8.37519	8.22247	8.4031	8.41939	8.25795	8.41892	8.19132	8.28685	8.1922	8.21384	8.12342	8.41152	8.33951	8.60959	8.33448	8.35687	8.4451
1416735_at	Asah1	9.5986	9.77194	9.76684	9.89929	9.78007	9.79804	10.0629	10.0939	9.77589	9.84637	9.8617	9.71307	9.71741	10.0468	9.89294	9.52013	10.174	9.69389	9.79191	10.0125	9.95401	9.30689	9.73549	9.35738	10.3391	9.74973	9.72082	10.2859	9.78473	9.77382	9.86053	10.0777	9.62853	9.60257	9.96538	9.66988	9.85649	9.96188	9.90217	9.5669	9.75492	9.47034	10.2378	9.82869	9.7331	9.87069	9.9252	9.58107
1416736_at	Casc3	8.2607	8.07348	8.09422	8.31557	8.37138	8.45632	8.67321	8.25343	8.80195	8.91624	8.75829	8.68674	8.47706	8.88842	8.52736	8.88929	8.77873	8.99112	8.3419	8.77148	8.19833	8.96983	8.74538	8.55387	8.65037	8.55336	8.5398	8.90754	8.4795	8.34407	8.62138	8.82882	8.80623	8.82864	8.66322	9.00493	8.59371	8.54481	8.43196	8.84225	8.53993	8.59621	8.58401	9.05036	8.71171	8.93583	8.84101	8.73832
1416738_at	Brap	7.53585	7.47623	6.8514	7.30818	7.55988	7.43963	7.64745	7.4721	7.77166	7.93012	7.85753	7.68632	7.82256	7.96761	7.52379	7.6965	7.56621	7.74074	7.74011	7.83583	7.69953	8.06176	8.00501	7.92261	8.21031	7.74895	7.57614	8.31878	7.62668	7.58745	7.96078	7.87736	7.9901	7.91273	7.65996	7.994	7.92938	7.42889	7.60357	7.92879	7.47692	7.55296	7.87718	7.83212	7.6994	8.06945	7.63893	7.83841
1416742_at	Cfdp1	10.9911	11.1076	11.0913	11.0357	11.143	11.0942	11.008	10.9376	11.0844	11.0942	11.0756	11.0221	11.227	11.0211	11.3221	11.2386	10.9823	11.3071	11.1111	11.2853	11.1502	11.1175	11.1074	11.1487	11.1075	11.2755	11.306	11.0747	11.2621	11.1707	11.1283	11.0194	11.0184	11.1222	11.2039	10.9842	11.0196	11.0712	10.9782	11.1043	11.1032	11.0342	11.0167	11.0659	11.2227	11.0439	11.1336	11.1399
1416746_at	H2afx	12.5633	12.4421	12.2303	12.5404	12.6528	12.4814	12.4386	11.9156	12.5097	12.5218	12.398	12.5466	12.4014	12.6034	12.4435	12.3588	12.5514	12.3608	12.5891	12.436	12.4902	12.6634	12.5068	12.5996	12.0298	12.5907	12.6564	12.0212	12.5399	12.5805	12.5081	12.5152	12.38	12.4928	12.337	12.4216	12.4692	12.3779	12.3729	12.4298	12.1059	12.3043	12.5214	12.4248	12.4232	12.5582	12.493	12.4213
1416747_at	Mfsd5	10.0048	9.92657	9.82168	9.83305	9.90253	9.78302	10.1147	9.47098	10.233	10.2701	10.0748	10.1632	10.01	10.0716	10.1249	10.1771	9.9806	10.2065	10.0846	10.3407	10.0417	10.1098	10.1996	10.038	10.2742	10.2553	10.2525	10.4474	10.2311	10.2167	10.1665	9.78397	9.77258	10.3016	9.50491	9.69957	10.1939	9.54356	10.0156	10.2861	9.3067	10.202	10.1563	9.80668	10.2065	10.3891	9.60206	10.3458
1416748_a_at	Mre11a	9.6756	9.56806	9.70294	9.6887	9.56017	9.80923	9.3912	9.62212	9.55557	9.41469	9.38935	9.43023	9.77441	9.34628	9.34529	9.72253	9.21677	9.42638	9.68492	9.45221	9.77316	9.58013	9.50698	9.69576	9.28732	9.61145	9.46726	9.04009	9.62147	9.50813	9.82032	9.39511	9.67245	9.74743	9.60907	9.47959	9.47041	9.69242	9.55233	9.3794	9.78867	9.59291	9.46288	9.68626	9.50961	9.4	9.61463	9.6215
1416749_at	Htra1	8.36889	8.88194	8.88533	7.51558	8.00325	7.57343	9.25497	9.16318	8.98755	9.13635	9.20469	8.92921	8.36976	8.35891	8.34808	8.27834	8.41052	8.127	9.01474	9.43118	9.5913	8.22484	8.61548	8.7442	10.8531	9.2687	9.36828	10.9648	9.21479	9.30894	8.9782	9.24509	9.23459	8.58852	9.17855	8.98511	9.40643	9.21707	9.00749	9.45813	9.09228	9.15121	10.5288	8.50748	9.5301	10.3566	8.65269	9.43352
1416751_a_at	Ddx20	10.3152	10.0845	10.0939	10.2122	10.3378	10.3842	10.014	10.0189	10.1692	10.0524	10.2497	10.1879	10.3323	10.047	10.3728	10.3267	9.98931	10.4139	10.2132	10.1828	10.2427	10.2527	10.1827	10.111	9.90303	10.2623	10.2155	9.86563	10.3488	10.2476	10.2787	10.157	10.278	10.3712	10.4388	10.316	10.2036	10.3615	10.1663	10.172	10.2315	10.2053	10.0638	10.4152	10.363	10.1591	10.3081	10.3383
1416753_at	Prkar1b	7.03199	7.01185	6.93436	7.07014	7.08974	7.12686	6.88177	6.75291	6.83135	6.5002	6.5231	6.86471	6.9361	6.75937	6.87945	6.91675	7.17308	6.78216	6.68195	6.99847	6.52445	6.91871	6.99185	6.99733	6.6351	6.74834	6.96862	6.66696	6.79303	7.15561	6.55684	6.50904	6.78168	6.90622	6.61791	6.79984	6.78089	6.89785	6.86904	6.95437	6.90845	6.71464	6.77949	6.62788	6.79712	7.02844	6.68859	6.85971
1416755_at	Dnajb1	10.0453	10.076	9.89574	10.1678	10.078	9.92463	10.2933	10.7191	10.2889	10.4136	10.3796	10.2793	9.74478	10.0769	10.1942	9.74522	10.0595	10.1537	9.89545	9.91784	10.1346	9.72804	9.65206	9.83034	10.3864	9.87551	9.94213	10.3342	9.98911	9.98629	9.92681	10.1329	9.91192	9.67497	10.3646	10.0165	10.245	9.95251	10.3518	10.2548	10.2157	10.3997	10.0659	9.83924	10.004	10.0976	9.79001	9.94119
1416757_at	Zwilch	10.2029	10.1822	10.1303	10.1428	10.2432	10.4007	10.1809	10.3456	10.1375	10.345	10.1746	10.2312	10.1534	10.4524	10.124	10.0264	10.3003	10.0764	10.2292	10.1739	10.1743	9.86295	9.97003	9.74993	10.1457	10.1392	10.074	10.1531	10.0995	10.0115	10.1913	10.2174	10.1711	10.0079	10.2397	10.1726	10.1354	10.1779	10.1794	10.0668	10.1138	10.2985	10.1124	10.1449	9.97745	10.0792	10.1714	10.0967
1416759_at	Mical1	7.1522	7.2496	7.03244	7.16949	7.53702	7.68224	7.67818	6.8374	7.77931	7.90513	7.59626	7.57928	7.43941	7.79261	6.5192	7.69866	7.58596	6.98456	7.31205	7.75288	7.13713	6.5465	6.85555	6.37172	7.57797	7.40227	7.27451	7.52223	7.25994	7.12296	7.5919	8.00622	7.87086	7.41106	7.71951	7.55241	7.59198	7.62706	7.12007	7.58764	7.4655	7.26981	7.41308	8.10138	7.63775	7.57614	7.77574	7.47679
1416763_at	Cdc123	10.7902	10.8341	10.5721	10.872	10.819	10.5611	10.7069	11.0168	10.6536	10.6495	10.3011	10.747	10.55	10.6535	10.9809	10.6041	10.6234	10.9916	10.8032	10.6872	10.8437	10.6667	10.6673	10.7106	10.7597	10.6367	10.6351	10.1478	10.781	10.7392	10.7107	10.7503	10.5319	10.485	10.7334	10.5506	10.7041	10.7409	10.821	10.7114	10.8678	10.0663	10.7302	10.6996	10.7263	10.6129	10.6924	10.7366
1416765_s_at	Pam16	11.1259	11.0168	11.1488	11.1111	11.0298	11.1223	11.0129	10.8678	11.0011	11.062	10.9345	10.9223	11.0928	10.7336	10.9238	10.9249	10.8006	10.8272	11.0515	10.9111	11.0423	10.8805	11.0074	11.0503	11.1902	10.9587	10.8775	10.9673	10.9566	10.907	11.1237	11.0166	10.8164	11.0237	11.117	10.7612	10.9239	11.0433	10.9499	10.5979	10.7762	10.9326	10.9681	10.8142	11.0631	10.7638	10.8824	10.7578
1416766_at	Marc2	8.4556	8.81365	8.69885	8.68338	8.89941	9.04649	9.06029	8.79133	9.0675	9.16441	9.06489	8.90727	8.8491	9.4808	8.90979	8.90207	9.26868	8.98172	8.77235	9.19955	8.81075	8.71738	9.01963	8.7442	10.1634	8.80305	8.69178	10.4117	8.64398	8.66853	9.02841	9.07766	8.73959	9.1647	9.02535	8.78532	9.05203	8.69947	8.8609	9.15299	8.85849	9.35089	9.41544	8.91078	9.06983	9.49335	8.87927	8.97358
1416768_at	Smim14	8.69399	9.12981	8.90404	8.83853	9.10682	8.97009	9.15559	9.14124	9.18311	9.16415	9.168	9.00478	8.85198	9.18654	8.65857	8.7442	9.01909	8.76353	8.96075	9.02509	8.98307	8.31418	8.45711	8.33977	9.47959	8.81328	8.7718	9.34361	8.8121	8.6524	8.99333	8.98358	8.66533	8.8109	9.00651	8.60637	9.05079	8.57211	9.07624	8.97527	8.55297	9.04422	9.04469	8.80123	8.87205	8.8956	8.69317	8.84936
1416769_s_at	Atp6v0b	9.39302	9.6019	9.42039	9.6859	9.51303	9.51434	9.60077	9.40022	9.58724	9.4667	9.63191	9.5387	9.44907	9.84753	9.58829	9.41434	9.70478	9.75064	9.4952	9.44826	9.30644	9.41339	9.30262	9.33566	10.2992	9.53028	9.23869	10.2216	9.35366	9.42439	9.49977	9.73998	9.56586	9.54564	9.58954	9.56945	9.51219	9.53117	9.46849	9.41257	9.39918	9.51311	9.82352	9.81853	9.46122	9.87012	9.62937	9.56584
1416770_at	Stk25	6.61587	7.11728	7.31222	7.10892	6.99637	6.84296	8.09185	7.07832	7.39696	7.94977	7.91522	7.38688	7.39482	7.26453	7.38382	7.34206	7.88991	7.25233	7.02396	7.36588	7.12689	6.84167	7.03879	6.87531	8.15818	7.23264	7.3435	7.79855	7.12254	6.94636	7.27631	7.53512	6.81166	7.25806	7.82	7.27278	7.42277	7.38747	7.46439	7.30616	7.35536	6.87839	7.24783	7.16402	7.16458	7.07535	7.33189	6.82267
1416771_at	Trappc3	8.97863	9.09908	9.06217	9.00574	9.12718	9.15409	9.14626	9.31376	9.03238	9.04197	8.6121	8.99533	8.88673	9.01361	8.8609	8.84295	9.09675	8.90539	8.98587	8.97439	9.13468	9.17285	9.32606	9.19969	9.4145	8.96639	8.99517	8.7006	9.07259	9.10049	9.00044	8.98966	8.88802	8.90046	8.99709	8.91047	9.08908	8.91171	9.09099	9.01994	8.98436	8.38894	9.12467	8.83456	8.83002	8.91325	8.8042	9.10719
1416772_at	Cpt2	8.03045	7.86085	7.7942	8.15027	8.20808	8.12825	7.82471	7.62773	7.90431	7.88714	7.84735	7.95545	8.03662	8.15508	8.07027	7.99421	8.06003	8.0399	8.12868	8.27233	8.03851	7.45196	7.55367	7.55135	8.21319	8.26047	8.10827	8.04107	8.31593	8.17141	8.09701	7.65932	7.6838	7.82875	7.72522	7.58342	7.97234	7.95582	7.80427	7.79832	7.93314	7.70696	8.13869	7.76503	8.28335	8.1328	7.70281	8.1465
1416774_at	Wee1	7.92678	8.0343	7.83263	7.97537	8.05536	8.07971	8.27432	8.11309	8.25662	8.3506	8.11243	8.19102	8.31883	8.69279	8.08869	8.39259	8.33232	8.39681	8.2368	8.29265	8.18295	8.5748	8.2706	8.26318	7.72173	8.21964	8.19592	7.48837	8.11822	8.09787	8.37968	8.28529	8.20405	8.36111	8.3728	8.39615	8.26932	8.02838	8.24374	8.4259	8.11308	8.00697	8.2123	8.72874	7.884	8.35556	8.44062	8.21461
1416775_at	Atp5sl	8.45442	8.45763	8.33653	8.62698	8.61418	8.58212	8.66524	8.52807	8.69607	8.76218	8.86609	8.74712	8.49558	8.57661	8.52726	8.53981	8.60594	8.6527	8.58547	8.69946	8.70866	8.66276	8.76379	8.63833	7.9929	8.60671	8.56152	7.87503	8.56992	8.60634	8.68607	8.77568	8.47994	8.70565	8.69957	8.42169	8.66527	8.59996	8.66186	8.50328	8.5656	8.80789	8.39024	8.68476	8.70022	8.53318	8.56239	8.61099
1416780_at	Pfkm	8.21125	8.22458	8.2815	8.50964	8.61719	8.78033	8.61893	8.27113	8.60812	8.56453	8.47985	8.53496	8.4965	8.73588	8.34874	8.81845	8.76522	8.42883	8.4845	8.31215	8.45404	9.48711	9.34037	9.55452	8.81271	8.6029	8.53857	9.51612	10.1159	9.97359	8.95163	8.43413	8.01499	8.86088	8.33423	8.1239	8.70898	8.00468	8.43474	8.69543	8.15841	8.3786	8.65662	8.1206	8.35573	8.60787	8.06336	8.35432
1416782_s_at	Praf2	8.72512	9.00866	8.76112	8.74117	8.79331	8.66272	9.25821	9.01828	9.49882	9.29132	9.28012	9.20205	9.11311	9.4799	9.01163	9.20257	9.29854	9.23952	9.46635	9.59133	9.20551	9.09769	9.12179	9.03907	9.52337	9.1384	9.17494	9.45214	8.93901	8.87299	9.14609	9.23971	9.01317	9.36523	9.02987	9.06946	9.41906	8.89734	9.15609	9.25288	8.63237	9.15117	9.10859	9.16699	9.2091	9.26684	9.05014	9.1428
1416788_a_at	Idh3g	10.929	11.2577	11.0956	10.8695	10.8796	10.8725	11.218	11.2039	11.0458	11.2001	11.186	11.0295	10.8897	10.9251	10.9102	10.7788	10.9848	10.6589	10.8069	10.8275	10.9964	10.7513	10.7687	10.7813	11.132	10.6405	10.6496	11.1664	10.7284	10.802	10.9697	11.2067	10.8764	10.8455	11.1991	10.8519	11.2001	10.9073	11.2334	10.8892	10.8025	10.9743	11.0337	10.8594	10.7942	10.81	10.8602	10.679
1416791_a_at	Nxf1	10.4181	10.2731	10.2079	10.2922	10.2941	10.0494	10.1861	10.1387	10.1493	10.1325	10.1762	10.2286	10.2673	9.96617	10.5068	10.3304	10.0312	10.3099	10.3591	10.3313	10.4137	10.4604	10.4212	10.4474	10.1544	10.3777	10.2731	10.2056	10.346	10.4665	10.2182	10.2252	10.3304	10.1823	10.3385	10.2703	10.261	10.1862	10.4308	10.2878	10.2307	10.3147	10.1987	10.1964	10.4719	10.2244	10.3305	10.4092
1416792_at	Ppm1g	11.6081	11.4849	11.3522	11.4242	11.4471	11.4565	11.5118	10.857	11.5605	11.393	11.503	11.5971	11.4771	11.5991	11.3705	11.6667	11.4058	11.6932	11.5303	11.7458	11.3383	11.9795	11.8986	11.6859	11.5524	11.6754	11.6357	11.6577	11.5573	11.6292	11.5657	11.5705	11.7966	11.7869	11.3908	11.893	11.593	11.5136	11.3015	11.7758	11.3222	11.415	11.4388	11.6909	11.5477	11.775	11.5308	11.8026
1416796_at	Nck2	7.12608	6.92791	7.00535	7.15445	7.11639	7.14103	7.12275	6.95183	7.15119	7.12511	7.1511	7.09932	6.98822	7.19617	6.99808	6.85997	7.34185	7.03707	7.00723	7.04922	7.03148	7.19378	7.02308	7.21615	7.29361	6.77244	6.97464	7.24721	6.8422	6.6802	7.03511	7.00619	6.79362	6.98211	7.13639	6.97987	7.03071	6.92445	7.04167	7.37777	7.05651	7.51261	6.80984	6.91432	6.93309	7.06767	7.14222	7.09136
1416798_a_at	Nme4	8.78512	8.66611	8.51478	8.88589	8.79291	8.73549	8.67006	8.30068	8.75134	8.61539	8.72241	8.71512	8.49242	8.62421	8.53624	8.73157	8.51216	8.90931	8.65733	8.55957	8.70128	9.10478	8.65183	8.87558	8.35984	8.59851	8.61691	8.28534	8.3321	8.76421	8.6403	8.81342	8.85384	8.8019	8.70186	9.02506	8.65793	8.81816	8.69273	8.72043	9.02197	9.0899	8.64682	8.94991	8.76122	8.77442	8.71049	8.73052
1416800_at	Trpm7	8.03596	7.91185	8.06801	8.1953	8.16679	8.31733	8.21285	8.66142	8.23447	8.22782	8.09614	8.29117	8.35544	8.56814	8.3698	8.26494	8.19238	8.43863	8.1442	8.13671	8.06104	8.53036	8.52256	8.39802	8.57141	7.9951	7.91457	8.43893	7.93021	7.85563	8.21004	8.1833	8.39242	8.13147	8.3038	8.47088	8.39634	8.16153	8.4822	8.36194	8.50388	8.30153	8.34679	8.57605	7.87805	8.30988	8.47655	8.22011
1416806_at	Fdxr	6.97084	7.46314	7.27696	7.36596	7.50856	7.46171	7.46089	7.30168	7.52261	7.49763	7.34994	7.63381	7.20076	7.48984	7.05761	7.26171	7.42783	7.12214	7.42197	7.5715	7.42412	7.27242	7.4163	7.33178	7.32612	7.23037	7.26768	7.28165	7.31902	7.24893	7.34088	7.31668	7.24645	7.22717	7.33458	7.2855	7.58396	7.22764	7.3394	7.28619	7.08805	7.27119	7.44374	7.12991	7.47668	7.31891	7.32115	7.33719
1416807_at	Rpl36a /// Rpl36al	13.0022	13.103	13.027	13.0871	13.0568	12.9962	13.116	13.1162	13.0837	13.0476	13.124	13.167	13.0353	13.0468	12.9181	13.0131	13.0223	12.9798	13.0522	13.0018	13.1043	13.0405	13.1112	13.0358	13.0703	12.9674	12.9578	13.1033	12.9329	13.0007	13.0802	13.118	13.0909	12.9531	13.0062	12.961	13.0305	13.0453	13.1169	12.9928	13.13	13.1569	13.0623	13.0441	13.0184	13.0222	13.0318	13.1364
1416808_at	Nid1	9.6389	9.58847	9.84611	9.54201	9.74763	9.51779	10.3428	10.3444	10.2576	10.4421	10.2973	10.3071	9.85582	10.4698	9.33694	9.86016	10.2895	9.50224	10.1708	10.0556	9.99326	9.6705	10.2183	9.77713	10.3	9.67188	9.46791	10.2784	9.55832	9.37935	9.96901	10.2094	9.81241	9.75205	10.1005	9.65103	10.5634	10.0342	10.2722	9.85932	8.6676	9.68556	10.0316	10.5097	10.1042	10.0435	10.3785	10.1023
1416814_at	Tia1	8.1951	7.94408	7.50012	7.72804	7.75026	7.23812	7.52439	7.72457	7.71421	7.44929	7.66197	7.77751	7.19344	7.5242	8.14894	7.37964	7.67634	8.26623	8.0092	7.69864	7.95826	8.24163	7.99704	8.33828	7.91293	7.57162	7.58606	7.64747	7.8891	7.57019	7.2408	7.44965	7.73859	7.15108	7.70894	7.72661	7.94538	7.61083	7.83323	7.86691	7.96497	7.92367	7.62093	7.71431	7.69616	7.50771	7.74411	7.65834
1416816_at	Nek7	8.32855	8.20473	8.01133	8.32629	8.27025	8.35281	8.39573	8.29851	8.65028	8.49864	8.51915	8.51562	8.39009	8.70463	8.45702	8.60578	8.59503	8.64574	8.38893	8.52996	8.29781	8.76149	8.71583	8.85907	8.85048	8.48725	8.33871	8.72548	8.61209	8.16649	8.44726	8.78398	8.64942	8.40898	8.85103	8.74955	8.47913	8.48646	8.54214	8.77905	8.91355	8.7966	8.45121	8.80464	8.4957	8.50512	8.74205	8.40794
1416819_at	Cdc37	11.0743	11.1561	11.0222	11.233	11.165	11.1251	11.2573	10.9148	11.1938	11.2116	11.2025	11.1868	11.0408	11.2571	11.1888	11.1834	11.1958	11.1745	11.1668	11.207	11.216	11.3837	11.3117	11.3678	11.2855	11.1685	11.1911	11.1592	11.0919	11.3167	11.2615	11.2963	11.1195	11.2076	11.1956	11.1988	11.2343	11.1838	11.2588	11.2835	11.3756	10.9891	11.2553	11.2071	11.1725	11.2557	11.2504	11.1489
1416821_at	Dgcr14	7.40571	7.29296	7.23802	7.40857	7.41526	7.50928	7.48614	7.01734	7.37975	7.44439	7.38815	7.38235	7.28258	7.42147	7.27753	7.50306	7.38061	7.41774	7.36331	7.35036	7.60637	7.65247	7.50379	7.65359	7.34467	7.62563	7.43119	7.44588	7.46053	7.45425	7.66214	7.48432	7.2907	7.60349	7.497	7.43248	7.42078	7.41599	7.39109	7.44882	7.34559	7.41656	7.33283	7.3787	7.36119	7.25003	7.46494	7.36832
1416823_a_at	Osbpl1a	7.11812	7.27794	7.90725	7.84189	7.677	8.02965	7.55518	7.49582	7.32579	7.66814	7.31446	7.24577	7.80111	8.22236	7.39095	7.98073	7.70867	7.5048	7.6686	8.11703	7.92423	7.92637	8.17104	7.72319	7.04907	7.45345	7.47154	7.10389	7.3099	7.33454	7.94715	7.53379	7.66919	7.81693	7.60168	7.78088	7.38726	7.81331	7.38432	7.24106	7.57135	7.07343	7.6548	8.1198	7.66407	7.58421	7.83522	7.84097
1416824_at	B230118H07Rik	8.35129	8.21006	8.04275	8.20754	8.26423	8.04383	7.92337	8.26735	7.95204	7.92153	7.84094	7.72814	7.89576	7.7125	7.96859	7.96199	7.69724	7.95791	8.12578	8.20934	8.39465	8.10673	8.14356	8.32883	7.77487	8.16387	8.00477	7.62252	8.08192	8.05366	8.16916	7.79342	7.68301	7.9091	7.95216	7.58149	7.89147	7.8372	7.9661	7.86765	7.8848	8.23235	7.92665	7.78991	8.26105	7.86688	7.7017	8.05023
1416825_at	Snta1	7.89334	7.94251	7.78763	7.88072	8.16679	8.27937	7.69657	7.33838	7.80487	7.50425	7.61049	7.47201	7.85207	7.9964	7.68662	8.02668	7.93387	7.87343	7.88289	7.9137	7.93227	7.72357	7.70846	7.63788	7.44721	7.95992	7.81864	7.38342	7.80113	7.86767	7.89609	7.94079	7.76432	7.88435	7.63735	7.7705	7.64067	7.87092	7.5682	7.59784	7.50552	7.7306	7.69373	8.11786	7.99682	7.90304	8.07955	8.04462
1416826_a_at	Med20	9.19836	9.1968	9.18982	8.86531	8.99714	8.97754	9.08215	9.61781	9.02537	9.09938	9.09168	9.06486	8.42511	8.07357	8.45545	8.57053	8.16328	8.50812	8.64256	8.59531	8.85534	8.17236	8.36276	8.25363	9.49805	8.436	8.43414	9.28169	8.49236	8.34669	8.56531	8.98266	8.89516	8.31863	9.02925	8.8883	9.10396	8.53732	9.23594	9.09633	8.84355	9.01619	8.53343	8.23967	8.75022	8.51997	8.28762	8.71724
1416829_at	Atp5b	13.4061	13.4316	13.3546	13.3711	13.4382	13.3506	13.4337	13.3282	13.4622	13.4605	13.3787	13.4108	13.4665	13.5581	13.4319	13.4167	13.4319	13.4277	13.4202	13.4248	13.4429	13.4785	13.4951	13.4534	13.4609	13.4162	13.412	13.4262	13.4024	13.4174	13.4384	13.5023	13.542	13.425	13.394	13.5327	13.4693	13.4159	13.4188	13.4347	13.309	13.304	13.462	13.5154	13.3604	13.4658	13.4434	13.4689
1416830_at	0610031J06Rik	9.22566	9.2052	9.05464	9.62664	9.61979	9.58908	9.73435	9.43733	9.64666	9.65877	9.66823	9.59095	9.50814	9.83907	9.58535	9.47913	9.75688	9.51822	9.22159	9.5054	9.29572	9.32889	9.391	9.27452	10.1407	9.54651	9.44817	10.3018	9.61703	9.55331	9.56988	9.89705	9.7264	9.41973	9.69046	9.77162	9.63924	9.74347	9.63298	9.58289	9.77425	9.62679	9.9018	9.89609	9.51995	9.81854	9.7443	9.42502
1416831_at	Neu1	5.8462	6.20927	5.69233	6.17773	6.34382	6.4539	6.35883	5.89281	6.27748	6.62635	5.90793	6.07441	5.72636	6.59944	5.84742	5.73243	6.23315	6.10319	5.81855	5.7398	5.81083	5.80263	5.81595	5.6996	7.53777	5.80947	5.91756	7.53037	5.77983	5.70477	6.07892	6.07255	5.91743	5.76758	6.02868	5.58096	6.43091	5.66631	6.11776	6.20761	5.63906	5.84107	7.03784	6.25972	5.91446	6.88793	6.14568	6.01496
1416835_s_at	Amd1	10.739	10.7687	10.8706	10.8229	10.777	10.6395	10.8087	10.9991	10.7395	10.7625	10.6305	10.7389	10.9886	10.9079	10.8654	11.1562	10.59	11.0146	10.9199	11.0213	11.016	11.0185	10.8736	10.8458	10.6466	11.1086	11.0632	10.5326	10.9798	11.0534	11.1489	10.711	10.9186	11.1332	10.7376	10.9857	10.8455	10.782	10.8385	11.0041	11.0849	10.6078	10.8597	10.9434	10.7056	10.977	10.7405	10.9077
1416836_at	Lrp10	8.27657	8.32667	7.98808	8.27632	8.46257	8.39147	8.51934	7.80786	8.59014	8.54732	8.44115	8.45084	8.42069	8.95252	8.54581	8.3669	8.94066	8.47683	8.51628	8.80115	8.38098	8.60553	8.78723	8.55903	9.25348	8.51097	8.31868	9.31815	8.65257	8.55418	8.62639	8.57253	8.55891	8.52283	8.3923	8.35326	8.59304	8.42027	8.29273	8.53028	8.2413	8.43577	8.75142	8.48593	8.63375	8.94866	8.58612	8.58356
1416837_at	Bax	11.5208	11.4781	11.1153	11.5544	11.5125	11.2449	11.6205	11.4132	11.5412	11.4998	10.921	11.5387	11.3819	11.5494	11.7726	11.4946	11.5459	11.7874	11.459	11.2854	11.5197	11.6954	11.4435	11.6362	11.3139	11.4913	11.4929	10.5954	11.3871	11.6197	11.344	11.765	11.6207	11.4609	11.5085	11.6752	11.4249	11.5225	11.5725	11.4565	11.5573	10.857	11.5016	11.5998	11.6409	11.4966	11.6327	11.5565
1416838_at	Mut	9.58507	9.53997	9.09308	9.64439	9.58517	9.44435	9.75689	9.86338	9.95158	9.68156	9.66351	9.84802	9.76569	9.73828	9.84475	9.74955	9.73535	9.83286	9.93029	9.79953	9.94176	9.72493	9.58077	9.85254	9.6994	9.93368	9.80984	9.28181	9.85627	9.81907	9.708	9.84686	9.77351	9.62341	9.98561	9.93528	9.86186	9.9947	9.83769	9.7088	9.74499	9.37611	9.88354	9.84639	9.77951	9.74588	9.89037	9.78112
1416840_at	Mid1ip1	9.39495	9.57545	9.61543	9.10544	9.41078	9.49076	9.20033	8.56405	9.34324	9.16263	8.96831	9.32624	8.85646	9.46982	8.60426	8.90017	9.18589	8.85064	9.04978	8.9435	8.70364	8.50613	8.32178	7.98981	8.5279	8.50491	8.44964	8.54679	8.65178	8.39953	8.85835	8.6065	8.61272	8.77433	8.32661	8.4626	9.49387	8.47037	9.15279	9.70853	8.72095	9.41193	8.80212	8.7968	8.87837	8.74818	8.69705	8.96136
1416841_at	1110059E24Rik	8.98713	8.82731	8.83427	9.08844	9.17738	9.24081	8.97097	9.4241	8.83277	8.73952	8.99916	8.79924	8.80557	8.6158	8.65098	8.89056	8.96625	8.64797	9.09461	9.06065	9.38891	8.84317	9.17018	9.22897	9.00765	9.07873	9.0826	8.77893	9.00565	9.08768	9.06182	9.02532	8.89978	8.71015	9.12949	8.90079	8.56549	9.28657	8.86268	8.66386	9.24748	8.93451	9.18126	8.7314	9.30217	8.97261	8.97235	9.08809
1416842_at	Gstm5	5.89723	6.39528	6.6644	6.36353	6.12839	6.9187	6.83558	6.68996	6.55813	6.67944	6.54843	6.1963	6.66183	6.70936	6.46398	6.89898	6.52117	6.24052	6.23924	6.25925	6.22821	6.11025	6.25314	6.26694	7.40966	6.37976	6.28437	7.17734	6.40108	6.06588	6.91177	7.17801	6.35987	6.69222	7.31391	6.29683	6.68807	6.23376	6.35044	6.72052	6.73383	6.57373	7.06426	6.68725	6.50626	6.96428	6.79405	6.35439
1416843_at	Pde6d	8.16705	8.35779	8.07856	8.28382	8.18252	8.13727	8.11738	8.25239	8.04518	8.09593	8.15659	7.8379	8.16511	8.58218	8.10278	8.15146	8.39369	8.08676	8.41103	8.52824	8.60655	8.29453	8.41599	8.40621	8.3892	8.14467	8.07067	8.13914	8.34633	8.12757	8.48344	7.91767	7.8966	8.20177	7.99338	7.55108	8.20637	7.8373	8.14981	7.98059	8.13145	8.02647	8.22504	8.15026	8.25348	8.06631	7.94029	7.94745
1416845_at	Tmem132a	7.20339	7.1718	7.18899	7.70509	7.42837	7.56183	7.14324	6.77712	7.22356	7.07482	7.19413	7.37319	7.53335	7.44254	7.57485	7.52897	7.46463	7.51759	7.4909	7.48837	7.32878	7.74755	7.63424	7.83871	7.67165	7.48938	7.51898	7.62071	7.39058	7.40902	7.69972	7.21356	7.49809	7.56382	7.43291	7.54247	7.32246	7.68095	7.11606	7.45542	8.07677	7.45773	7.53423	7.72091	7.62334	7.56657	7.79153	7.53855
1416848_at	Ubl5	8.32419	8.43197	8.25724	8.39647	8.43165	8.43416	8.30767	8.54201	8.40705	8.31514	8.44482	8.50418	8.16951	8.39427	8.26287	8.10947	8.05048	8.20037	8.40204	8.18285	8.29461	8.12281	8.18511	8.08806	8.52346	8.31438	8.13615	8.64693	8.31666	8.39455	8.37372	8.41172	8.35221	8.28809	8.40466	8.05977	8.36759	8.06398	8.43821	8.32224	8.50896	8.5356	8.44828	8.26842	8.33255	8.31115	8.13697	8.26941
1416853_at	Ncdn	7.38223	7.00381	6.88521	6.82671	7.06666	6.75962	7.30762	6.21844	7.64511	7.41699	7.21958	7.40291	7.38691	7.52639	6.85356	7.70183	7.09034	7.47296	7.34329	7.50884	7.12689	7.24593	7.14873	7.00782	7.59607	7.50112	7.5217	7.59369	7.1915	7.15615	7.53675	7.64574	8.00283	7.59415	7.12895	8.01848	7.42985	7.43206	7.20903	7.79448	7.34925	7.43311	7.17993	7.67203	7.6616	7.71442	7.60446	7.68889
1416856_at	3230401D17Rik	9.83743	9.88532	9.85639	9.96492	9.97189	9.91746	10.0187	10.2453	9.90528	9.89178	9.95206	9.93632	9.83094	9.87316	9.89806	9.87059	9.99896	9.98746	9.75047	9.70067	9.89312	9.78058	9.70301	9.84142	9.88907	9.79134	9.66007	9.80461	9.91218	9.91648	9.93064	9.85424	9.88305	9.85063	10.0254	9.86545	9.86195	9.91179	10.0291	9.7615	9.75605	9.85386	9.99971	10.0083	9.94445	9.85071	9.99058	9.83864
1416857_at	Sdf2	9.25324	9.37516	9.04976	9.17397	9.19638	9.03249	9.30793	9.52638	9.17282	9.24689	9.21814	9.19724	8.99999	9.4242	9.17066	9.00633	9.5203	9.1321	9.19207	9.15334	9.31426	8.64457	8.67571	8.7644	9.58096	9.01763	9.04126	9.61459	8.98931	8.95353	9.12856	9.20037	9.08003	8.80531	9.06448	8.92168	9.33727	9.08328	9.42054	9.33143	9.36132	9.42971	9.39009	9.11104	9.25771	9.12683	9.14479	9.08905
1416859_at	Fkbp3	11.1256	11.1682	11.2476	11.2424	11.1923	11.3106	11.2518	11.4429	11.2986	11.2377	11.3248	11.2227	11.3729	11.4168	11.2098	11.3099	11.3555	11.1994	11.2113	11.1034	11.27	11.0813	11.0818	11.2146	11.0436	11.0984	10.9917	10.8868	11.1511	11.0171	11.3109	11.4467	11.3438	11.2258	11.47	11.2298	11.1824	11.4394	11.329	11.0491	11.3979	11.3815	11.0595	11.4977	11.222	11.028	11.4934	11.1392
1416860_s_at	Ing1	10.2845	10.3431	10.3304	10.2767	10.3069	10.0436	10.2893	10.4826	10.2351	10.2137	10.2669	10.3268	10.0526	10.1146	10.362	9.96315	10.4709	10.2901	10.1321	10.0501	10.0869	10.1638	10.126	10.3678	10.4081	10.0579	9.96357	10.1464	10.2967	10.1633	9.96277	10.2408	9.92108	9.92589	10.4537	10.0122	10.2532	10.2955	10.2863	10.2048	9.76288	10.1349	10.0371	10.0539	10.1133	9.98349	10.3244	9.89419
1416862_at	Stam	7.03387	6.87575	6.81733	6.88587	6.95046	7.07102	7.32501	7.43646	7.35775	7.28187	7.12335	7.2314	6.79573	7.17832	6.79149	6.99309	7.13281	6.72113	7.11379	6.78158	7.25337	6.9195	6.49952	7.07154	7.02222	6.96089	7.17757	6.7877	6.94526	6.6514	7.18493	7.24876	7.14362	6.82204	7.21432	7.33933	7.2364	7.05394	7.40175	7.17232	6.8436	6.89932	6.95015	7.09166	6.79849	6.73598	7.07706	6.7464
1416864_at	Surf6	9.04873	8.82226	8.82143	8.80789	8.89088	8.81422	8.9769	8.69075	9.15639	8.90609	8.57276	9.0428	8.79939	9.02172	8.8709	8.94198	8.9832	9.02518	8.78736	8.78531	8.79562	8.37144	8.56615	8.33069	9.22128	8.74341	8.65582	8.76499	8.85815	8.68575	9.0966	9.10839	9.0923	8.95345	8.95738	8.97522	9.05864	9.15071	9.02689	9.09131	9.10646	8.75932	8.89847	9.1456	8.82708	8.93809	9.13126	8.92105
1416865_at	Fgd1	9.39389	8.95399	9.24088	9.42984	9.20831	9.41309	9.05531	8.87465	9.29237	9.11495	9.09715	9.29299	10.0211	9.43993	9.26123	9.90325	9.26499	9.31673	9.4233	9.60074	9.46551	9.11894	9.41025	9.36657	8.51756	9.54173	9.53255	8.23782	9.41531	9.56075	9.65763	9.14008	9.65102	9.69955	9.1295	9.72376	9.11489	9.55801	9.15029	8.94652	9.28719	9.1666	9.14643	9.57435	9.70361	9.17271	9.53631	9.60716
1416867_at	Bet1	7.66876	7.78664	7.81523	7.79125	7.74592	7.80534	7.50582	7.85877	7.51641	7.49058	7.56906	7.45023	7.66911	7.68354	7.67384	7.49594	7.69239	7.57355	7.82345	7.51946	7.88489	7.49403	7.61889	7.70642	7.3627	7.53986	7.67665	7.11099	7.53363	7.62946	7.8437	7.55778	7.33679	7.5818	7.63149	7.3763	7.46964	7.62431	7.48844	7.27274	7.49604	7.4958	7.46653	7.54505	7.61443	7.40845	7.40848	7.60007
1416870_at	Dnal4	7.6729	7.63595	7.47538	7.41099	7.55908	7.48879	7.53209	7.02836	7.53692	7.58191	7.65602	7.47274	7.40727	7.59837	7.36052	7.80539	7.58522	7.42121	7.51402	7.74113	7.66478	7.73614	7.54445	7.62088	7.46136	7.51335	7.55023	7.45058	7.39982	7.49192	7.60346	7.21962	7.17009	7.41324	6.83012	7.25754	7.48929	7.03077	7.42046	7.59589	7.09243	7.64155	7.41066	7.23066	7.42128	7.43846	7.09705	7.56546
1416873_a_at	Cdk2	9.34643	9.57287	9.64297	9.55445	9.53005	9.6638	9.46205	9.55658	9.35579	9.43488	9.61989	9.57863	9.52323	9.4742	9.24798	9.49544	9.42176	9.28909	9.38783	9.5516	9.49494	9.32941	9.43929	9.31758	9.71398	9.44488	9.30979	9.77494	9.23158	9.3876	9.51478	9.63611	9.63017	9.31427	9.65687	9.63385	9.53149	9.69295	9.4838	9.50915	9.81051	9.43403	9.6642	9.67911	9.41324	9.46994	9.67552	9.42645
1416874_a_at	Paf1	8.1115	7.98952	7.93204	7.84977	8.0985	7.9633	8.24414	7.98075	8.14135	8.14275	8.28124	8.02746	7.92851	7.99741	7.91223	8.12158	7.88648	8.08938	7.96339	8.08509	8.1396	7.8626	7.98089	7.89168	7.97073	8.01622	7.91088	7.83122	7.94623	7.85246	8.03285	8.21938	8.10312	8.06175	8.28236	8.122	8.31327	8.15188	8.07042	8.18341	8.25775	8.17204	7.85674	8.11785	8.26449	7.86965	8.03675	8.1549
1416877_a_at	Mrpl51	11.9096	11.9696	11.8249	11.7843	11.9528	11.9043	11.6326	11.9679	11.7658	11.7632	11.6655	11.8157	11.8283	11.7181	11.6237	11.8747	11.7055	11.6517	11.8991	11.7732	11.8989	11.7345	11.7857	11.7861	11.6158	11.8375	11.7718	11.5362	11.9075	11.8735	11.8293	11.7779	11.7166	11.7927	11.6876	11.6967	11.727	11.722	11.7021	11.6357	11.4304	11.7554	11.7417	11.6319	11.8767	11.7669	11.5487	11.7519
1416883_at	Clptm1	9.92393	9.82024	9.67264	9.83502	9.81698	9.87258	9.87671	9.27681	9.88661	9.92119	9.78233	9.79532	10.0112	9.92655	9.84328	10.1115	9.87793	9.92025	9.80984	10.1851	9.75886	10.064	10.179	10.0899	9.8427	10.0998	10.0919	9.9736	9.9181	10.0361	10.0321	9.92318	9.99663	10.158	9.7878	9.90149	9.83898	9.77087	9.74732	10.0014	9.85795	9.85893	9.93438	9.89577	9.93304	10.1232	9.86548	9.98286
1416885_at	1110038F14Rik	9.39867	9.39684	9.45318	9.27561	9.48992	9.48309	9.69895	9.67681	9.65133	9.63268	9.65184	9.56318	9.51486	9.47279	9.27911	9.62637	9.32391	9.37265	9.47996	9.658	9.75487	9.43079	9.44839	9.38496	9.36815	9.49065	9.55772	9.46796	9.44882	9.72289	9.69189	9.21482	9.08051	9.70767	9.08602	8.99515	9.56454	8.87022	9.63716	9.45942	9.02026	9.58252	9.5375	8.79375	9.6204	9.38738	8.72373	9.62099
1416888_at	Fadd	7.43454	7.56499	7.30606	7.23635	7.43669	7.30553	7.37942	7.08107	7.32458	7.45286	7.33146	7.37227	7.50095	7.414	7.53115	7.61019	7.38598	7.45146	7.50932	7.78737	7.40873	7.62443	7.58811	7.40736	7.17052	7.73261	7.76436	7.3357	7.49933	7.53326	7.60398	7.42858	7.28739	7.83954	7.30871	7.5301	7.37065	7.56325	7.15787	7.44932	7.21052	7.43695	7.47955	7.49089	7.37147	7.62567	7.61618	7.5127
1416890_at	Wdr74	11.0617	11.0167	10.9703	10.9196	11.022	10.9901	10.9465	10.957	10.8928	10.9513	10.8891	10.8978	10.9601	10.6917	10.8401	11.0257	10.7357	10.9708	10.8372	10.9959	10.9196	10.6755	10.806	10.6592	10.7943	10.9159	10.9766	10.7356	10.8288	10.985	10.9127	10.7751	10.7685	10.9197	10.6369	10.6783	10.8979	10.6337	11.041	11.0524	10.8812	10.9819	10.8744	10.7292	11.0408	10.854	10.7213	11.0185
1416891_at	Numb	7.47092	7.43055	7.35953	7.76222	7.72489	7.77767	7.79283	7.64921	7.94346	7.81159	7.81307	7.70423	7.73532	8.04068	7.50667	7.79967	7.97127	7.65543	7.77235	7.82608	7.55759	7.98663	8.07837	8.00645	8.00387	7.35063	7.46645	7.84187	7.59425	7.49431	8.02638	8.11966	7.94023	7.91655	8.22612	8.12569	7.77486	7.88751	7.79132	7.8282	8.07588	7.85942	7.82094	8.21444	7.74784	7.79614	8.1314	7.7046
1416894_at	Hspbp1	9.27368	9.61245	9.47046	9.34939	9.38922	9.38518	9.70291	8.96165	9.47604	9.51905	9.6015	9.48366	9.22479	9.46352	9.34543	9.32537	9.63274	9.52478	9.52629	9.54772	9.40744	9.44464	9.50473	9.39727	9.27709	9.40659	9.40659	9.32054	9.31919	9.51059	9.34018	9.49572	9.10303	9.27693	9.2907	9.11927	9.66301	9.19162	9.4774	9.50716	9.07488	9.61992	9.38713	9.22993	9.47228	9.39444	9.21679	9.41906
1416896_at	Rps6ka1	10.1745	10.2169	10.1944	10.228	10.3428	10.1842	10.2174	9.70235	10.3625	10.3165	10.2494	10.336	10.1048	10.0348	10.1456	10.1645	10.1537	10.1768	10.2025	10.0849	10.1747	11.1305	10.9209	11.1499	10.5892	10.3669	10.2777	10.6065	10.6644	10.5564	10.1401	10.0895	10.3087	10.1458	10.0938	10.1207	10.3605	10.2037	10.2664	10.3613	10.0643	10.3882	10.3795	9.96365	10.4204	10.4164	9.95064	10.3147
1416900_s_at	Cers1 /// Gdf1	6.24799	6.13171	6.25715	6.31402	6.21778	6.3928	5.90918	5.44544	5.83616	5.75464	5.7907	5.72348	6.22798	6.04273	6.10577	6.09142	6.01449	6.38973	5.87081	6.1029	5.70093	5.98969	6.2122	5.94793	5.53842	6.03631	6.02595	5.8222	5.80136	6.06907	5.96856	5.91606	5.96887	6.14514	5.7921	5.93114	5.70052	5.99989	6.07191	6.0839	6.06258	6.25434	5.7668	6.59429	5.95476	6.11769	6.4789	5.94375
1416901_at	Npc2	10.2091	10.3729	10.3721	10.674	10.7261	10.872	10.6961	10.6889	10.7122	10.6792	10.7084	10.6439	10.3607	10.8414	10.1511	10.2905	10.698	10.1542	10.1783	10.5081	10.3935	10.1768	10.3832	10.1077	10.8415	10.1024	10.1495	11.014	9.98142	10.0468	10.5417	10.6667	10.2608	10.3806	10.6318	10.1872	10.5526	10.3907	10.5817	10.5763	10.6793	10.5766	10.7171	10.66	10.3013	10.5191	10.5758	10.2924
1416902_a_at	Cox5b /// LOC100046079	12.2252	12.3095	12.012	12.2267	12.2178	11.9933	12.2533	12.094	12.2795	12.3206	12.2352	12.3045	12.1128	12.1436	12.2157	12.006	12.1578	12.2071	12.2709	12.1157	12.3531	12.2063	12.1537	12.3007	12.3305	12.2101	12.1571	12.236	12.1244	12.2826	12.1611	12.3189	12.0092	12.0498	12.1643	11.9191	12.2267	12.033	12.2292	12.0617	12.0993	12.2402	12.2733	12.0174	12.2387	12.1906	12.069	12.1079
1416903_at	Nucb1	8.43266	8.60295	8.37901	8.28529	8.39398	8.25896	8.85527	8.04692	8.80809	8.75128	8.56349	8.49769	8.59023	9.00792	8.93034	8.61283	8.74912	8.87782	8.73217	8.73769	8.57564	9.19207	9.03867	9.05298	8.86042	8.70143	8.64054	8.75796	8.77883	8.57252	8.50917	8.66654	8.5074	8.476	8.54825	8.44246	8.9236	8.40793	8.66822	8.73551	8.3959	8.42217	8.763	8.57914	8.6418	8.71443	8.57929	8.57935
1416909_at	Pigyl	8.17678	8.73016	8.60501	8.22118	8.58253	8.62387	8.64365	8.58614	8.75059	8.60035	8.60275	8.82234	8.37984	8.7663	8.1309	8.21327	9.03437	8.01127	8.43869	8.27113	8.37989	8.09921	8.12329	8.13653	8.78589	8.22215	8.23338	8.77348	8.25749	8.3841	8.60669	8.54865	7.99958	8.5424	8.42666	8.04064	8.45294	8.18939	8.44211	8.14718	7.98631	8.3792	8.63742	8.33862	8.20738	8.45264	8.33889	8.24225
1416910_at	Dnajc15	10.9054	11.0719	10.0971	10.8278	10.9667	10.0781	10.9728	11.0865	10.9565	11.0787	11.0107	11.0213	10.0597	10.7773	10.7691	10.0601	10.8961	10.7413	11.0828	11.0672	11.1354	10.9884	11.0419	11.2262	10.6531	11.0003	10.969	10.5739	10.9397	11.0847	10.1546	10.2141	10.0756	10.09	10.1434	10.0175	11.0023	10.1262	10.9506	10.7863	9.92453	10.9202	11.0915	9.91404	11.0722	11.0196	10.1321	10.9351
1416911_a_at	Akirin1	8.94555	9.03794	9.35425	8.97459	9.04062	9.18548	8.54672	9.08138	8.54359	8.64274	8.90848	8.80131	8.49073	8.59073	8.28857	8.36839	8.82062	8.59092	8.77235	8.44907	8.73109	8.41948	8.79731	8.65217	8.8092	8.4001	8.21664	8.4879	8.84924	8.59166	8.73046	8.88088	8.64114	8.72928	9.06006	8.71371	8.65529	8.84805	8.65015	8.43881	8.68973	8.93094	8.4693	8.61063	8.80795	8.44108	8.72849	8.56597
1416914_s_at	Fam89b /// Sssca1	7.5161	7.7342	7.66244	7.27873	7.4519	7.52978	7.36875	6.86487	7.35182	7.41174	7.53395	7.62206	7.16612	7.34765	7.74935	7.47523	7.30895	7.81502	7.54812	7.35731	7.45126	7.74739	7.83235	7.79818	8.07682	7.573	7.5097	8.18398	7.79903	7.79114	7.34155	7.50331	7.30102	7.41131	7.40348	7.37839	7.74694	7.18334	7.54602	7.66487	7.12346	7.58794	7.26671	7.27614	7.69873	7.32073	7.24162	7.48836
1416915_at	Msh6	12.1671	12.14	12.1056	12.2282	12.2967	12.306	12.2224	12.244	12.4238	12.2211	12.2032	12.2933	12.5429	12.5089	12.3255	12.5252	12.2623	12.4999	12.4334	12.4576	12.2134	12.3823	12.5081	12.2578	12.0261	12.5458	12.4097	11.9952	12.5073	12.2641	12.4078	12.3222	12.6018	12.4984	12.2127	12.6155	12.3569	12.3832	12.2403	12.29	12.132	12.2624	12.2422	12.5828	12.4258	12.4553	12.3677	12.5835
1416916_at	Elf3	7.34536	7.68805	7.84829	7.94619	8.17628	8.28657	8.27028	7.45984	7.98953	8.42334	8.20371	8.21465	7.83376	7.4448	7.32199	7.89985	7.44633	7.43561	7.65616	7.75173	7.82678	7.26806	7.25968	7.33103	8.65017	7.89616	7.91522	8.81353	7.75834	7.76948	7.60283	7.94886	7.77121	7.70902	7.90608	7.8187	7.88177	7.59576	7.9566	8.07438	7.93058	8.11187	8.2042	7.74122	7.81421	8.34889	7.79797	7.6513
1416917_at	1700123O20Rik	9.52604	9.51113	9.61658	9.35456	9.43326	9.51863	9.62725	9.78259	9.65049	9.69582	9.65726	9.63313	9.55793	9.44889	9.48151	9.59701	9.57493	9.47295	9.5602	9.67707	9.69707	9.30925	9.35243	9.38897	9.60997	9.65849	9.7244	9.59741	9.69798	9.74039	9.84765	9.80398	9.69161	9.72299	9.67591	9.56069	9.58185	9.66419	9.68268	9.55243	9.74251	9.75681	9.6463	9.66025	9.61644	9.58949	9.56927	9.61952
1416918_at	Dlg3	6.48783	6.4058	6.37172	6.58594	6.68349	6.923	6.33582	6.08118	6.65361	6.36004	6.51487	6.44136	6.52907	6.75175	6.17711	6.71328	6.4721	6.45864	6.63447	6.93764	6.62376	6.53539	6.80075	6.83472	6.29717	6.66707	6.59358	6.14484	6.68661	6.47823	6.55408	6.66234	6.57038	6.64081	6.46592	6.41718	6.41949	6.5376	6.47158	6.70203	6.9035	6.66973	6.18166	6.87711	6.76873	6.40723	6.71905	6.65074
1416920_at	Rbm4	8.36425	8.14754	7.95693	7.90656	7.9182	7.48946	7.89026	7.87491	7.96124	8.01204	8.03824	8.16191	7.8289	7.03544	7.84536	7.97498	6.95679	7.88737	7.79822	7.75413	8.10152	7.83497	7.81216	8.15837	8.40158	8.14549	8.10449	8.22268	8.19403	8.1825	7.84009	8.02042	8.21766	7.74747	8.02454	8.30137	8.1622	7.88255	8.21274	8.12739	8.05128	8.24444	7.72698	7.60472	8.13454	7.78395	7.66575	8.21301
1416924_at	Bri3	9.09331	9.24635	9.23408	9.22227	9.32357	9.50813	9.60607	8.64821	9.53008	9.65656	9.61846	9.46246	9.27962	10.1902	9.10309	9.1895	10.009	9.13984	9.15761	9.22235	8.98356	9.12425	9.1163	9.03492	9.67573	8.98219	9.01116	9.49481	8.8189	8.8866	9.19811	9.67762	9.23388	9.266	9.33406	9.02089	9.39338	9.16128	9.20741	9.28548	8.97104	9.54123	9.23267	9.53848	9.1943	9.26983	9.31225	9.14906
1416926_at	Trp53inp1	11.2075	10.8427	10.554	11.903	11.3474	11.3509	11.5921	11.792	11.6425	11.6122	11.6746	11.7059	11.3349	11.7837	11.9713	11.3135	11.9344	11.8851	11.459	10.8358	11.5368	11.6243	11.1402	11.6746	11.8527	11.3906	11.2816	11.6614	11.4281	11.3852	11.7289	11.8109	11.8806	11.3729	11.8688	11.9858	11.0991	12.1746	11.6544	11.1057	12.342	11.5753	11.8839	11.9389	11.7958	11.6495	12.0018	11.6226
1416929_at	Rbm12	6.69419	6.91731	6.98696	6.62107	6.84819	6.67161	6.9535	7.51982	6.9024	6.89134	6.82047	6.98353	6.55801	6.71252	6.74493	6.6661	6.63474	7.08824	6.98203	6.54426	6.83971	6.71034	6.84532	6.57006	7.02497	6.77718	6.59154	6.61479	6.60201	6.35736	6.725	7.04589	6.73904	6.53843	6.89136	6.72162	6.94244	6.80026	6.82687	6.90241	6.85815	6.90454	6.54963	7.2832	6.54139	6.53406	7.01454	6.77052
1416932_at	Cog2	8.50845	8.42361	8.44513	8.25703	8.34018	8.31978	8.55927	8.36255	8.43136	8.54905	8.29797	8.45044	8.45242	8.14898	8.56983	8.47756	8.35583	8.48592	8.42852	8.69157	8.60312	8.35596	8.47081	8.49614	8.42669	8.4462	8.48591	8.33717	8.3328	8.60118	8.41292	8.4272	8.36915	8.41921	8.33781	8.39785	8.373	8.4879	8.37751	8.37854	8.58359	8.32897	8.51809	8.32743	8.54488	8.25421	8.41965	8.40441
1416933_at	Por	8.41605	8.52239	8.55733	8.56359	8.64313	8.70224	8.62854	8.20856	8.66182	8.56121	8.45336	8.61893	8.61586	8.77046	8.31919	8.5546	8.7924	8.44492	8.50759	8.55495	8.38085	8.52035	8.55637	8.55405	8.77545	8.54732	8.43711	8.65919	8.35397	8.50411	8.81597	8.52854	8.52508	8.70993	8.47141	8.35119	8.71139	8.49766	8.61511	8.7247	8.81094	8.63974	8.67544	8.52546	8.69143	8.63358	8.68702	8.5326
1416937_at	Gabarap	9.70415	9.96447	9.54878	10.2208	10.0895	9.91744	10.373	9.76891	10.275	10.3972	10.393	10.2099	10.0061	10.5238	10.2719	9.94934	10.305	10.3324	9.92147	9.98547	9.77506	10.014	9.89912	10.0749	10.8291	10.0163	9.9018	10.9217	9.87571	9.73716	9.85537	10.4753	10.0589	9.94005	10.1495	10.137	10.0861	10.0214	10.0848	10.0578	10.0153	10.2268	10.2205	10.4	10.1177	10.3461	10.3284	10.0295
1416938_at	Chchd1	11.1808	11.2582	11.0186	11.092	11.1634	11.0571	11.0719	11.162	10.9451	11.0179	11.1251	11.0425	10.9571	10.8914	11.0566	10.8801	10.9866	10.9107	11.1878	11.0093	11.2451	11.0806	11.1139	11.1838	10.8323	11.0237	10.963	10.6444	10.9615	11.0698	11.0146	11.1049	10.8919	10.9202	10.9992	10.9171	11.0253	11.0658	11.0903	10.9688	11.0365	11.1116	11.0791	10.9501	11.0434	10.9403	10.9752	10.9692
1416939_at	Ppa1	12.0878	12.061	12.0286	12.0611	12.0657	12.1374	11.9819	12.0237	11.9731	11.9539	11.8713	12.0054	12.1135	11.8666	12.0146	12.1224	11.953	11.8673	12.1868	12.2437	12.3199	12.1701	12.2324	12.2503	11.8357	12.181	12.2093	11.8022	12.1401	12.2422	12.2169	11.9851	12.0039	12.1649	12.0314	11.9716	12.0053	12.0662	12.0276	12.0364	12.1728	11.8555	12.2063	12.0441	12.1069	12.0598	12.0603	12.0425
1416943_at	LOC100503235 /// Ube2e1	10.972	10.865	10.9851	11.0792	10.7998	10.9197	10.3092	10.7633	10.3206	10.5172	10.4432	10.35	10.4688	10.3848	10.6317	10.3274	10.4105	10.7	10.6581	10.4001	10.5602	10.3007	10.3133	10.3211	10.52	10.5467	10.4281	10.2834	10.6009	10.5069	10.44	10.3192	10.2014	10.3327	10.2605	10.1082	10.3695	10.4017	10.3301	10.3961	10.5816	10.6348	10.4613	10.4021	10.53	10.476	10.4513	10.4646
1416946_a_at	Acaa1a /// Acaa1b	8.06355	8.45502	8.22853	7.87009	7.98768	7.83028	8.81092	8.34397	8.63098	8.74336	8.61303	8.51716	8.22974	8.65538	8.05321	8.34004	8.41926	8.26503	8.46677	8.46473	8.40933	8.58516	8.55565	8.51463	8.74047	8.45794	8.31878	8.45107	8.18669	8.35623	8.36105	8.60994	8.42672	8.40107	8.33889	8.32558	8.7215	8.44998	8.50828	8.56923	8.10995	8.62652	8.5057	8.63619	8.48699	8.5625	8.48895	8.53357
1416948_at	Mrpl23	9.85242	10.2199	10.1956	10.0666	10.1982	10.2452	10.4274	9.95096	10.1535	10.3971	10.319	10.204	9.97982	10.1369	9.94017	9.91594	10.1102	9.80966	10.0305	9.96826	10.1825	9.80733	9.9242	9.9459	9.56631	9.93943	9.9819	9.56396	9.91828	10.0608	10.1947	10.4121	10.0284	10.0799	10.3421	9.86712	10.2219	10.0146	10.1237	10.1597	10.2306	10.3344	10.2859	10.0484	10.3066	10.1123	10.0089	10.2001
1416949_s_at	Slc39a7	9.46074	9.37335	9.40206	9.36032	9.40764	9.36095	9.40123	9.06924	9.51574	9.42872	9.40198	9.48666	9.55583	9.55754	9.31661	9.70654	9.34149	9.52963	9.38524	9.54512	9.44323	9.62998	9.66131	9.59585	9.80716	9.49857	9.41329	9.99301	9.49615	9.43802	9.76917	9.71379	9.69761	9.76108	9.41895	9.70731	9.52002	9.59751	9.39743	9.58469	9.73735	9.53645	9.5683	9.71237	9.54692	9.67056	9.69182	9.60044
1416953_at	Ctgf	9.8196	8.90801	9.05823	9.55387	9.30643	9.09394	9.10262	8.84422	8.85078	9.20482	9.18933	9.11207	9.8835	10.1067	10.809	9.65413	10.1237	10.579	9.92503	9.77387	10.0621	10.2185	10.1574	10.2122	10.7359	9.59196	9.39259	10.7175	9.84059	9.7338	9.78838	8.95811	9.00197	9.82229	9.13785	8.93792	8.97372	9.44174	9.16348	9.82025	10.9008	10.3442	9.93323	9.30373	9.86308	9.5953	9.31334	9.76958
1416954_at	Slc25a10	7.66098	7.65543	7.73981	7.49715	7.53139	7.46849	7.6713	7.43523	7.60301	7.63893	7.62703	7.58707	7.67704	7.20303	7.62543	7.70216	7.33179	7.59926	7.73826	7.80742	7.69885	7.39637	7.57925	7.7406	8.15193	7.57378	7.74578	7.98039	7.65179	7.69823	7.64295	7.58277	7.50844	7.73621	7.47553	7.55862	7.60579	7.64906	7.52642	7.70362	7.51918	7.51258	7.88371	7.1734	7.55512	7.64939	7.51153	7.47615
1416958_at	Nr1d2	8.90898	8.71712	8.73665	8.91454	8.92311	8.83919	9.05216	9.13831	8.89944	8.9355	9.06349	8.87259	9.00755	9.244	9.03185	9.12192	9.22008	9.13362	8.99119	8.7406	8.99549	8.87235	8.66136	8.82079	8.59868	8.63641	8.56262	8.62487	9.0448	8.8894	9.2823	8.82198	8.76257	8.88249	9.04138	8.79663	9.04776	9.06597	9.05012	8.91363	9.31105	8.86628	8.98794	9.3545	8.96147	8.76162	9.2738	8.90928
1416960_at	B3gat3	7.43378	7.38462	7.28218	7.59295	7.61743	7.48181	7.52327	6.95326	7.56602	7.51287	7.57044	7.5235	7.45962	7.95009	7.5302	7.53636	7.65458	7.8092	7.49697	7.74269	7.27345	7.49898	7.52083	7.39662	8.25594	7.48532	7.44146	8.1632	7.457	7.50201	7.47543	7.47041	7.28616	7.45549	7.43968	7.32078	7.70459	7.29738	7.33551	7.66239	7.26122	7.57908	7.57584	7.69237	7.60678	7.80305	7.45008	7.54878
1416962_at	Rcc1	9.9234	9.90909	9.8237	9.76199	9.95706	9.86045	9.97885	9.45862	10.0297	10.0501	10.0805	10.0044	9.97508	9.83641	9.82094	10.1296	9.72388	10.0384	10.0468	10.1799	9.85167	10.2243	10.2795	10.1429	9.8672	10.1939	10.1385	9.80298	10.1188	10.0538	10.0032	9.95412	9.93342	10.1332	9.76432	9.91232	10.1208	9.79411	9.83258	10.1473	9.62282	10.0451	9.75505	9.91798	10.0817	10.0078	9.86777	10.1804
1416963_at	Ubac1	10.3515	10.4374	10.2893	10.5494	10.5274	10.5047	10.4085	10.1404	10.302	10.454	10.4041	10.2311	10.3642	10.3698	10.4789	10.3479	10.4865	10.2889	10.3827	10.4747	10.3787	10.0795	10.1778	10.1424	10.4396	10.3569	10.3152	10.3869	10.3744	10.3532	10.3472	10.2516	10.1622	10.207	10.3737	10.0684	10.2996	10.2446	10.3627	10.2375	10.3048	10.4106	10.4035	10.1271	10.5017	10.244	10.2124	10.3632
1416964_at	Eefsec	8.76114	9.22419	9.01311	8.85304	8.98966	9.05969	9.43993	8.78822	9.41321	9.50822	9.34647	9.33719	9.32058	9.54047	8.86788	9.24409	9.29334	8.97175	9.3454	9.35028	9.1461	9.17081	9.22776	9.13545	8.91505	9.02182	9.0562	8.87833	9.11599	9.18476	9.29955	9.49189	9.19928	9.3012	9.42855	9.04119	9.37593	9.3306	9.11281	9.21502	8.84068	9.01939	9.10184	9.52737	9.21264	9.22709	9.45046	9.1409
1416965_at	Pcsk1n	8.93211	8.25678	8.4403	9.22983	8.58666	8.93994	8.77925	7.69141	8.61081	8.9332	8.84453	8.41682	8.62551	8.40557	8.08685	8.79865	8.48446	8.19679	8.25701	8.64773	8.32297	8.05834	8.38291	8.15526	7.40018	8.47616	8.56333	7.54477	8.3694	8.61225	8.45534	8.51699	8.22257	8.59592	8.27497	8.1916	8.07584	8.20676	8.21326	7.5994	6.96287	7.92204	8.20212	8.1947	9.09165	8.46038	8.25399	8.93141
1416967_at	Sox2	12.2037	12.266	12.3719	12.5638	12.2771	12.284	12.1197	12.3245	12.2461	12.1647	12.2937	12.1381	12.3306	12.3338	12.2233	12.3132	12.3269	12.3627	12.3831	12.1556	12.0512	11.3668	11.6962	11.6192	12.0253	12.1761	12.0964	11.551	12.248	12.1263	12.1566	12.2096	12.2385	12.1306	12.3709	12.1616	12.1398	12.6079	12.1738	11.788	11.8025	11.8274	12.0659	12.5558	12.1902	12.0757	12.6622	12.1752
1416968_a_at	Hsd3b7	6.77053	7.06281	6.70331	6.94975	7.18437	7.08703	7.10505	6.87407	7.00074	6.85614	6.60955	6.65093	6.4798	7.23755	7.29095	6.56368	7.30882	7.10713	6.95512	7.00565	6.89983	8.35743	8.26396	8.37081	6.98032	6.86799	6.60146	6.88314	6.95344	6.59671	6.62485	6.9394	6.78686	6.48475	6.94372	6.76031	7.16901	6.62395	7.18809	7.20861	6.80484	7.26591	6.88643	6.84482	6.90611	6.83386	6.86034	6.99286
1416969_at	Gtse1	10.5027	10.2082	9.87135	10.5274	10.3944	10.2412	10.684	10.1934	10.9213	10.7813	10.6767	10.77	10.7502	10.8969	11.0169	10.9244	10.6406	11.0666	10.681	10.6393	10.6671	11.123	10.8342	11.0459	10.5725	10.948	10.9053	10.6631	10.778	10.8826	10.8092	10.5024	10.7351	10.8971	10.1739	10.7641	10.5602	10.3192	10.651	10.6495	10.1574	10.5225	10.9111	10.505	10.9845	11.0356	10.371	11.1014
1416971_at	Cox7a2	11.9257	11.938	11.7565	11.9952	11.9939	11.895	12.0292	12.385	12.0829	12.0901	12.102	12.0832	11.8458	11.9435	11.9605	11.8243	11.9912	11.8889	12.0027	11.8853	12.065	11.9793	11.9058	12.0253	12.1744	11.8249	11.8962	12.1474	11.9568	11.92	11.9986	12.1082	11.9234	11.9578	11.9834	11.8087	12.0125	11.9995	12.0982	11.9011	12.0033	12.1984	12.0352	11.9697	11.8965	12.0343	11.9496	11.9082
1416972_at	LOC100045968 /// LOC100862468 /// Nhp2l1	12.0613	12.0216	12.0108	11.7801	11.944	11.7953	12.02	12.0422	12.0474	12.0456	12.0274	12.046	12.0349	11.8735	11.996	12.1099	11.8857	12.024	12.1012	12.2676	12.2668	11.9435	11.9727	11.9269	11.9698	12.2256	12.2823	12.0483	12.1792	12.1699	12.0638	11.5218	11.662	12.1331	11.4715	11.6992	12.0501	11.6046	12.0209	12.1338	11.6175	11.9871	12.0995	11.5413	12.028	12.0513	11.5933	12.0606
1416976_at	Stam2	7.42713	7.26126	7.36202	7.50673	7.5265	7.38736	7.48395	7.70678	7.42359	7.40224	7.40887	7.3627	7.43307	7.53577	7.30564	7.4849	7.50673	7.48192	7.51809	7.53585	7.46707	7.53992	7.53325	7.52691	7.72366	7.51479	7.50663	7.44624	7.6492	7.52292	7.49134	7.70235	7.53184	7.51679	7.81091	7.67169	7.42808	7.81672	7.34184	7.51855	7.60333	7.46823	7.30731	7.75222	7.23874	7.36085	7.76701	7.35657
1416978_at	Fcgrt	6.24417	6.58141	6.78724	6.75263	7.10216	7.10248	6.41152	6.25758	6.21873	6.34346	6.17877	6.46872	6.34435	6.72336	5.71272	6.21558	6.80892	5.54339	6.78783	6.9788	6.75398	6.47921	7.25492	6.57823	5.92446	6.61198	6.5563	5.6655	6.52386	6.6613	6.66161	6.27043	6.05737	6.53004	5.96721	5.76537	6.52632	6.26577	6.13388	6.48054	7.244	6.52078	6.59164	6.17725	6.16679	6.41464	6.38451	6.51733
1416979_at	Pomp	11.5411	11.6054	11.5246	11.3759	11.4576	11.4045	11.5614	11.7434	11.4656	11.4918	11.4873	11.4701	11.3231	11.7469	11.2977	11.3745	11.8205	11.2584	11.3832	11.2955	11.5861	10.8153	10.8148	10.777	11.5761	11.3752	11.4651	11.6158	11.3491	11.3745	11.4191	11.4612	11.4046	11.3844	11.3697	11.3387	11.4618	11.4356	11.5906	11.5536	11.6106	11.6555	11.6129	11.3322	11.3945	11.426	11.3807	11.4787
1416982_at	Foxo1	8.02264	8.02574	7.75674	8.23811	7.96731	7.80899	7.95638	7.73625	7.98871	7.8545	7.91283	7.90527	7.60415	8.01329	7.78151	7.79834	7.90936	8.0533	7.63829	7.70278	7.6003	8.00018	7.829	7.86187	7.90652	7.82225	7.57878	7.95734	7.63757	7.69921	7.47406	7.95012	7.79693	7.59943	7.80364	8.07435	8.13835	7.44328	7.87303	8.30539	7.91915	8.36408	7.70813	7.84772	7.77725	7.97114	7.71218	7.79337
1416984_at	Mrps18a	9.60812	9.70686	9.64289	9.48657	9.65424	9.66247	9.83028	9.6698	9.78765	9.93645	9.77468	9.80686	9.62291	9.78096	9.73483	9.65427	9.88813	9.75891	9.91161	9.96434	9.92391	9.42168	9.63279	9.56833	10.1419	9.78081	9.83721	9.94771	9.77474	9.81207	9.9686	9.81273	9.46098	9.82298	9.73211	9.3546	9.73848	9.63646	9.69111	9.68732	9.62188	9.55188	9.88139	9.58504	9.89245	9.86954	9.69431	9.66836
1416988_at	Msh2	11.4079	11.397	11.3565	11.5582	11.5381	11.424	11.4165	11.3621	11.3081	11.3942	11.3631	11.4125	11.4011	11.5511	11.3812	11.3882	11.4387	11.2144	11.3021	11.428	11.29	11.1566	11.3594	11.1857	11.2236	11.2852	11.3388	11.1974	11.2612	11.2842	11.3404	11.373	11.2525	11.3075	11.1864	11.2468	11.4014	11.3194	11.4117	11.4237	11.4539	11.3647	11.3611	11.3152	11.4925	11.3125	11.2871	11.4247
1416989_at	Vps53	8.64336	8.62431	8.43464	8.66709	8.72681	8.47124	8.77131	8.50763	8.68039	8.86242	8.64809	8.57044	8.75569	8.75248	9.00173	8.73794	8.69392	8.87252	8.73557	8.92906	8.76686	8.63311	8.8063	8.59022	9.00908	8.90607	8.9259	8.97407	9.11924	8.79027	8.89728	8.57756	8.57673	8.63873	8.67223	8.36525	8.99093	8.6107	8.64024	8.84481	8.63078	8.70788	8.86393	8.62396	9.03852	8.74748	8.78256	8.68477
1416990_at	Rxrb	9.62616	9.50339	9.56446	9.59776	9.67776	9.55056	9.55777	9.05095	9.52931	9.58068	9.68943	9.61893	9.39921	9.35694	9.50604	9.35835	9.36928	9.53147	9.42792	9.31899	9.29354	9.15518	9.15055	9.24724	9.6167	9.19963	9.35725	9.47521	9.32504	9.28995	9.4059	9.5812	9.31561	9.26659	9.65756	9.2747	9.5432	9.48889	9.51174	9.53851	9.34634	9.75885	9.12656	9.36601	9.56892	9.04589	9.32366	9.3283
1416991_at	Mto1	9.04122	8.92247	8.81737	9.12859	9.0503	9.03906	8.76723	8.7436	8.83285	8.78436	8.90503	8.95245	9.04455	8.78547	8.9024	8.96849	8.82887	8.85593	8.99499	9.0515	9.13245	8.96779	8.99055	9.09087	8.71167	9.01838	9.0125	8.70007	9.0061	8.97829	8.92961	8.93494	8.97231	8.80909	9.08373	9.02359	8.72899	9.02919	8.95653	8.61872	9.14337	8.8723	8.87142	9.09109	9.12288	8.81992	9.07141	9.02714
1416992_at	Mfng	7.28791	7.81502	7.82326	7.76854	7.79836	8.00299	7.59232	7.25945	7.78642	7.60996	7.69468	7.89835	7.7857	8.06721	7.43586	7.86373	7.97621	7.67155	7.58895	7.81517	7.57041	8.93338	8.69717	8.59177	7.87795	7.44196	7.29337	7.98599	7.61661	7.71339	7.93749	7.27364	6.94406	7.93062	7.03901	7.23298	7.78691	7.13724	7.60747	8.18487	7.68936	8.11592	7.77345	7.27375	7.64345	7.91907	7.34934	7.73795
1416995_at	Pacsin3	7.06346	7.06071	7.19358	7.14744	7.17455	7.32716	7.07327	6.47916	6.83701	6.80926	6.89696	6.78585	6.99405	7.21563	6.76647	6.59387	7.08565	6.79583	6.8334	6.68466	6.73668	6.99072	6.94339	6.91327	6.88686	6.91586	7.03712	6.73828	6.80225	6.67721	6.92284	6.89148	6.81182	6.8596	6.61647	6.82389	6.94958	6.76603	6.88074	6.95538	6.76228	7.20796	6.88874	6.93134	6.84244	6.92504	6.73597	7.10695
1416996_at	Tbc1d8	6.42116	6.52998	6.08442	6.84619	6.41262	6.45506	7.35611	6.94078	7.30951	7.44474	7.1672	7.1293	6.9475	7.9502	6.97297	7.08758	7.29632	7.16589	7.06705	6.97847	6.82279	7.31331	7.12509	7.43712	6.96423	7.05188	6.86539	6.5875	6.85546	6.70803	7.33827	7.25927	7.30454	7.12022	7.40372	7.48514	6.99731	7.01113	6.96535	6.43354	6.72124	6.73373	7.02455	7.48309	7.44546	7.03882	7.16821	7.15716
1416997_a_at	Hap1	7.85617	8.01863	7.92673	7.70919	7.80951	7.93769	8.2499	7.66911	8.46402	8.20704	8.28927	8.36361	8.08483	8.65068	7.95497	8.33617	8.22042	8.2336	8.44699	8.53408	7.92401	8.39359	8.29813	8.02194	8.41699	8.51052	8.53094	8.26276	8.39291	7.9164	7.99006	8.16674	8.42048	8.3807	7.95834	8.52512	8.84518	7.98198	7.70507	8.82052	7.40129	7.95132	7.97185	8.41767	8.42067	8.53646	8.19194	8.56152
1416998_at	Rrs1	10.9114	10.7743	10.8338	10.7526	10.7711	10.7234	10.8462	10.7033	10.8781	10.8164	10.734	10.867	11.1267	11.1182	10.9988	11.0627	11.0549	11.0727	11.0183	11.0094	10.971	11.0246	10.9811	10.9002	10.9085	11.0305	11.0967	10.8716	11.0823	11.0236	11.1223	10.885	10.925	11.0788	10.7015	10.9989	10.8395	11.1065	10.7687	10.9133	10.8707	10.744	10.961	11.2083	10.9743	11.1014	11.1689	11.0451
1416999_at	Smpd2	7.98333	8.38408	8.22448	8.20362	8.362	8.32212	8.32635	8.05815	8.03657	8.29528	8.20621	8.20056	7.93439	8.22921	7.72792	8.2358	8.2071	7.83856	8.12991	8.32797	8.42127	8.14644	8.1528	8.02777	8.00046	8.22754	8.32542	8.04825	8.11623	8.36138	8.17813	8.39413	8.17456	8.21719	8.15718	8.22152	8.21523	8.29042	8.19855	8.20429	8.30408	8.02099	8.18676	8.37867	8.24764	8.23018	8.3469	8.20825
1417000_at	Abtb1	7.84517	8.07429	8.04643	7.82334	7.76374	7.92026	7.89788	7.37704	7.68064	7.90988	7.71385	7.73761	7.9409	8.04967	7.72278	7.95566	7.82453	7.59289	7.96187	8.13102	8.02637	7.25034	7.62853	7.37749	7.5782	7.82434	7.74213	7.16349	7.68428	7.76658	8.04329	7.78198	7.7543	7.66333	7.63278	7.48248	8.07736	7.61507	7.8221	7.81878	7.52721	7.36253	7.77869	7.68733	7.96178	7.5019	7.75056	7.64082
1417002_at	0610012G03Rik	10.0821	10.1892	10.0349	10.1064	10.2318	10.1814	10.2255	10.283	10.3355	10.2999	10.4716	10.3141	10.264	10.3157	10.0927	10.2992	10.3126	10.2007	10.326	10.297	10.3593	10.2697	10.0562	10.3311	10.3311	10.1843	10.355	10.1968	10.0086	10.2467	10.3095	10.4889	10.169	10.3316	10.2829	10.0057	10.1919	10.1515	10.3075	10.1879	10.1181	10.2805	10.3529	10.2017	10.3554	10.2489	10.2805	10.1308
1417004_at	Tsg101	9.83544	9.89066	9.76423	9.9242	9.98847	9.82443	9.91784	9.90902	9.80808	9.77613	9.84753	9.81395	9.99649	9.87337	10.0869	9.84582	9.78753	9.97601	9.9547	9.88867	9.93633	9.19538	9.31925	9.30795	9.61145	9.96771	9.91007	9.4359	9.94988	9.96326	10.0143	9.9587	9.84606	10.0186	9.98412	9.78518	9.78097	10.0627	9.82987	9.73071	9.98066	9.84548	9.89369	10.0228	10.0122	9.79832	10.0438	9.91828
1417005_at	Klc1	7.27523	7.29706	7.12324	7.1984	6.98812	6.81523	7.38498	7.08064	7.35254	7.53552	7.36232	7.21392	6.86331	6.86449	7.49411	7.08862	6.73974	7.53027	7.1262	7.25386	7.1612	7.31989	7.20094	7.37507	7.43615	7.00963	7.0172	7.43434	6.96146	6.99703	6.89076	6.90558	6.78271	6.77361	6.97967	6.72293	7.42844	6.49621	6.99205	7.45054	7.13591	7.30888	6.90161	6.77887	7.63549	6.9556	6.96222	7.30103
1417006_at	Commd4	9.75473	9.70556	9.62504	9.89092	9.81614	9.66523	9.87535	9.92087	9.83795	9.88159	9.88223	9.87119	9.65837	9.56254	9.70031	9.71049	9.60762	9.79407	9.71564	9.75936	9.85476	9.79213	9.78566	9.80033	9.97035	9.6574	9.67361	9.95573	9.47307	9.74325	9.70183	9.87893	9.77314	9.71027	9.65604	9.68917	9.68843	9.71815	9.84955	9.74234	9.98312	9.99055	9.83045	9.81673	9.74929	9.79195	9.73482	9.90812
1417007_a_at	Vps4b	11.3111	11.1949	11.1132	11.2203	11.29	11.1343	11.132	11.6155	11.2442	11.0703	11.1694	11.2141	11.0336	11.0302	11.1064	11.0144	11.0078	11.1746	11.1607	11.0341	11.1951	10.8762	10.9565	10.9888	11.2547	11.1976	11.0115	11.1523	11.2468	11.1521	11.0861	11.2666	11.2388	11.1034	11.249	11.2244	11.1967	11.3201	11.1216	11.0803	11.352	11.1779	11.136	11.1803	11.2053	11.0417	11.2707	11.101
1417010_at	Zbtb18	7.45514	7.53715	8.00163	7.6421	7.46092	8.01473	7.76587	7.70525	7.54476	7.62887	7.78415	7.45219	7.46048	7.88478	6.92126	7.13828	7.91013	6.8551	7.54288	7.20751	7.49582	7.26768	7.30981	7.36173	7.7385	6.97358	7.01739	7.5292	7.09723	6.99767	7.60997	7.40599	7.14305	7.1172	7.59813	7.25611	7.7369	7.26186	7.72622	7.47257	7.40075	7.3624	7.34971	7.42605	7.46333	7.29411	7.49445	7.40175
1417013_at	Hspb8	6.82866	7.07675	7.54822	7.25845	6.85069	7.91196	7.30828	6.92573	6.97223	7.43052	7.22344	6.73499	7.88525	7.56389	7.29347	7.61861	7.28101	7.48778	6.90997	7.25895	7.079	6.72791	7.01632	6.90749	7.43312	6.79322	6.69577	7.26768	6.45591	6.269	7.41221	7.04156	6.89027	7.21196	7.03479	7.1895	6.75479	7.23456	6.71829	6.72755	7.51291	6.9052	7.03065	7.28752	7.52101	6.89588	7.20382	7.16065
1417016_at	Mapkapk5	9.78624	9.77029	9.7074	9.86435	9.75249	9.91144	9.88169	9.31977	10.0128	10.0449	9.95452	9.89933	10.0749	10.112	10.0033	10.2717	9.83676	10.2505	9.85115	10.132	9.59584	10.0522	9.92312	9.90036	9.86275	10.1144	9.93305	9.82983	10.0455	9.86097	9.9336	10.0792	10.0619	10.1292	9.86548	9.89687	9.94491	9.67466	9.7474	10.0222	9.65797	10.0521	9.62997	10.0169	10.118	10.0401	9.88041	10.2418
1417019_a_at	Cdc6	10.3586	10.3279	10.541	10.2899	10.4937	10.6389	10.1367	10.4031	10.1862	10.1424	10.2925	10.3188	10.1085	9.97159	10.0526	10.2138	10.1204	10.0656	10.35	10.4026	10.53	10.2495	10.4023	10.3067	10.2878	10.4241	10.3719	10.3146	10.5044	10.366	10.3819	10.0193	10.0819	10.1974	10.1259	10.1159	10.1886	9.40549	10.2131	10.3867	9.64521	10.314	10.3007	9.93411	10.2493	10.2481	9.95739	10.299
1417022_at	Slc7a3	11.4002	11.61	11.5194	11.1759	11.2798	11.2261	11.3586	11.3271	11.3626	11.3988	11.3238	11.2913	11.4994	11.5389	11.1895	11.4848	11.3897	11.1262	11.4083	11.7802	11.3265	9.99856	10.6675	10.0225	11.3255	11.2832	11.281	11.1136	11.0122	11.0571	11.2345	11.3204	11.297	11.368	11.285	11.1897	11.6158	11.3256	11.3772	11.5693	10.6878	11.167	11.3067	11.4788	11.4091	11.4136	11.3433	11.3766
1417026_at	Pfdn1	10.652	10.7564	10.9196	10.6714	10.7354	10.8566	10.8464	10.6836	10.8149	10.872	10.8553	10.8281	10.5565	10.766	10.4716	10.4949	10.6303	10.5547	10.8578	10.5229	10.7636	10.5883	10.5675	10.6335	10.7431	10.5986	10.4969	10.509	10.6424	10.5557	10.7185	10.7556	10.6384	10.6296	10.7883	10.4106	10.8966	10.6598	10.7159	10.5129	10.4285	10.652	10.5931	10.6418	10.754	10.6012	10.5609	10.5939
1417032_at	Ube2g2	8.39335	8.34644	8.11698	8.46572	8.40615	8.33252	8.79441	8.55671	8.72696	8.8032	8.64024	8.68283	8.34554	8.708	8.44627	8.44368	8.72912	8.54956	8.33269	8.34285	8.43979	8.07482	7.93136	8.01383	8.99859	8.39955	8.25565	8.86046	8.33842	8.40479	8.72804	8.70934	8.43105	8.53525	8.70108	8.60707	8.66055	8.42342	8.72251	8.6556	8.57651	8.60199	8.65587	8.46481	8.55149	8.50397	8.44834	8.49723
1417034_at	Trappc6a	8.30827	8.25286	8.18127	8.5379	8.50226	8.54268	8.88132	8.41606	8.65003	8.95373	8.8112	8.43262	8.23299	8.795	8.04918	8.14295	8.68632	8.05178	8.2015	7.9136	8.34396	8.18779	7.9661	8.14463	8.14803	8.10818	8.08307	8.00893	8.09532	8.01874	8.60525	8.90712	8.05824	8.21559	8.60336	7.83288	8.38843	8.14591	8.56951	8.28586	8.43537	8.64484	8.28279	8.33672	8.15453	8.24196	8.35399	8.09448
1417035_at	Sac3d1	8.99736	9.1582	9.00783	8.88637	9.02807	8.93776	9.30906	8.86229	9.33826	9.41618	9.34837	9.32018	9.08496	9.10424	9.29077	9.09474	9.18101	9.2883	9.07111	9.23546	9.0688	9.24932	9.31455	9.36794	9.42687	9.1421	9.23015	9.47663	9.10072	9.24863	9.23734	9.39579	9.09492	9.29741	9.23173	9.05293	9.24728	9.04537	9.2207	9.24467	9.03	9.47981	9.19038	9.01124	9.21693	9.31653	9.03178	9.22917
1417037_at	Orc6	9.76461	9.82032	9.91163	9.65457	9.8796	10.0174	9.75819	10.0254	9.72472	9.8349	9.85867	9.72529	9.63109	9.56156	9.77	9.68245	9.50402	9.83234	9.65173	9.59014	9.72951	9.51647	9.64036	9.56739	9.98373	9.65273	9.5554	9.99644	9.72314	9.64046	9.86806	9.63466	9.61126	9.7922	9.75428	9.50096	9.70157	9.42393	9.69812	9.57387	9.54841	9.83693	9.61683	9.50533	9.60672	9.54771	9.31667	9.51284
1417038_at	40057	9.37444	9.6248	9.65471	9.68316	9.69986	9.68122	9.96859	9.36159	9.96395	9.87203	9.92479	9.92715	9.77431	9.96234	9.69795	9.84821	10.0581	9.5874	9.9425	9.82336	9.80149	10.2042	10.1408	10.219	9.70701	9.5507	9.61788	9.75982	9.7488	9.80766	9.83599	9.77998	9.63781	9.69798	9.80725	9.65077	9.90231	9.90136	9.89448	10.0573	9.99765	9.75797	9.83839	9.97919	9.94829	9.68392	9.91482	9.8603
1417039_a_at	Cul7	9.57168	9.40476	9.31692	9.32423	9.35711	9.16591	9.25886	8.88018	9.43798	9.33349	9.22154	9.45832	9.4242	9.41993	9.764	9.37464	9.21841	9.78702	9.49378	9.2687	9.35039	10.2387	9.96925	10.131	9.70095	9.52249	9.43938	9.78619	9.58659	9.52227	9.29897	9.15612	9.4989	9.18751	9.08454	9.35356	9.64165	9.23411	9.41607	9.65714	9.38872	9.34892	9.48785	9.36839	9.72738	9.52127	9.35614	9.67562
1417040_a_at	Bok	7.82241	7.8002	7.99127	7.77916	7.71632	7.93948	7.65409	7.37257	7.71112	7.5972	7.58039	7.64684	7.79714	7.39152	7.66086	7.8821	7.38234	7.78229	7.4756	7.51993	7.49446	7.68917	7.67107	7.59545	7.10131	7.43117	7.51448	7.29736	7.36335	7.53412	7.90717	7.82266	7.72043	7.96632	7.69589	7.70437	7.47364	7.76578	7.54306	7.56049	7.71835	7.87411	7.67766	7.82499	7.51041	7.55565	7.8319	7.64374
1417044_at	Lcmt1	8.99513	9.06217	8.90562	9.2757	9.20243	9.31929	9.41834	9.1985	9.41102	9.37865	9.43777	9.35239	9.18913	9.38311	9.01199	9.32199	9.31862	9.27218	9.18363	9.40019	9.11518	9.26359	9.42479	9.24457	8.99725	9.16664	9.17981	8.90645	9.06093	9.03794	9.35475	9.45864	9.1831	9.30361	9.2415	9.15319	9.3152	9.36067	9.35202	9.28484	9.29497	9.2199	9.03349	9.39566	9.23215	9.18811	9.41539	9.17278
1417046_at	Nprl2	8.27922	8.31611	8.07115	8.39081	8.48376	8.52164	8.70789	8.52989	8.59672	8.72538	8.49752	8.52308	8.1849	8.59563	8.32957	8.20168	8.54936	8.35854	8.3527	8.53731	8.4823	8.26822	8.24688	8.28795	8.53629	8.36604	8.45709	8.50807	8.27219	8.47478	8.41846	8.52505	8.19704	8.28253	8.50167	8.25681	8.55809	8.28739	8.55309	8.59335	8.37687	8.33316	8.47686	8.27465	8.37316	8.41859	8.26562	8.35794
1417049_at	Rhd	6.87061	7.39511	7.47114	7.01257	7.35185	7.73135	7.07732	7.20151	6.95553	6.81282	7.06624	6.8077	7.0648	6.58419	6.94462	7.06994	6.79699	6.8997	7.01029	7.27679	7.17738	6.84093	7.15271	6.84704	6.69847	7.36843	7.21459	6.81484	7.60794	7.55172	7.14796	6.94377	6.77019	7.07527	6.8453	6.65686	6.75479	7.05822	6.91949	6.58967	6.75015	6.85924	7.08047	6.93959	7.10579	6.91721	6.87739	7.01714
1417055_at	0610009D07Rik	11.6682	11.6739	11.6201	11.5582	11.4802	11.4973	11.2916	11.7416	11.1911	11.2424	11.2744	11.2502	11.2108	11.2183	11.3191	11.1668	11.3239	11.1888	11.3816	11.3109	11.5406	11.1797	11.2573	11.2641	11.2564	11.2967	11.2663	11.12	11.3337	11.3504	11.2831	11.1625	11.0567	11.1184	11.2907	10.9254	11.2868	11.3077	11.4687	11.2015	11.3297	11.336	11.2473	11.2372	11.305	11.1981	11.2594	11.2376
1417056_at	Psme1	9.37218	9.6708	9.54061	9.7233	9.66325	9.71805	10.1179	9.8096	9.87357	10.1508	10.0255	9.93975	9.49306	10.0514	9.6501	9.56942	9.93703	9.69407	9.65684	9.74036	9.69117	9.58563	9.76461	9.63625	9.88572	9.63203	9.59869	9.81437	9.6047	9.64005	9.66001	9.82686	9.49282	9.50128	9.90046	9.421	9.90247	9.6365	9.86711	9.99807	10.2875	10.1091	9.60341	9.8638	9.74878	9.5426	9.78436	9.63889
1417057_a_at	Lamp3 /// Ppid	12.0011	12.0802	12.0467	12.029	12.0281	12.0024	11.6779	11.976	12.0111	11.7603	11.8921	11.9891	12.0824	11.9697	11.9654	12.0541	11.7349	12.2393	12.1983	11.9771	11.821	11.9861	11.7521	11.8227	11.6871	12.0819	12.0507	11.4959	12.1852	12.0009	11.9037	11.7785	12.0489	12.0649	11.7579	11.9171	12.0155	11.9707	11.7669	12.0355	11.9049	11.9964	11.6908	12.2092	11.9969	11.9524	11.9965	12.0976
1417058_a_at	Krtcap2	9.21399	9.39709	9.37697	9.24973	9.22452	9.57811	9.36817	9.31249	9.45432	9.57231	9.4426	9.21499	9.53893	9.24941	9.31728	9.5073	9.1636	9.28506	9.41045	9.59359	9.49352	9.28767	9.38153	9.31218	9.14962	9.43667	9.41304	9.23343	9.40721	9.13025	9.57295	9.3629	9.24789	9.56833	9.5256	9.22345	9.38548	9.27111	9.20896	9.34689	9.76428	9.56138	9.46219	9.3952	9.52841	9.42608	9.22044	9.21122
1417060_at	Ppp1r11	8.00468	7.87571	7.74085	7.28657	7.68292	7.37538	7.87022	7.99739	8.04396	7.93369	8.15261	7.9467	7.92859	7.65064	8.04026	8.0763	7.52312	8.15748	8.19085	8.15751	8.41239	8.02225	7.707	8.08632	8.52183	8.61726	8.58088	8.39575	8.74314	8.6292	8.22679	7.67775	7.89345	8.12298	7.80053	7.72773	8.01819	8.02481	7.96579	7.95452	7.89117	8.19083	7.97504	7.91272	8.58529	8.18766	7.81557	8.238
1417062_at	Armc10	9.6841	9.54582	9.43545	9.68868	9.7927	9.85999	9.65978	9.68042	9.8505	9.81313	9.77615	9.69906	9.66948	9.73924	9.55807	9.95118	9.60803	9.6088	9.68519	9.90645	9.89324	9.69148	9.69869	9.50819	9.39666	9.86216	9.91381	9.49895	9.71978	9.61855	9.69314	9.89546	10.0722	9.71478	9.82643	9.87535	9.55537	9.86167	9.59564	9.78506	10.0511	9.99114	9.50301	10.094	9.84426	9.63809	9.83794	9.82463
1417064_at	Jagn1	9.66084	9.61706	9.63831	9.31792	9.54162	9.47089	9.57653	9.92591	9.51829	9.50292	9.60867	9.41826	9.65046	9.5146	9.48491	9.68297	9.51147	9.46779	9.58665	9.73972	9.78272	9.2592	9.36621	9.28076	9.63743	9.55084	9.5589	9.55153	9.54315	9.40655	9.69668	9.6583	9.43961	9.62476	9.58254	9.32325	9.57533	9.42255	9.61455	9.6042	9.59217	9.57653	9.6213	9.51644	9.48065	9.52959	9.51267	9.50774
1417065_at	Egr1	8.57235	8.78912	9.26456	6.68536	6.61744	6.8551	8.4557	8.4206	8.31796	8.6115	8.63212	8.12756	9.99446	10.8882	9.17451	9.85925	10.8509	9.30874	9.69998	10.4504	8.93829	7.39161	8.79039	6.86316	8.92855	9.01961	8.64466	8.42947	8.33182	7.86684	9.53527	9.50275	9.49138	9.68984	9.3931	9.28148	8.07672	10.5363	7.90733	7.59274	9.51846	7.66228	10.0199	11.5822	9.44659	9.59289	11.6382	9.09478
1417066_at	Adck3	7.11053	6.99122	7.079	7.20257	7.25717	7.22598	7.079	6.82137	6.98041	6.83925	7.09705	7.06275	7.03748	7.31419	6.7331	7.13681	7.19057	6.76656	7.03647	7.09553	7.30065	6.86773	6.82912	6.98759	6.82101	6.88804	6.9295	6.69795	7.00835	7.06543	7.26578	7.13058	6.98101	7.08556	7.34741	7.09974	6.83725	7.17326	6.9554	6.57865	6.97168	6.84334	7.06631	7.15992	6.93088	6.92627	7.24239	7.02746
1417073_a_at	Qk	8.87286	8.74268	9.21006	8.25495	8.44879	8.47106	9.48101	9.69659	9.4419	9.40035	9.5334	9.49555	9.13772	8.89108	8.56119	9.23594	8.87947	8.67282	9.52762	9.09021	9.46649	9.33291	9.11586	9.77928	9.95258	9.56751	9.45642	9.7175	9.65456	9.44898	9.21712	9.67607	9.74182	9.03503	9.67207	9.79162	9.42313	9.88067	9.24943	8.43793	8.34598	8.50871	9.41306	9.65576	9.35533	9.34431	9.81008	9.36295
1417075_at	Fam136a /// LOC674846	11.5987	11.4421	11.5315	11.223	11.2569	11.2487	11.0342	11.2654	10.975	10.9343	11.0411	11.0106	11.2254	10.8995	11.1213	11.3295	11.0059	11.1086	11.5256	11.4174	11.6736	11.1902	11.2569	11.301	10.7635	11.4501	11.4636	10.5992	11.4339	11.448	11.2569	10.9168	11.0693	11.1586	11.0897	11.0591	11.0732	11.2291	11.1703	11.1594	11.304	11.3418	11.1285	11.1329	11.3184	11.0565	11.1433	11.2027
1417077_at	Bcap29	8.60543	8.60522	8.61759	8.24216	8.61571	8.74943	8.30576	8.72384	8.13517	8.26448	8.3988	8.20005	8.67435	8.42331	8.41025	8.55523	8.33657	8.21036	8.66264	8.69963	8.62933	8.20794	8.26298	8.099	8.01946	8.27081	8.31725	7.78637	8.38302	8.2375	8.85205	8.50985	8.42011	8.6466	8.64152	8.35857	8.25646	8.41086	8.21818	8.39158	8.73166	8.3283	8.63596	8.39228	8.5411	8.41608	8.41661	8.41689
1417080_a_at	Ecsit	8.83657	8.98343	8.80807	8.91823	8.84024	8.90147	8.73131	8.53625	8.7739	8.67937	8.5881	8.84958	8.7755	8.84509	8.65804	8.95826	8.72541	8.79193	8.88985	9.06123	8.87333	8.8335	8.86492	8.77863	8.58531	8.7589	8.76151	8.47529	8.63347	8.72307	8.80193	8.76561	8.65514	8.77617	8.66209	8.71794	8.73929	8.79818	8.74574	8.87239	8.95063	8.83515	8.68827	8.9286	8.99808	8.73671	8.79254	8.96729
1417081_a_at	Syngr2	8.85129	9.15463	9.29516	9.20751	9.29762	9.76129	9.36764	8.86663	9.26367	9.33568	9.41967	9.37897	9.31407	9.41319	9.04198	9.21841	9.47218	9.04214	9.23386	9.39766	9.20765	8.96452	9.2853	9.07267	10.0195	8.99924	8.92743	9.86161	9.01081	9.01964	9.51658	9.40901	9.22473	9.32093	9.58827	9.09704	9.38956	9.36905	9.06696	9.35077	9.47818	9.39751	9.54753	9.24934	9.39954	9.49666	9.26487	9.05806
1417082_at	Anp32b	12.583	12.5445	12.5434	12.4178	12.4317	12.4581	12.4286	12.2919	12.4427	12.4029	12.4283	12.4402	12.5814	12.3746	12.5044	12.4633	12.2852	12.4821	12.5599	12.5428	12.4886	12.5101	12.5542	12.5047	12.4454	12.6061	12.5632	12.3003	12.5124	12.5457	12.4655	12.3163	12.4937	12.4231	12.3131	12.4544	12.4474	12.4246	12.454	12.5026	12.3359	12.392	12.4257	12.4118	12.4899	12.4713	12.4235	12.5377
1417083_at	Sec61b	12.0623	12.1199	11.975	12.0332	12.0777	12.0628	11.8642	11.8757	11.9079	11.9379	11.9797	11.9922	11.7919	11.6576	11.7956	11.7924	11.754	11.8559	11.9119	11.8503	11.9506	11.9085	11.8285	11.9838	12.0036	11.8181	11.9324	11.9694	11.8316	12.0271	11.9058	11.9435	11.8775	11.9532	11.8921	11.767	11.8362	11.8575	11.9099	11.8342	12.0729	12.0514	11.9586	11.8457	12.034	11.9132	11.8797	11.9457
1417087_at	Glg1	9.4809	9.63857	9.5053	9.73434	9.87692	9.72196	9.20293	9.12595	9.33578	9.52591	9.46786	9.5013	9.3931	9.56546	9.71921	9.38767	9.47126	9.65756	9.35275	9.40281	9.2943	9.44347	9.51344	9.34479	9.154	9.15464	9.0182	9.42323	9.25196	9.15739	9.37563	9.44348	9.40961	9.07092	9.59626	9.34727	9.50731	9.09614	9.51043	9.51932	9.38736	9.34583	9.50597	9.57643	9.53505	9.44895	9.31233	9.39307
1417088_at	Zfp346	8.28586	8.37619	8.2269	8.281	8.2954	8.3719	8.09803	8.01313	7.95637	8.012	8.20521	7.86673	7.89192	7.92506	7.77971	8.00515	7.97977	7.72977	8.06508	7.98285	8.14852	8.17788	8.16367	8.24548	8.31649	7.94812	7.89456	8.31408	7.94934	7.85628	8.20203	8.12633	7.87958	8.03648	8.19565	8.02997	8.08019	7.91516	7.93557	8.0225	7.88077	8.14618	7.96519	7.98798	8.0985	7.87945	8.0726	8.03822
1417090_at	Rcn1	8.55229	9.36017	9.06878	8.81038	9.0918	9.10059	9.46038	9.32643	9.53399	9.44686	9.42115	9.62771	9.38518	9.71013	8.98449	9.32115	9.59581	9.08896	9.54331	9.65362	9.32959	8.76983	9.07452	8.62972	9.8141	9.1427	9.16296	9.78722	9.34413	9.15847	9.41307	9.35159	8.90112	9.35947	9.46469	8.77526	9.80642	9.34892	9.23638	9.40554	8.87366	9.2199	9.46571	9.44538	9.34433	9.56225	9.45729	9.32955
1417094_at	Acot7	9.63922	9.99615	9.88571	9.51086	9.66448	9.56499	10.2117	9.78016	9.93424	9.92658	9.89818	9.74528	9.83267	9.90949	9.73961	9.83081	9.95805	9.66626	9.96129	9.98058	9.9761	9.45958	9.64897	9.5567	9.53901	9.81882	9.82773	9.3583	9.75052	9.91894	9.92821	9.74796	9.50267	9.82559	9.65401	9.46978	9.17734	9.64527	10.0213	9.07519	9.43266	9.81082	9.95848	9.64337	10.0078	9.78759	9.80652	9.90633
1417095_a_at	Hspa14	9.02841	9.03457	9.9934	8.86227	9.00666	8.89345	8.76232	9.19165	8.81282	8.79317	8.8214	8.66367	9.02664	8.74956	8.81127	8.58653	8.65143	8.72509	8.79901	8.51997	8.81566	8.63604	9.10527	8.67163	8.79506	8.62745	8.48434	8.60647	9.00561	8.54006	8.52818	8.75538	8.97909	8.52912	8.80566	8.61273	8.8913	8.62361	8.4946	8.74476	8.6436	8.93155	8.76129	8.61318	8.71577	8.57018	8.52613	8.68625
1417096_at	Rrp15	10.5686	10.4441	10.4343	10.2774	10.3508	10.3892	10.3761	10.5254	10.2336	10.4046	10.3782	10.3234	10.3538	10.2487	10.2837	10.3659	10.1179	10.2551	10.3812	10.4424	10.5017	10.2358	10.371	10.3054	10.2807	10.364	10.4555	10.2211	10.4232	10.3958	10.5003	10.3558	10.2427	10.4048	10.2657	10.1905	10.3855	10.2304	10.4147	10.3823	10.2122	10.4275	10.2776	10.2257	10.4105	10.2399	10.2024	10.4532
1417097_at	Mecr	8.06609	7.88656	8.0024	8.10227	8.11149	8.24798	7.98814	8.01154	8.11716	8.00443	7.919	8.0126	8.03143	7.68444	7.77457	8.27371	7.63239	7.75493	8.01935	8.01323	8.06458	8.03327	7.96578	8.05859	8.10095	8.01154	7.94156	7.86549	7.90859	7.76493	8.23562	8.20892	7.99683	8.02287	8.11609	7.88565	7.71395	7.89187	7.92184	7.6433	7.89636	7.9418	7.89314	8.32657	8.10423	7.87396	8.23553	8.06213
1417099_at	Ftsj1	9.27827	9.52402	9.43013	9.11881	9.37234	9.40634	9.36384	9.42014	9.34275	9.3549	9.37352	9.36605	9.28061	9.26743	9.18521	9.40219	9.15568	9.16016	9.40527	9.61341	9.46744	9.33219	9.39401	9.26838	9.63697	9.32874	9.41963	9.5449	9.42193	9.38784	9.27382	9.29534	9.1363	9.22959	9.26542	9.16743	9.47518	9.03321	9.46828	9.35828	9.08704	9.45357	9.30982	9.03126	9.54176	9.25104	9.04525	9.25551
1417100_at	Cd320	9.75876	9.71963	9.51985	9.6329	9.6946	9.42705	9.55863	9.57984	9.49517	9.54641	9.48648	9.46608	9.45671	9.28409	9.48716	9.44502	9.35488	9.37344	9.47702	9.57132	9.68144	9.24521	9.39216	9.43329	9.65708	9.67011	9.67313	9.55498	9.55611	9.58772	9.45052	9.56423	9.42187	9.51614	9.46913	9.41425	9.56293	9.42739	9.502	9.54143	9.45179	9.49725	9.46838	9.45222	9.51867	9.45731	9.40966	9.47671
1417103_at	Ddt	10.8274	10.8096	10.7166	10.8315	10.6869	10.7138	10.9431	10.7119	10.8008	10.927	10.8935	10.8371	10.6696	10.7877	10.4354	10.5762	10.8355	10.3863	10.6522	10.6315	10.8245	10.415	10.3187	10.4509	10.6603	10.5467	10.5901	10.6075	10.3945	10.5269	10.74	10.8721	10.4863	10.5897	10.6473	10.4632	10.7927	10.5522	10.8105	10.694	10.5581	10.7736	10.6972	10.5626	10.7628	10.6176	10.642	10.5842
1417104_at	Emp3	6.54213	6.42982	6.25392	6.92483	6.82109	7.07422	6.21613	6.14788	6.19868	6.25009	6.41752	6.25316	6.69647	6.54374	6.86596	6.679	6.54924	6.66016	6.35488	6.20678	6.46941	7.17645	7.08418	7.27155	6.12008	6.44992	6.08975	6.18509	6.45489	6.53367	6.95812	6.24303	6.0806	6.41982	6.11638	6.14358	6.23273	6.05472	6.13675	6.58716	6.75626	6.64949	6.62271	6.08464	6.59532	6.45213	5.85242	6.50623
1417105_at	Trappc2l	9.29797	9.53466	9.51761	9.20365	9.23889	9.27582	9.45576	9.42226	9.19348	9.46099	9.42361	9.25739	9.28063	9.15714	9.44915	9.28312	9.19441	9.42707	9.27848	9.34839	9.48	9.14147	9.36923	9.28291	9.57439	9.1102	9.13898	9.52801	9.18197	9.2781	9.36793	9.2742	9.04073	9.21822	9.22749	8.81691	9.37602	9.01807	9.31727	9.24646	9.10765	9.37	9.48867	8.97531	9.31334	9.22342	8.96227	9.23226
1417107_at	Tpd52l2	7.37255	7.43408	7.143	7.57061	7.54943	7.72364	7.66738	7.81723	7.76359	7.71838	7.69041	7.69674	7.23219	7.6055	7.6141	7.37327	7.66203	7.61853	7.38463	7.58807	7.61203	7.96005	7.88555	7.93384	7.83694	7.42971	7.46954	7.81712	7.5569	7.37322	7.3826	7.6962	7.5499	7.27866	7.73038	7.72469	7.63462	7.41201	7.63284	7.6229	7.61702	7.47515	7.46868	7.69816	7.45969	7.48127	7.57065	7.49575
1417108_at	Klc4	7.79118	7.83153	7.75109	7.85756	7.89943	8.12129	8.0308	7.36806	7.86568	7.91265	7.77352	7.85553	7.75287	7.95964	7.94186	7.92059	8.00292	7.84016	7.72928	7.98899	7.87281	7.81972	7.92404	7.80856	8.00002	7.88707	7.80442	7.81161	7.86973	7.85652	7.83101	8.07696	7.80328	7.77553	7.8648	7.79078	7.98622	7.78533	7.90312	7.86035	7.66499	7.46244	7.92171	7.95227	8.00807	7.74252	7.90219	7.92879
1417116_at	Slc6a8	9.00781	9.0001	8.8044	9.14387	9.47288	9.46812	9.59175	9.2358	10.0243	9.70891	9.48541	9.90374	9.27405	9.35557	9.36217	9.34177	9.12865	9.58517	9.28656	9.42462	8.939	8.86767	9.05417	8.82131	10.4812	9.39117	9.24235	10.1671	9.54691	9.4843	9.24186	9.399	9.58787	9.45106	9.29296	9.52903	9.71102	9.31557	9.57574	9.41651	8.75488	9.08599	9.31908	9.43008	9.59986	9.64571	9.41301	9.52178
1417118_a_at	Naa10	10.2096	10.2966	10.3198	10.0899	10.1806	10.1134	9.97772	9.88576	9.84255	9.91822	9.915	9.9003	9.97948	9.7195	9.84901	10.0399	9.77529	9.91732	10.0986	9.98778	10.2526	9.73404	9.9951	9.99646	9.91367	9.98084	10.0411	9.73175	9.92433	10.1384	10.0764	9.92458	9.81939	10.0115	9.88898	9.76208	10.0177	10.0096	10.0503	9.99013	10.1556	10.1027	9.98195	9.79044	9.98368	9.85102	9.87569	9.9755
1417119_at	Zfpl1	7.99194	7.8058	7.62669	7.71147	7.75644	7.5648	7.88527	7.34477	8.03903	8.04662	7.85992	7.84035	7.88057	8.01903	7.83021	7.99474	7.97933	8.14784	7.91217	8.0146	7.85703	7.81568	7.89351	7.83197	8.06486	8.1249	8.06491	8.05167	8.07486	7.84195	7.97701	7.93838	7.88766	8.00513	7.67727	7.88277	7.97971	7.80054	7.69329	8.00636	7.55676	8.09538	7.72184	7.91994	8.15794	7.98162	7.83417	8.03708
1417124_at	Dstn	12.5047	12.5742	12.3509	12.241	12.2887	12.241	12.2894	12.4721	12.2667	12.2662	12.2264	12.288	12.1937	12.2964	12.4273	12.0826	12.3473	12.3699	12.3439	12.1244	12.2927	12.1392	12.1144	12.2208	12.2872	12.2444	12.257	12.107	12.3006	12.2909	12.1392	12.3173	12.2746	12.0722	12.3173	12.314	12.3896	12.417	12.3826	12.2962	12.3903	12.4705	12.2934	12.4501	12.2928	12.2504	12.4576	12.2808
1417125_at	Ahcy /// LOC101056658	11.9398	12.0637	11.9929	12.1167	12.0844	12.1395	12.0417	11.7116	11.8344	11.9074	11.9483	11.9844	11.9529	11.7551	11.9471	11.933	12.0188	11.9236	11.8642	12.0196	11.908	11.8728	12.0355	11.8724	11.8966	11.7763	11.7735	11.9364	11.7004	11.9015	12.0519	11.99	11.8385	11.9086	11.9445	11.7731	11.8841	11.9545	11.9345	11.901	12.0791	12.0089	11.8276	11.8671	11.7714	11.669	11.9742	11.8873
1417126_a_at	Rpl22l1	12.4799	12.7537	12.9135	12.4409	12.5111	12.5984	12.6911	12.7673	12.6579	12.7894	12.7087	12.6688	12.5446	12.8446	12.5997	12.4159	12.8891	12.6506	12.6884	12.6716	12.6256	12.5802	12.7102	12.6252	12.5813	12.4602	12.4823	12.3965	12.5212	12.3862	12.6342	12.6534	12.3847	12.4924	12.6907	12.3464	13.2058	12.6501	12.5969	13.0715	12.5381	12.8039	12.5602	12.5984	12.3264	12.5382	12.6833	12.2857
1417130_s_at	Angptl4	8.4633	8.57568	8.73413	8.25104	8.52556	8.85365	8.72454	8.55876	8.65931	8.80792	8.8016	8.75531	8.19254	7.55488	7.46074	8.36748	7.78386	7.78287	7.99497	8.44963	8.21386	8.08484	8.47636	8.41393	8.15983	8.05885	8.07929	8.09109	8.12535	7.88766	8.47972	8.82118	8.37681	8.41024	8.8479	8.41393	8.50028	8.30574	8.51136	8.33415	8.27942	8.47243	8.12422	8.0557	8.20441	7.97421	8.02192	8.16132
1417131_at	Cdc25a	9.5794	9.6965	9.7414	9.73705	9.7799	10.0453	9.45864	9.47004	9.52291	9.53778	9.74256	9.57089	9.66559	9.78133	9.45452	9.82991	9.6297	9.48592	9.55044	9.64262	9.51915	9.83508	9.81425	9.589	9.27976	9.49757	9.44215	10.1611	9.4459	9.35965	9.9309	9.3396	9.71339	9.84647	9.31959	9.65735	9.57243	9.37079	9.55971	9.77966	9.5496	9.61938	9.57135	9.62412	9.55846	9.67321	9.32626	9.68065
1417135_at	Srpk2	8.58169	8.78662	8.77068	9.54444	9.15889	9.36952	7.33604	7.61068	7.36847	7.36608	7.75527	7.13046	7.7489	7.94039	7.62663	7.80676	7.62046	7.71596	7.81871	7.963	7.9583	7.94389	7.78516	7.71133	6.67383	7.87522	7.7193	7.6555	7.73454	7.46919	8.05589	7.61232	8.12134	7.73516	7.73068	7.51731	7.29499	7.62862	7.55295	7.28106	7.676	7.38313	7.67927	8.21448	8.10893	7.72171	7.77864	8.01257
1417138_s_at	Polr2e	11.834	12.0095	12.1896	11.784	12.0201	12.2342	12.0474	12.0871	11.9541	12.0417	11.9734	12.0196	12.2032	11.9635	11.6631	12.2498	12.0234	11.7114	12.0467	12.2072	12.0903	11.7034	11.966	11.8061	11.9528	12.1332	12.1595	11.915	11.9979	12.1397	12.2605	11.9261	11.8829	12.2924	11.826	11.7501	11.9809	11.88	11.9423	11.9999	11.893	11.975	11.9604	11.8483	12.0209	11.9505	11.9287	12.0179
1417139_at	Dsn1	7.64894	7.61961	7.54229	7.54902	7.47249	7.37232	7.27841	7.56609	7.33079	7.43779	7.35315	7.44238	7.4851	7.84461	7.57968	7.53955	7.61169	7.79275	7.72003	7.58478	7.80818	7.7572	7.70292	7.76273	7.58859	7.63501	7.57488	7.32259	7.68046	7.49853	7.64542	7.3601	7.45175	7.47279	7.52496	7.53912	7.45204	7.33328	7.46319	7.54257	7.53486	7.29983	7.58124	7.6107	7.4806	7.61625	7.54009	7.58623
1417142_at	Fam120b	6.9972	7.00971	6.68291	6.86765	7.32312	7.01683	6.27743	6.71311	6.48265	6.44232	6.81639	6.68224	7.07011	6.70217	7.03696	6.76222	6.90811	7.00267	7.1967	6.96013	7.06999	5.90608	6.11034	6.19991	6.79849	7.17048	7.34272	6.47333	7.10458	6.98394	7.30644	6.6522	6.61111	6.87687	6.56972	6.37143	6.62069	6.93067	6.41581	6.45433	6.7828	6.56814	7.07357	7.03601	6.96574	7.03251	6.89885	7.00852
1417144_at	Tubg1	9.2582	9.3906	9.30335	9.22301	9.35759	9.37595	9.46284	8.97647	9.32745	9.39679	9.28319	9.24076	9.26562	9.32245	9.32392	9.30585	9.25343	9.14845	9.42547	9.39132	9.64781	9.05917	9.2812	9.30239	9.52471	9.31544	9.36444	9.33383	9.24644	9.39334	9.53705	9.28889	9.05793	9.33846	9.24476	9.01201	9.36405	9.28729	9.45097	9.34461	9.38221	9.26733	9.50916	9.00594	9.48485	9.25207	9.01615	9.27387
1417145_at	Nfxl1	8.14811	7.88552	7.67734	8.18886	8.04467	8.12339	8.17337	8.31678	8.14318	8.14192	8.16267	8.10491	7.36087	7.86308	7.82799	7.35826	7.81241	7.84696	7.68229	7.51915	7.79149	7.60866	7.60334	7.78951	9.29975	7.60206	7.43776	9.28248	7.5692	7.55894	7.71507	8.13699	7.97874	7.31776	8.18323	8.03052	7.92541	7.90356	8.06836	7.86158	8.43367	8.10577	8.2156	7.76325	7.80701	8.2392	7.73201	7.79816
1417146_at	Mri1	9.38315	9.27834	9.36474	9.45579	9.19017	9.3985	9.32809	8.83252	9.10738	9.28823	9.2586	9.22113	9.13512	9.12181	9.45328	9.20282	9.28433	9.39463	9.04712	8.95468	9.20821	8.57586	8.70557	8.82381	9.43527	9.16277	9.14991	9.3069	9.1049	9.22871	9.32046	9.46677	9.31775	9.20988	9.38018	9.36332	9.26433	9.28927	9.27341	9.28484	9.26516	9.35725	9.20437	9.07141	9.26225	9.03911	9.20098	9.17873
1417147_at	Fam69b	7.35626	7.58995	7.60281	7.39266	7.7632	7.95462	7.48395	7.15085	7.44987	7.52401	7.40842	7.34075	7.47347	7.27374	7.34796	7.41865	7.2907	7.3601	7.36507	7.3669	7.31993	7.50905	7.31679	7.63764	7.06938	7.60083	7.49498	6.90979	7.61811	7.59471	7.28821	7.82187	7.427	7.52855	7.75409	7.31034	7.34329	7.56301	7.3641	7.10266	6.79196	7.24768	7.37564	7.79934	7.67338	7.42696	7.85087	7.38969
1417149_at	P4ha2	6.18734	6.86019	6.46834	6.598	6.81535	6.76907	7.40661	7.73294	7.33102	7.72946	7.90028	7.18541	7.07832	7.67025	7.15014	7.35888	7.65728	7.22852	6.56327	6.79085	6.37125	6.61505	6.98509	6.6025	10.404	6.52096	6.40169	10.4727	6.48664	6.04529	7.70645	7.34459	6.69513	7.52676	7.69998	7.09258	7.26596	6.73849	7.16681	7.58532	7.06562	7.01993	9.16949	7.07853	7.37313	9.07839	7.00398	7.11914
1417155_at	Mycn	11.4504	10.6731	10.6215	11.5866	10.7959	10.713	10.078	9.68793	10.1908	10.1558	10.0869	10.1052	10.5673	10.4856	10.8979	10.6264	10.5111	11.0042	10.3364	10.5192	10.3014	10.7325	10.5818	10.5346	10.2132	10.4653	10.5402	10.2736	10.3703	10.6273	10.0485	10.3751	10.491	10.2322	10.4505	10.5536	10.2482	10.491	10.3463	10.7469	11.1593	10.8165	10.3652	10.8006	10.6698	10.5601	10.8143	10.8508
1417156_at	Krt19	5.64826	5.98389	6.43279	6.29059	6.18015	7.00355	7.8545	7.15261	6.94264	8.01668	7.3227	7.07723	5.97692	7.10833	6.73058	6.25412	7.02032	6.75411	5.52529	5.55685	5.6705	6.62957	6.71255	6.75485	9.23377	5.79183	5.12043	8.55053	5.80171	5.73686	6.68557	6.90286	5.3412	6.17837	7.01214	6.00193	6.92192	6.29754	6.94909	7.86578	8.94125	7.64142	6.63414	6.58254	5.90634	6.74458	6.4522	5.98357
1417157_at	Actr10	9.94813	9.92692	9.97191	9.85588	9.89893	9.94619	9.88567	9.99376	9.82446	9.8582	9.96205	9.81698	9.85039	9.79583	9.84005	9.85242	9.85753	9.79016	9.89184	9.86988	9.88283	9.88633	9.90241	9.9662	9.97802	10.0081	9.9825	9.91553	10.0167	9.97984	9.88982	9.86286	9.82271	9.90114	9.91551	9.74998	9.83094	9.84345	9.8328	9.76805	9.84757	9.87085	9.92327	9.76647	9.91478	9.7946	9.79901	9.86284
1417161_at	Cdk2ap2	8.84862	9.10669	8.95671	8.66568	9.04657	8.79907	8.88834	8.71801	9.02786	8.7921	8.80775	8.73869	8.81783	9.06538	8.5274	8.99533	8.93085	8.8634	9.01473	9.07421	9.05432	8.91888	8.90224	8.85518	9.00226	8.81017	8.82218	8.85216	8.75277	8.85369	8.92275	8.74174	8.63967	8.87043	8.4875	8.49304	9.04231	8.52755	8.83499	8.99099	8.35627	8.79426	8.68084	8.60184	9.02288	8.82021	8.58686	8.87378
1417162_at	Tmbim1	6.77282	7.39306	7.48906	6.80435	7.18101	7.25674	7.4953	6.9724	7.31251	7.32596	7.36358	7.3175	7.19227	7.26112	6.99753	7.16186	7.3793	6.71326	7.05265	7.22237	7.09767	6.98069	6.89516	6.94695	8.32754	6.80029	6.77645	8.4635	6.75503	6.40397	7.08767	7.29008	7.10034	6.79611	7.17486	6.99566	7.16008	7.03412	7.21869	7.04919	7.39394	7.26187	7.30054	6.94108	7.27094	7.38111	6.99001	7.18423
1417165_at	Mbd2	7.5841	7.58252	7.52646	7.40533	7.6175	7.66989	7.74461	7.68398	7.63214	7.63504	7.59983	7.57546	7.64753	7.56985	7.77178	7.72832	7.57966	7.729	7.94467	7.81885	8.23782	8.03473	7.96428	8.19623	8.12039	7.61713	7.79712	7.94839	7.96708	7.94634	8.06865	7.70101	7.73387	7.83724	7.88132	7.75554	7.67071	7.8726	7.63179	7.60741	7.83404	7.53245	8.12082	7.60603	7.7202	7.69389	7.83389	7.65784
1417166_at	Psip1	10.4757	10.4321	10.4476	10.3587	10.3829	10.509	10.3814	10.4563	10.3525	10.2732	10.3179	10.2329	10.6153	10.6785	10.5751	10.5503	10.6076	10.407	10.7394	10.6852	10.8138	10.4456	10.5292	10.5464	10.3058	10.6669	10.5591	10.0834	10.5713	10.5119	10.7567	10.3098	10.1825	10.6057	10.4526	10.2698	10.5673	10.5123	10.4864	10.4733	10.4413	10.344	10.5583	10.5249	10.3341	10.4783	10.5388	10.4003
1417167_at	Exosc5	10.5012	10.6491	10.6691	10.3482	10.3206	10.3127	10.7011	10.3479	10.4176	10.6976	10.5227	10.5279	10.4385	10.2877	10.4308	10.4753	10.35	10.3345	10.4108	10.5021	10.5213	10.147	10.3851	10.2141	10.1314	10.3716	10.421	9.98496	10.2575	10.5403	10.5052	10.5292	10.4275	10.4419	10.2812	10.3074	10.721	10.3256	10.5791	10.56	10.3997	10.4376	10.4731	10.2834	10.4891	10.3444	10.2797	10.4821
1417168_a_at	Usp2	6.14234	6.48712	6.71859	6.81684	6.5948	7.18636	6.54925	6.07039	6.87802	6.94809	6.52313	6.67365	7.25914	7.26799	6.98777	7.3537	6.99782	6.82536	6.74468	7.04381	6.57112	7.74269	8.03612	7.52969	6.90404	6.85237	6.57037	6.61855	6.89166	6.29999	7.20599	6.89777	7.04915	6.90244	7.06804	7.17372	6.88743	7.30677	6.61127	6.7249	6.6691	6.31568	6.67831	7.34368	7.43612	6.67839	7.38927	7.08024
1417170_at	Lztfl1	8.76917	9.08979	9.05035	8.71451	8.77404	8.67651	8.57358	8.85636	8.5712	8.59686	8.61316	8.5921	8.48735	8.35808	8.51103	8.66487	8.36894	8.54218	8.72476	8.55489	8.7435	8.56457	8.36673	8.54267	8.5208	8.51478	8.44428	8.26762	8.616	8.50167	8.53743	8.55024	8.57263	8.41342	8.62951	8.59827	8.44881	8.6751	8.68707	8.60038	8.7273	8.68773	8.43687	8.72307	8.55936	8.32548	8.60747	8.4601
1417173_at	Atf6b	8.00617	7.92955	7.50717	7.80037	7.78576	7.40291	8.03037	7.16583	8.0943	8.04476	7.71665	7.97803	7.87947	7.85537	8.05771	7.87799	7.87279	8.21064	8.23816	8.23936	8.16506	7.86539	8.01157	8.13346	8.04173	8.20517	8.12023	7.5767	8.20707	8.21327	7.91429	8.10076	8.00989	7.86684	8.1268	8.01738	8.11003	8.15384	7.985	7.77222	7.92018	7.61696	7.80761	8.2649	8.0823	7.73974	8.22584	7.99691
1417176_at	Csnk1e	9.34251	9.75374	9.43403	9.84903	9.89593	9.97433	10.6396	10.17	10.588	10.4811	10.3731	10.3971	10.1915	10.7085	10.4609	10.0815	10.4644	10.3766	10.3191	10.1285	10.2013	10.4098	10.2452	10.344	10.2691	9.95621	9.84164	10.1464	10.2727	10.3139	10.4277	9.89419	9.67706	10.2713	9.81934	9.56964	10.578	9.57103	10.2958	10.0818	8.79259	9.83606	10.1739	9.65871	10.1559	10.159	9.61038	10.0875
1417177_at	Galk1	9.47375	9.83481	9.8541	9.95423	9.94653	10.3404	10.4628	9.59598	10.1207	10.5249	10.4598	10.2054	9.81162	10.1136	9.15728	9.90393	10.2037	9.38614	9.56462	9.67794	9.41983	9.66258	9.71562	9.60731	10.4419	9.56708	9.53941	10.7083	9.60857	9.66015	9.90108	10.7744	9.8342	9.96259	10.5727	9.96716	10.1043	9.86574	9.92808	10.2834	10.3515	10.2168	10.2589	10.2275	9.73263	10.296	10.148	9.6333
1417179_at	Tspan5	6.70032	6.73138	6.46802	7.05749	6.7595	6.80781	6.41914	6.24825	6.60866	6.37849	6.5643	6.32021	6.71912	6.79071	6.85011	6.95667	7.0182	6.93797	6.58339	6.83508	6.32044	6.6007	6.52853	6.56514	6.80964	6.41087	6.27943	7.09993	6.25785	6.20762	6.71935	6.36818	6.37663	6.69444	6.68985	6.40988	6.66712	6.76596	6.64637	7.1639	7.38223	7.12819	6.66608	7.09053	6.70401	6.71318	7.00915	6.75187
1417180_at	Pcsk7	7.10085	6.87013	6.764	6.95414	7.02974	6.77061	7.12143	7.06175	7.028	7.21749	7.13053	7.10191	6.97029	6.95949	6.98554	6.9984	6.93622	7.00962	6.97646	7.11101	7.15791	7.18776	7.16172	7.15343	7.42323	7.1931	7.16717	7.6004	7.1109	6.9903	7.11655	7.20448	7.21656	6.9257	7.03045	7.15352	7.11704	6.9875	7.12329	7.22319	7.02912	7.17518	7.24287	7.08452	7.18592	7.12367	6.95667	7.15438
1417181_a_at	Kifap3	8.20491	8.12832	8.01405	8.25201	8.18714	8.24526	8.29442	7.91132	8.44406	8.45701	8.144	8.33415	8.43841	8.19846	8.6054	8.36495	8.21223	8.31533	8.26015	8.53211	8.33015	8.24391	8.20682	8.37694	8.20807	8.48901	8.29226	8.00977	8.45163	8.30692	8.25692	8.1813	8.34598	8.01807	8.3095	8.2676	8.3843	8.35736	8.24623	8.31598	8.34451	8.43024	8.06647	8.26937	8.87955	8.19604	8.11256	8.23585
1417183_at	Dnaja2	10.5645	10.4673	10.5605	10.3392	10.4894	10.3442	10.4165	10.6392	10.4819	10.5115	10.4187	10.4928	10.6421	10.4389	10.7564	10.6701	10.2172	10.8443	10.736	10.7061	10.7472	10.6693	10.6013	10.6078	10.5182	10.8652	10.8301	10.3199	10.9542	10.7481	10.6582	10.4696	10.6394	10.7886	10.5551	10.6859	10.5231	10.598	10.4976	10.5763	10.6114	10.4601	10.4036	10.7339	10.5513	10.5861	10.5762	10.5942
1417184_s_at	Hbb-b1 /// Hbb-b2 /// Hbb-bs /// Hbb-bt	7.24693	7.1653	7.37686	7.45246	7.39344	7.26711	6.98667	7.24014	6.99242	6.85284	7.05232	7.15847	7.27882	6.82772	7.18944	6.82406	7.25956	7.05617	6.98284	6.9231	6.93313	6.92535	7.11851	7.09607	7.09258	6.86995	7.14823	6.983	7.17918	7.18217	6.48677	7.133	7.09433	7.08128	7.02181	6.96642	7.04008	7.24891	7.06464	6.73423	7.03058	7.24762	7.003	6.848	6.78193	7.19597	7.03981	7.03754
1417185_at	Ly6a	6.61965	7.50245	8.17258	6.5035	6.5387	6.93866	8.40202	7.98358	7.52632	7.88093	7.84138	7.39362	7.63912	7.06985	6.95258	7.71878	7.31358	6.86707	7.44144	6.69222	7.69269	8.40723	7.48628	8.29988	8.17918	7.17479	6.94692	8.28681	6.91309	6.75016	7.9144	7.22377	6.94546	7.65157	6.94775	6.66016	7.75234	6.65405	6.92596	6.93615	5.61843	6.43364	8.12459	6.3728	7.68942	7.83338	6.22423	7.41
1417186_at	Ube2k	11.6791	11.6286	11.747	11.6505	11.6056	11.6322	11.419	11.4838	11.3441	11.3448	11.2838	11.317	11.6503	11.4286	11.5048	11.6333	11.3156	11.4088	11.5265	11.5302	11.7176	11.4076	11.4257	11.5071	11.331	11.6541	11.5839	11.1683	11.602	11.6124	11.6784	11.3505	11.414	11.5988	11.4297	11.4395	11.3957	11.3965	11.5056	11.5343	11.722	11.2476	11.5342	11.4716	11.5507	11.4097	11.3963	11.5873
1417189_at	Psme2	9.27206	9.5265	9.49225	9.46371	9.64501	9.75485	9.44204	9.42417	9.37168	9.49206	9.32645	9.32824	8.81008	9.41809	8.71944	9.0037	9.31687	8.80191	9.126	9.04568	9.23107	9.36648	9.29727	9.32562	9.12686	8.89811	8.95033	9.11315	8.90001	9.02563	9.03263	9.2521	8.90984	9.02926	9.11056	8.86482	9.39452	9.00192	9.30002	9.65857	10.2365	9.97381	8.97421	9.2585	9.14541	8.95313	9.14182	9.04616
1417191_at	Dnajb9	8.68542	8.49924	8.68734	8.66626	8.43586	8.80521	8.80277	8.96061	8.77499	8.91177	8.92372	8.59958	9.14758	9.08563	8.49128	9.03673	9.12134	8.58601	8.99012	8.74427	8.74862	8.51415	8.61993	8.48594	8.90624	8.69029	8.64445	8.74877	8.64453	8.61764	9.43442	8.70215	8.91513	9.18302	8.8288	8.78821	8.66086	8.93256	8.62256	8.56173	8.68519	8.53868	8.91091	9.20942	8.70076	8.90419	9.20015	8.66993
1417195_at	Wwc2	7.4053	7.40423	7.18672	7.27627	7.34642	7.35985	7.69526	7.57694	7.67921	7.85267	7.75938	7.64392	7.44367	7.89712	7.59122	7.51333	7.42399	8.09214	8.08243	8.12521	7.93351	8.6293	8.56495	8.8344	8.18349	8.07441	7.92131	8.05595	8.08201	7.77506	7.70877	7.39379	7.67328	7.75813	7.23341	7.84317	7.70673	7.55633	7.26237	7.79869	7.47901	7.76259	7.58933	7.56322	7.97886	7.95682	7.37461	7.96394
1417201_at	Nt5c2	7.13877	7.03912	7.01015	7.19996	7.0207	7.02672	7.17837	7.04972	7.18783	7.10057	7.24318	7.05876	7.03711	6.91662	7.45624	7.08126	6.78349	7.32332	6.87927	7.00495	6.8511	6.93382	6.76238	6.79715	6.9743	6.82474	6.67493	6.9781	6.82995	6.90552	7.10816	7.11999	7.1074	6.97024	7.03121	7.0439	7.01216	7.00665	7.07107	7.12266	7.3538	7.02262	6.92576	6.94118	7.33072	6.67527	6.8127	6.92576
1417203_at	Ethe1	7.17892	7.10521	6.92064	7.31054	7.31891	7.30575	7.65058	7.31806	7.52452	7.55697	7.36755	7.41175	6.97859	7.57636	6.97779	7.19037	7.18912	7.23073	7.20811	7.35947	7.3177	7.40779	7.43739	7.37834	7.22688	7.52601	7.41594	7.15522	7.33633	7.41261	7.48878	7.19937	6.93728	7.34802	6.94089	7.05581	7.47733	6.84054	7.49913	7.37784	7.07098	7.68738	7.32602	7.09613	7.47708	7.3899	7.01659	7.34506
1417204_at	Kdelr2	10.1057	10.2589	10.1015	10.1193	10.0996	9.79814	10.4859	10.2784	10.319	10.2765	10.5033	10.1777	10.2637	10.6358	10.4404	10.3882	10.7087	10.4461	10.3296	10.448	10.4518	10.3189	10.2932	10.3089	10.9195	10.4257	10.3872	10.9314	10.4357	10.3213	10.3466	10.4648	10.2112	10.3666	10.5749	10.2331	10.3187	10.504	10.3653	10.3455	10.441	10.3616	10.4253	10.3288	10.4101	10.4412	10.424	10.3043
1417209_at	Sertad2	8.30392	8.45216	8.35907	8.5926	8.5439	8.56216	8.60555	8.49291	8.82949	8.5089	8.63836	8.63935	8.95781	8.73035	8.97667	8.73744	8.59116	8.86428	8.83766	8.6172	8.7364	8.94018	8.74479	9.02131	8.77322	8.75702	8.50584	8.67928	8.62366	8.64327	8.82009	8.25478	8.51769	8.71426	8.49667	8.72237	8.88735	8.58361	8.75793	8.81322	9.14608	8.69554	8.74888	8.521	8.89784	8.74405	8.52879	8.72031
1417210_at	Eif2s3y	8.46722	8.52336	9.34206	8.31629	8.82638	9.28092	9.03709	9.30269	8.83097	8.98816	8.98739	8.92912	8.90983	5.23343	8.8456	8.79317	4.96461	9.03043	3.44063	8.69966	8.75891	3.06186	8.73264	8.71017	9.48077	8.19885	8.49861	9.27372	8.25571	8.50776	6.64466	9.12022	8.83244	6.11746	9.24624	8.65843	9.10669	9.25378	3.35701	8.49397	9.11684	2.97763	8.35496	5.10994	8.69872	8.42212	5.07047	8.5366
1417212_at	Fam195a	7.95193	8.11178	8.07392	7.60729	8.00132	8.08591	7.80994	7.62602	7.76458	7.68173	7.73609	7.66922	7.80941	7.43985	7.61732	7.88156	7.56253	7.56463	8.16844	8.24057	8.36945	7.86894	8.08026	7.86954	8.45175	8.63346	8.50683	8.21172	8.89614	8.61609	8.07404	7.49131	7.60382	7.82687	7.26545	7.48997	8.15184	7.38219	7.77518	7.49858	6.74838	7.26405	8.13933	7.21749	8.33634	8.15369	7.34002	8.2163
1417213_a_at	Rbm6	8.54525	8.67332	8.60632	8.57638	8.59992	8.3954	8.29877	8.51606	8.28047	8.38673	8.2373	8.32102	8.34388	8.70103	8.30883	8.47028	8.16561	8.70241	8.57129	8.55079	8.59059	8.86497	8.75674	8.6303	8.25838	8.54331	8.48674	8.11866	8.56565	8.67122	8.66125	8.27604	8.60419	8.6937	8.31285	8.50041	8.49328	8.24247	8.35076	8.49856	8.50934	7.87836	8.44449	8.80085	8.23563	8.59	8.4216	8.56638
1417216_at	Pim2	8.92101	7.9638	8.05978	8.80569	8.0633	8.42285	7.31871	6.86249	7.24332	7.63046	7.63858	7.34967	7.86415	7.81299	7.57434	8.29917	7.79267	7.98953	7.2991	7.9058	7.70738	7.65025	7.84749	7.42029	7.61093	8.01871	8.13537	7.58274	7.96329	8.04048	7.84165	7.36153	7.80286	7.8976	7.36817	8.32652	7.40777	7.62102	7.38891	8.917	10.334	8.95759	7.62827	7.89052	8.0142	7.896	7.88569	7.90727
1417220_at	Fah	6.86899	7.32153	7.23514	7.14912	7.16176	7.14249	7.95408	7.48386	7.5907	7.94584	7.98281	7.33134	6.85473	8.07502	7.17704	6.57699	7.90257	7.14221	7.01132	7.14188	7.09136	6.64422	6.53417	6.59401	7.08056	6.59583	6.67795	6.93892	6.73873	6.82768	7.00347	7.90768	6.68831	6.65617	7.63991	6.79138	7.89494	7.06782	7.50563	7.31787	6.55482	7.07942	7.13709	7.26981	7.26113	7.2554	7.30522	7.14825
1417222_a_at	Tmem123	7.27121	6.80811	7.21338	7.66553	7.10383	7.39501	6.69365	7.51751	6.76597	6.70031	6.86132	6.71304	7.02881	6.91114	7.07676	6.63101	6.96345	6.98231	6.94479	6.87972	6.76531	6.70333	6.90759	6.84346	7.57113	6.54078	6.20339	6.82023	6.96369	6.4599	7.05776	6.75901	6.78404	6.59479	6.84524	6.85893	6.62321	7.36281	6.8021	6.65171	7.62672	7.36577	6.7565	7.00275	7.09321	6.79584	7.11522	6.97058
1417224_a_at	Cd2bp2	8.39909	8.60744	8.75572	8.16262	8.37648	8.50485	8.40722	8.85209	8.49293	8.33993	8.31645	8.34507	8.41521	8.2162	8.17697	8.24447	8.19166	8.22303	8.56435	8.18602	8.48463	8.74337	8.67399	8.73228	7.84282	8.47146	8.32932	7.46569	8.69695	8.50151	8.31081	8.56038	8.26597	8.29912	8.51495	8.27434	8.35495	8.57254	8.40837	8.08296	7.96907	8.15942	8.34393	8.48375	8.57724	8.38643	8.38549	8.45084
1417225_at	Arl6ip5	9.21588	9.36354	9.08889	9.32709	9.20079	8.9468	8.98539	9.13639	8.79877	8.76602	8.50303	8.87713	8.60511	8.81843	9.10657	8.70108	9.0209	9.10997	9.20768	8.95939	9.49622	9.58059	9.51836	9.76753	9.32643	8.55212	8.70557	8.42948	8.71224	8.88742	8.97687	8.97706	8.92272	8.81134	9.15004	8.95757	8.67794	9.15751	8.92658	8.9325	9.51849	7.9376	9.18064	8.85147	8.85675	8.80106	9.03225	8.84717
1417227_at	Mccc1	8.66223	8.53244	8.3711	8.43798	8.60834	8.27393	8.59265	8.8257	8.72353	8.68798	8.46806	8.42167	8.70162	8.64033	8.56325	8.70459	8.44775	8.45527	8.72362	8.65464	8.83312	8.73728	8.54236	8.75227	8.19821	8.55831	8.65181	8.2127	8.55656	8.54946	8.71873	8.77004	8.64114	8.59568	8.75987	8.79182	8.64643	8.72554	8.73148	8.46445	8.61743	8.49025	8.6975	8.81801	8.70913	8.57744	8.76647	8.6881
1417229_at	Capn1	8.02007	8.18328	8.09307	8.08828	8.09146	7.78032	8.19247	6.74808	8.19937	8.10595	7.83804	8.03252	7.9613	8.36192	7.56044	8.13391	7.85702	7.98	8.19791	7.92645	7.93851	7.80098	7.80604	7.86672	7.88465	8.26404	8.03163	7.49563	7.95648	8.14404	8.08395	7.66017	7.2285	7.93428	7.07764	7.44748	8.25354	7.1239	7.92216	8.19199	6.63814	7.27341	7.94627	7.67255	8.00841	8.18756	7.42785	8.32756
1417233_at	Chchd4	10.9788	10.9614	10.9458	10.9865	10.9904	11.0148	10.9034	11.0943	10.8171	10.9397	10.9705	10.931	10.8055	10.5891	10.7804	10.879	10.6489	10.8238	10.8669	10.7906	10.9886	10.7963	10.7446	10.7989	10.7309	10.8454	10.8652	10.844	10.8232	10.8998	10.8308	10.8387	10.8927	10.8734	10.8905	10.9299	10.7522	10.8588	10.972	10.8691	10.8507	10.9465	10.9331	10.8667	10.9119	10.8306	10.7905	10.9769
1417234_at	Mmp11	7.23637	7.06658	6.78823	7.26756	7.25078	7.30741	7.37936	6.61211	7.28115	7.35019	7.33046	7.22084	7.18536	7.65564	7.40115	7.30891	7.44537	7.71734	7.19848	7.17481	6.90094	6.48048	6.32321	5.89104	7.20578	7.13451	7.10015	7.19869	6.98777	6.69553	7.01408	7.27672	7.42033	6.9309	7.1342	7.36927	7.36922	7.03914	7.05641	6.74952	5.943	6.95149	6.82693	7.57235	7.52004	7.09038	7.41912	7.32079
1417238_at	Ewsr1	9.86784	9.69915	9.61143	9.73645	9.87153	9.68696	9.96961	9.60641	9.96616	9.88172	9.74682	9.88547	10.0534	10.2775	10.0745	10.111	9.90703	10.2622	9.97239	10.0885	10.0427	10.07	10.1954	9.89568	9.97453	10.0163	9.97814	9.79974	10.0136	10.1228	10.1733	10.0049	10.1378	10.223	9.87299	10.0663	10.0649	9.94308	9.99232	10.0262	10.1418	9.62047	9.9995	10.2057	10.0732	10.0385	9.95368	10.1825
1417239_at	Cetn3	10.8466	10.8919	10.8985	10.7923	10.8578	10.8885	10.701	10.9168	10.8349	10.7388	10.6734	10.8257	10.8824	10.8072	10.8134	10.8043	10.7636	10.72	11.0736	10.7947	10.9979	11.0937	11.0275	11.1439	10.7792	10.9067	10.8928	10.6177	11.0738	10.9396	10.7998	10.8069	10.9052	10.6881	10.9757	10.8891	10.7175	11.0313	10.6209	10.6973	10.9286	10.8969	10.7824	11.0434	10.7606	10.8228	11.0146	10.839
1417240_at	Zyx	7.38168	7.40699	7.00464	6.78725	6.86471	6.86368	8.03259	6.93188	8.0521	8.05964	7.90375	7.70497	7.11189	7.76974	8.0859	7.26288	7.48326	8.25177	7.2459	7.44519	7.16891	7.42493	7.22966	7.27438	8.95265	7.7726	7.47734	9.13131	8.02803	7.87001	7.55012	7.9811	7.85008	7.71935	7.71519	7.74	8.09285	7.16798	7.5902	8.62725	8.31556	8.63459	7.70902	7.50851	7.78376	8.16926	7.40793	7.80997
1417241_at	Amz2	8.27157	8.66284	8.5089	8.26081	8.49788	8.34212	8.43584	8.47782	8.25555	8.4959	8.29976	8.16061	8.37067	8.79966	8.09997	8.45309	8.43409	8.16471	8.45317	8.70026	8.54455	8.09544	8.11029	8.01375	8.32844	8.34752	8.36899	8.2307	8.31787	8.27652	8.40004	8.14709	7.78482	8.26471	8.13206	7.79205	8.39606	7.89168	8.32607	8.3237	8.08145	8.30655	8.43888	8.12504	8.4696	8.46143	8.02346	8.51316
1417242_at	Eif4a3 /// Gm5576	12.2271	12.2009	12.0488	12.0507	12.222	12.0176	12.2459	12.2159	12.3012	12.3156	12.2078	12.2813	12.2445	12.09	12.1174	12.3389	12.1196	12.237	12.2414	12.3381	12.3273	12.18	12.1735	12.2275	12.2504	12.3047	12.3225	12.1227	12.2763	12.2459	12.3484	12.2465	12.3248	12.4502	12.2025	12.2463	12.238	12.1696	12.286	12.3042	12.1871	12.2752	12.3297	12.1428	12.2756	12.4201	12.1275	12.2236
1417243_at	Fam192a	10.254	10.1728	9.91867	10.1412	10.1815	10.0772	10.2083	10.186	10.2482	10.257	10.2445	10.2775	10.0465	10.0246	10.4332	10.1813	10.1061	10.4867	10.1398	10.1306	10.2262	10.0952	10.0058	10.1038	10.2147	10.1589	10.1872	10.1591	10.0918	10.1691	10.1475	10.2578	10.2382	10.0428	10.2565	10.3073	10.1213	10.1983	10.276	10.2312	10.2386	10.2401	10.1802	10.1767	10.2417	10.0719	10.2537	10.2204
1417245_at	Gpr180	7.36908	7.41747	7.89138	7.3429	7.27223	7.90527	7.2696	7.14197	7.14883	7.19083	7.21386	7.11847	7.65043	7.14523	7.03597	7.71798	7.15978	7.00619	7.2475	7.37447	7.23113	7.32986	7.31507	7.10607	7.30406	7.24383	7.31235	7.22419	7.03188	7.20153	7.87833	7.83546	7.61244	7.77095	7.97609	7.57285	7.23755	7.5541	7.1975	7.0302	7.80543	7.29824	6.99501	7.94535	7.07037	7.10964	7.75004	7.03468
1417247_at	AI597479	7.55589	7.67792	7.47473	7.56691	7.65182	7.6488	7.6751	7.71216	7.75119	7.7327	7.73082	7.63019	7.48987	7.62605	7.43053	7.52703	7.7003	7.34551	7.6327	7.7242	7.54857	6.81608	6.92416	6.95521	7.7155	7.44705	7.38877	7.43111	7.48067	7.30615	7.82138	7.77762	7.54408	7.44374	7.77923	7.58379	7.74309	7.53828	7.76543	7.6975	7.34161	7.55768	7.42935	7.66625	7.52037	7.44168	7.46573	7.4486
1417248_at	Ralbp1	9.47964	9.46533	9.42204	9.54688	9.62593	9.62387	8.76487	8.87468	8.77334	8.95663	9.49067	8.87608	8.70183	8.92894	8.4607	8.93522	8.47037	8.5347	8.78844	9.17234	9.00136	8.5963	8.76542	8.46146	8.71259	8.91669	8.94454	9.54814	8.7801	8.69552	8.86006	8.96867	9.56991	8.74015	9.09969	9.27096	8.65293	8.94513	8.87291	8.7247	9.04326	9.43262	8.77922	9.31267	9.04543	8.74446	8.86865	9.03027
1417250_at	Rlim	9.35678	8.87336	8.91551	9.62852	9.29581	9.64246	9.1653	9.2131	9.25727	9.05986	9.22597	9.06553	9.29796	9.29265	9.75981	9.39835	9.21225	9.91628	8.9728	8.84028	8.98863	9.57038	9.43313	9.42258	9.73198	8.86399	8.67828	9.71671	9.09361	8.81378	9.26489	9.0477	8.96785	9.12555	9.14884	9.18009	9.08383	9.08916	9.24372	9.31277	10.0024	9.65293	9.33904	9.2105	9.45379	9.35425	9.15048	9.40461
1417252_at	Nt5c	8.45421	8.28725	8.09067	8.73647	8.3188	8.15226	8.61485	8.40687	8.38101	8.38955	8.48505	8.28083	7.72568	7.96908	8.64614	7.98924	8.12103	8.72284	8.07824	8.05016	8.31073	8.19202	8.09407	8.31291	8.81834	8.13411	7.87167	8.7086	8.24285	8.17829	7.97875	8.40127	8.17918	7.87856	8.18145	8.19857	8.32012	8.28408	8.34272	8.24898	8.60073	8.63952	8.18433	8.27235	8.46658	8.12858	8.25544	8.38805
1417253_at	Frg1	10.0402	10.0873	10.1231	10.1455	10.126	10.2228	10.3371	10.4826	10.1919	10.3753	10.2627	10.2241	10.1343	10.2505	10.4957	10.1997	10.2686	10.3235	10.0399	10.1072	10.1588	9.94438	10.0228	10.0487	10.2374	10.1289	10.1187	10.148	10.2382	10.0853	10.2383	10.3206	9.95949	10.0034	10.1753	10.0137	10.1618	10.0856	10.2096	10.1235	10.0106	10.2766	10.0317	10.1378	10.2724	10.1006	10.1877	10.1213
1417255_at	Ift140	7.52669	7.78528	7.63619	8.00822	7.7347	7.65747	8.33454	8.0123	8.17901	8.34354	8.18323	7.90779	7.78465	8.32795	7.80075	7.68887	8.24116	7.84787	7.94708	7.75164	7.81385	7.70055	7.5704	7.81478	7.80022	7.68467	7.45365	7.61168	7.66704	7.67578	7.89669	7.97219	7.68184	7.68697	8.0799	7.62118	8.14382	7.72471	8.04722	8.04704	7.83658	8.05017	7.77158	7.87826	8.06478	7.7549	7.88231	7.97782
1417258_at	Cct5	13.103	13.0846	13.4084	13.0394	13.061	13.3763	13.0412	13.0508	12.9951	13.0534	13.0194	13.049	13.3615	13.0206	13.076	13.3572	12.985	12.9595	12.9559	13.0087	13.0477	12.9103	13.0191	12.8767	13.0791	12.9636	12.9697	13.0952	12.9304	12.9945	13.3663	13.0316	13.0024	13.3154	13.0944	12.9593	13.0457	12.9777	13.0364	13.0438	13.0955	12.9985	13.1176	13.0224	13.0391	12.9993	13.0125	13.0408
1417260_at	U2af2	10.5133	10.4816	10.3441	10.4853	10.3969	10.5013	10.3809	9.68282	10.469	10.5595	10.507	10.4769	10.4821	10.2529	10.4685	10.537	10.2334	10.5111	10.3843	10.5372	10.3355	10.372	10.5556	10.446	10.4628	10.5474	10.5524	10.4554	10.5049	10.586	10.3776	10.5305	10.5313	10.486	10.4764	10.5606	10.5255	10.4365	10.411	10.5916	10.435	10.3868	10.486	10.4364	10.4906	10.4743	10.5535	10.4986
1417261_at	Mbtd1	8.9291	8.91271	8.83597	9.14161	8.87654	9.18449	8.60941	8.51141	8.72812	8.83928	8.90022	8.75025	8.87867	8.79826	8.87197	8.7883	8.72772	8.83507	8.59794	8.60253	8.51199	8.58386	8.62443	8.66128	8.67868	8.73235	8.64693	8.81663	8.69748	8.58102	8.7895	8.87568	9.13677	8.6799	9.12177	8.91518	8.60989	8.75909	8.67756	8.88712	8.93055	8.74617	8.45566	9.1482	8.66284	8.67599	9.0674	8.65103
1417264_at	Coq5	8.13545	8.37916	8.12654	8.19449	8.12383	7.9971	8.06149	8.03488	8.13865	8.19983	8.11661	8.0436	8.33434	8.17906	8.08583	8.38595	8.20807	7.96766	8.28355	8.55721	8.2923	8.16705	8.2485	8.17426	8.06117	8.41133	8.25423	7.98382	8.33165	8.00538	8.07201	8.14876	8.24421	8.16403	8.55128	8.10164	8.1677	7.99064	8.15673	8.0683	7.94973	7.88566	8.14697	8.1322	8.48853	8.11748	8.19679	8.12981
1417267_s_at	Fkbp11	8.34083	8.68115	8.79589	8.58124	8.63662	9.13016	8.37772	8.37425	8.41845	8.4485	8.50362	8.4273	8.96786	8.63432	8.17324	9.06118	8.54689	8.39283	8.68043	9.0807	8.68311	8.22509	8.6386	8.38893	8.56913	8.83111	8.75041	8.58406	8.55809	8.65154	9.12932	7.88234	8.11864	9.19574	8.0994	8.10287	8.48099	8.35762	8.31629	8.57434	8.35874	8.63917	8.85472	8.42437	8.79957	8.97204	8.43186	8.67617
1417269_at	Cdk9	10.8964	11.0622	11.0212	11.0635	11.1985	11.2796	11.1994	10.8586	11.1138	11.1017	11.1559	11.1943	10.8154	10.983	10.9016	10.8637	11.154	10.99	10.8338	10.9328	10.9764	10.9324	11.0475	10.8832	11.2328	10.8308	10.7856	11.2456	10.8593	10.8727	11.1101	11.216	11.0338	11.0555	11.1291	10.963	11.148	11.0462	11.0989	11.228	11.1838	11.3049	10.9142	11.0096	10.9622	10.9304	10.9495	10.9891
1417271_a_at	Eng	8.16572	8.12842	7.73071	8.35827	8.16845	7.95436	8.4637	7.84908	8.60095	8.54675	8.4396	8.47917	8.51287	8.67764	8.71664	8.36277	8.60324	8.84956	8.21042	8.26091	8.21441	8.73817	8.75998	8.87581	8.80842	8.22138	8.07775	8.63429	8.12122	8.13541	8.60187	8.96533	8.95584	8.44633	8.83381	8.88302	8.12553	8.93319	8.37973	8.07737	8.46911	8.23725	8.4975	8.89829	8.75933	8.52946	9.06361	8.55205
1417274_at	Gm21559 /// Gm5161 /// Snrpa	11.3157	11.2431	11.0888	11.1871	11.2263	11.0225	11.1956	10.7406	11.2776	11.1979	11.2354	11.2175	11.278	11.3755	11.2946	11.2962	11.2203	11.2311	11.3024	11.3315	11.3306	11.345	11.2549	11.3507	10.9341	11.3021	11.2511	10.9862	11.1945	11.374	11.3176	11.3211	11.2439	11.3249	11.1684	11.1557	11.3275	11.1549	11.2134	11.2661	11.2058	11.2541	11.3382	11.2903	11.3438	11.3252	11.3458	11.2937
1417276_at	Tulp2	6.23722	6.39213	6.65927	6.39879	6.49561	6.78365	6.75794	6.33095	6.53507	6.66914	6.66401	6.44102	6.57112	6.76675	5.85622	6.59831	6.39696	5.86049	6.86991	6.59226	6.55243	5.63478	5.95626	5.77819	5.69061	6.20083	6.22627	5.41692	6.20799	5.98624	6.77232	6.13261	5.87799	6.50829	6.25933	5.52911	6.50938	6.24767	6.23112	5.96521	6.09238	6.15166	6.37932	6.33095	6.73503	6.27663	6.4008	6.24135
1417279_at	Itpr1	6.98104	6.68385	6.86798	7.54753	7.3763	7.61556	7.13247	7.14946	7.20733	7.41904	7.09027	7.14393	7.95311	8.06859	7.73945	8.06408	7.78866	7.97738	7.43003	7.59658	7.42229	7.92793	7.81233	7.53416	7.02872	7.10451	6.98527	7.23103	7.07401	6.93631	8.03478	7.6111	7.66775	7.87328	7.69248	7.79575	7.28829	7.75858	7.1597	7.24327	7.85441	6.97635	7.52238	8.57873	7.34368	7.61274	8.16206	7.49991
1417284_at	Mapkap1	7.77808	7.7529	7.54592	7.98091	7.94107	7.82145	7.742	7.56163	7.85836	7.79781	7.75426	7.76146	7.83629	7.81509	8.1333	7.91069	7.6922	8.06099	7.9566	7.96962	8.09422	7.89033	7.82943	7.77189	7.78785	7.91969	7.74178	7.69209	7.9662	7.81433	8.04018	7.78155	7.87469	7.80256	8.05208	7.83468	7.84147	7.97522	7.70147	7.83676	7.98312	7.44763	7.83177	7.92934	7.96422	7.82614	7.96795	7.83999
1417285_a_at	Ndufa5	11.0842	10.921	10.9022	10.8243	10.8857	10.789	10.538	10.8024	10.6524	10.4575	10.7056	10.6509	10.5462	10.3923	10.4759	10.491	10.4967	10.507	10.8453	10.5436	10.927	10.7889	10.8028	10.9421	10.5949	10.4657	10.3748	10.6255	10.4835	10.6121	10.6022	10.5499	10.6404	10.5368	10.5285	10.5458	10.5557	10.716	10.6836	10.4922	10.7017	10.8195	10.6328	10.6044	10.9127	10.4844	10.5578	10.6993
1417287_at	H13	8.00613	8.56409	8.06019	7.75029	8.57741	7.84725	8.66234	8.0123	8.60778	8.61602	8.29749	8.51563	7.84513	7.75331	7.91907	8.06634	7.91712	8.04849	8.6214	8.67639	8.71853	9.17356	9.08494	9.37766	9.30213	8.80278	8.66799	9.29591	8.90503	8.75241	8.74888	8.60706	7.81987	8.53477	8.48004	7.74674	8.46051	8.47238	8.38402	8.56629	9.0362	8.85408	8.84118	8.41643	8.29561	8.86907	8.47775	7.94305
1417289_at	Plekha2	6.88198	7.39194	7.39156	7.14792	7.21392	7.35673	7.90569	7.49582	7.48086	7.97278	7.59186	7.50248	6.93209	7.71769	6.49325	7.24463	7.66231	6.88638	7.3648	7.40124	7.7697	7.05012	6.97489	6.95458	7.52604	6.91597	6.92215	7.37239	6.98998	7.08353	7.53368	7.40288	6.66151	7.20883	7.17115	6.9363	7.54787	6.95405	7.35303	8.15908	7.68427	7.5051	7.56044	7.47267	6.90198	7.50613	7.18677	7.05705
1417291_at	Tnfrsf1a	7.64079	7.77993	7.58668	7.48775	7.37603	7.4019	7.68276	7.46808	7.76702	7.562	7.55193	7.76625	7.45942	7.24236	7.55561	7.30321	7.66165	7.27435	7.50802	7.86617	7.73968	7.51484	7.45786	7.47199	8.15453	7.79976	7.68975	8.61921	7.5756	7.76739	7.38253	7.82187	7.76245	7.44624	7.7379	7.79563	7.75833	7.67175	7.93575	8.10503	7.78666	7.88777	7.75033	7.66768	7.97862	7.81093	7.52783	7.50131
1417293_at	Hs6st1	7.27883	7.23836	7.15138	7.61882	7.46085	7.31992	8.11676	7.07044	8.16516	8.36815	8.07311	7.92686	8.3387	9.29447	7.6023	8.49353	8.83002	8.24869	7.98138	8.4733	7.32545	8.35347	8.33298	8.08365	8.05902	8.15745	8.03815	8.16833	7.99026	7.55228	8.36064	7.9927	8.09204	8.41198	7.47087	8.19857	7.79235	7.85684	7.06379	7.87488	7.03431	7.63665	7.60818	8.45035	8.0603	8.34465	8.44065	8.22359
1417294_at	Akr7a5	8.54914	8.50789	8.51988	8.68236	8.45077	8.64201	8.88244	8.14714	8.72339	8.95957	8.66082	8.58306	8.73638	8.86749	8.45173	8.7497	8.80824	8.49601	8.62229	8.8785	8.63068	8.59136	8.58221	8.58832	8.64154	8.75051	8.67336	8.42356	8.45248	8.44296	8.63211	8.7658	8.54454	8.72055	8.66374	8.54936	8.81084	8.43486	8.69635	8.66199	8.39682	8.57662	8.42949	8.49884	8.84219	8.5587	8.50241	8.72457
1417295_at	Mta1	8.56888	8.52952	8.50368	8.98043	8.50319	8.76034	8.73131	7.82319	8.76406	8.64138	8.77434	8.70752	8.91341	9.09923	9.01555	8.77159	8.91135	9.02452	8.82173	8.85535	8.58246	9.04728	8.90716	8.95331	8.65295	8.85867	8.7703	8.3859	8.68326	8.64956	8.71724	8.75261	8.84755	8.76427	8.51956	8.72173	8.69287	8.78322	8.54873	8.84112	8.71504	8.90375	8.50563	8.93707	8.92102	8.63564	9.04689	8.96382
1417296_at	Atf1 /// Gm1862	11.7794	11.794	11.6825	11.5914	11.6472	11.5923	11.809	11.974	11.8032	11.7814	11.8321	11.8154	11.7031	11.5569	11.6695	11.5579	11.7209	11.801	11.8025	11.7927	11.7422	11.6889	11.8034	11.7991	11.934	11.8136	11.7633	11.7385	12.0175	11.8236	11.6229	11.3817	11.422	11.6546	11.4041	11.4321	11.7643	11.4452	11.7878	11.7609	11.3289	11.7562	11.664	11.2963	11.7335	11.7552	11.4137	11.7378
1417297_at	Itpr3	7.96298	8.16314	8.31117	8.10018	8.2285	8.35432	8.80462	8.04855	8.79762	8.9792	8.87522	8.62111	8.43067	8.62671	8.3582	8.41754	8.44709	8.2725	8.03522	8.26426	7.95072	8.31087	8.59657	8.24668	8.65442	7.84034	7.90141	8.86396	8.11279	7.92372	8.31512	8.68263	8.30753	8.302	8.54559	8.19301	8.81997	8.04899	8.43849	8.52489	7.77452	8.49273	8.14029	8.31219	8.31087	8.27345	8.30566	8.28592
1417298_at	Ebpl	8.53785	8.62766	8.77841	8.81046	8.89939	9.12269	8.70504	8.57788	8.57924	8.66438	8.64681	8.53025	8.61582	8.81176	8.55423	8.55398	8.72138	8.35499	8.73515	8.89084	8.81733	8.93225	8.90777	8.7379	8.64317	8.66107	8.69553	8.61276	8.53648	8.64684	9.08387	8.99311	8.69555	8.85575	8.99329	8.58344	8.67497	8.75653	8.50871	8.62279	9.31189	8.7527	8.75669	8.88935	8.53987	8.60142	8.82917	8.54386
1417300_at	Smpdl3b	8.71053	8.58037	8.89898	8.46935	8.41923	8.55013	7.90392	8.14825	7.97178	7.98842	8.0588	8.02007	8.49253	7.32546	7.6898	8.84162	7.52872	7.68774	8.58122	8.79116	9.07001	8.46242	8.69213	8.63518	7.59993	8.36014	8.36268	7.4667	8.53452	8.48667	8.56551	7.78299	8.00862	8.55635	8.08469	8.00931	7.91665	8.31177	8.08634	7.87063	8.20806	8.16289	8.15049	8.00312	8.84763	8.10415	8.1848	8.62714
1417302_at	Rcor2	9.51203	9.64025	9.54555	9.61597	9.92851	10.0201	10.0569	8.81837	10.3207	10.2958	10.2506	10.1894	10.2459	10.5177	9.16049	10.5132	10.2468	9.84124	9.8198	10.1882	9.05627	9.99965	10.1311	9.60016	9.4512	10.0239	10.0268	9.59902	9.79447	9.86707	10.0098	10.506	10.415	10.6555	9.97911	10.2972	10.1565	9.9565	9.37462	10.378	9.06001	10.0528	9.54668	10.5994	10.1581	10.3297	10.4978	10.5303
1417303_at	Mvd	7.78881	7.83461	8.00663	7.8483	8.03084	8.17742	8.4557	7.65855	8.50043	8.39089	8.22974	8.19512	7.9616	8.14776	7.71464	8.0732	8.1698	7.66153	7.72907	8.02704	7.9249	8.09426	8.06079	7.96965	8.08249	7.82291	7.95268	8.11805	7.72502	7.83975	8.31243	8.18381	7.87892	8.30727	7.88605	7.91762	8.15758	7.88365	8.07897	8.06088	8.0494	8.19678	8.0594	7.85094	7.86771	8.082	7.9315	7.92234
1417306_at	Tyk2	8.00398	7.92079	7.96339	7.96714	8.05073	8.09964	7.90688	7.53517	7.90884	7.96648	7.88878	7.95697	7.69429	7.88203	7.96651	7.82022	7.89441	8.01031	7.86181	7.79657	7.73173	7.76651	7.75281	7.66559	7.87429	7.6532	7.5647	7.91477	7.79576	7.748	7.9071	8.15718	8.104	7.63882	8.04027	8.02493	7.948	7.94428	7.76441	7.95858	8.22392	7.9676	7.6205	8.0756	7.85233	7.75434	7.99509	7.86125
1417307_at	Dmd	7.95517	7.88886	7.47316	8.39809	8.18096	7.98384	8.13861	8.10883	8.06615	8.06112	8.18573	8.2158	8.08583	8.65569	8.592	8.11967	8.53502	8.6628	8.3813	8.25628	8.49723	8.23321	8.21802	8.377	8.13543	7.99065	7.88458	7.89713	8.32097	8.19487	8.29108	8.16499	8.04626	8.03648	8.3558	8.2174	7.96737	8.31381	8.05057	8.09373	8.61162	7.94865	8.10954	8.38798	8.07157	8.16882	8.41177	8.13069
1417308_at	Pkm	13.2764	13.1464	13.1697	13.3979	13.3959	13.4144	13.4176	12.8988	13.3331	13.4382	13.3572	13.3401	13.407	13.469	12.9534	13.5007	13.4665	13.1556	13.008	13.1882	12.7681	13.3191	13.3353	13.0977	13.3116	13.1166	13.0334	13.35	13.0071	13.1282	13.3793	13.4727	13.2786	13.4834	13.3483	13.399	13.3849	13.1293	13.1527	13.4847	13.0997	13.3257	13.1682	13.4438	12.9568	13.3791	13.4496	13.1426
1417311_at	Crip2	9.64282	9.74276	9.52477	9.78038	9.6108	9.5467	9.79094	9.36858	9.74775	9.9047	9.70017	9.7818	9.49338	9.73111	10.0709	9.61266	9.7569	10.1598	9.40886	9.13535	9.52081	10.4933	10.1465	10.5038	9.68397	9.50743	9.5099	9.5217	9.7344	9.92543	9.60822	9.72675	9.82236	9.53488	9.73914	9.87956	9.38519	9.74943	9.78411	9.38392	9.60036	9.53887	9.75788	9.55342	9.73461	9.74498	9.45988	9.74627
1417313_at	Lsm7	10.3894	10.3219	10.1095	10.3251	10.3314	10.2378	10.1394	10.2017	10.002	10.1251	10.1653	10.2073	10.0755	10.0203	10.2511	10.0579	10.2316	10.0938	10.2307	10.1179	10.4429	10.2542	10.2401	10.3335	9.87768	10.0739	10.1835	10.1419	10.1279	10.2761	10.2457	10.0724	10.0454	10.1747	9.97418	9.92309	10.1655	10.128	10.3305	10.1578	10.3314	10.4629	10.2569	10.0109	10.2761	10.1083	10.1101	10.2282
1417315_at	Gripap1	7.78535	7.56647	7.45389	7.50516	7.62851	7.21602	7.60705	7.4417	7.68936	7.42555	6.94703	7.64686	7.58904	7.4735	7.97531	7.83652	7.48264	7.85259	7.70061	7.72109	7.99839	7.76189	7.46256	7.55444	7.93962	7.88983	7.7932	7.33925	7.78433	7.8178	7.42105	7.51902	7.67796	7.53959	7.44453	7.75182	7.71834	7.49635	7.77939	7.58513	7.70618	6.93304	7.63432	7.36652	8.0047	7.5567	7.27899	7.83345
1417316_at	Acot13	8.45591	8.30756	8.06631	8.88439	8.70915	8.64122	8.6331	8.51727	8.50233	8.55258	8.49197	8.22382	8.26463	8.739	8.70162	8.29055	8.7521	8.74778	8.33246	8.22388	8.50628	8.26619	8.07001	8.41092	8.74348	8.22844	8.2466	8.74823	8.2872	8.20194	8.5848	8.58873	8.0171	8.34658	8.57902	8.05268	8.18082	8.2637	8.52535	7.87409	8.09309	8.48916	8.34195	8.44711	8.552	8.33389	8.50689	8.30876
1417317_s_at	Gm10029 /// Gm10237 /// Gm11810 /// Gm14279 /// Ino80 /// LOC100862595 /// Rpl35a	13.7021	13.7215	13.7173	13.6943	13.6786	13.7106	13.7035	13.7875	13.6706	13.7005	13.6769	13.7035	13.6736	13.6254	13.6732	13.6505	13.706	13.6677	13.6735	13.6391	13.6981	13.6856	13.6751	13.7002	13.7098	13.6638	13.6685	13.6889	13.6362	13.6727	13.6943	13.7468	13.6425	13.6615	13.7408	13.6213	13.6535	13.679	13.7048	13.6453	13.7033	13.7565	13.682	13.6588	13.7173	13.6744	13.7317	13.6665
1417320_at	Grpel1	10.9773	11.1672	11.0528	10.8992	11.1407	11.0742	11.0651	11.1679	10.9621	11.0349	11.1065	11.092	10.9865	10.9051	10.8625	10.9907	10.9577	10.8209	11.1335	11.044	11.2272	10.885	10.9798	10.9977	10.9606	10.993	11.0856	10.9938	11.0842	11.125	11.1037	11.0438	10.9508	11.0707	11.0239	10.9132	10.9055	11.0072	11.0497	10.9079	10.9005	11.0969	10.9841	10.8934	11.0455	10.9177	10.9338	11.0312
1417321_at	Zcchc7	9.21176	9.19613	9.16329	9.14036	9.12628	9.1478	9.34431	9.4674	9.26689	9.25983	9.32386	9.27936	8.99545	8.5735	8.85228	9.08299	8.48315	8.96636	9.23031	9.09662	9.19339	8.96834	9.02603	9.10123	8.99732	9.05041	8.96253	8.82406	9.10757	8.85737	9.00853	9.1475	9.14653	8.84519	9.3419	9.06207	9.16124	9.02562	9.35286	9.18229	8.96595	9.28175	8.87519	8.9712	9.12188	8.80085	8.878	9.13965
1417322_at	Dohh	10.3269	10.3978	10.2832	10.2175	10.3316	10.2378	10.2359	9.7565	10.1662	10.1396	10.1964	10.2497	10.0705	10.1335	10.1198	10.2447	10.0983	10.1669	10.1325	10.2024	10.2254	10.1373	10.1707	10.1381	10.2993	10.2899	10.2058	10.267	10.1525	10.233	10.1374	10.2333	10.1653	10.242	10.0648	10.1636	10.1893	10.132	10.2488	10.1603	9.91348	10.2518	10.1081	10.157	10.2462	10.2689	10.054	10.2233
1417324_at	Mast2	8.19669	7.93124	8.01376	8.23973	8.12147	8.26752	8.22189	7.72457	8.35199	8.3487	8.30452	8.10626	8.48873	8.28733	8.17972	8.64207	8.14392	8.23138	8.17443	8.48287	8.22184	8.10958	8.19564	8.21431	8.29662	8.30569	8.15005	8.31251	8.31253	8.19769	8.51211	8.29555	8.44933	8.3243	8.73652	8.35631	8.39377	8.26051	8.38904	8.31278	8.43467	8.21947	8.21369	8.26397	8.53321	8.17909	8.20738	8.3083
1417328_at	Ercc1	8.8284	8.84482	8.85476	8.74833	8.6043	8.59919	8.78148	8.69788	8.59903	8.73618	8.77718	8.60049	8.61059	8.42721	8.75704	8.51272	8.61789	8.62041	8.47441	8.52714	8.81591	8.20256	8.39732	8.39185	8.39963	8.54101	8.55178	8.3039	8.46222	8.61239	8.67258	8.74384	8.45072	8.46192	8.54428	8.15634	8.80308	8.49908	8.69388	8.62274	8.59192	8.73545	8.61805	8.57994	8.72777	8.5051	8.49083	8.60123
1417329_at	Slc23a2	7.95155	7.75075	7.88322	7.76428	7.73858	7.85475	7.79472	7.81086	7.85908	7.79725	7.79188	7.77877	7.9061	7.62176	7.70156	7.95665	7.68275	7.72452	7.7198	7.88758	7.90695	7.70936	7.99239	7.84325	8.30427	7.69768	7.64302	8.2506	7.68426	7.7067	7.85357	8.02997	8.04714	7.63954	8.0617	8.05153	7.91206	8.11294	7.72804	7.87409	8.09349	7.75853	7.77527	8.14829	7.69825	7.81655	8.26528	7.83171
1417331_a_at	Arl6	9.80243	10.0917	9.69924	9.64228	9.87317	9.68971	9.62919	9.80965	9.72425	9.75568	9.79511	9.75127	9.49867	9.85478	9.68449	9.57999	9.68586	9.98968	10.0181	9.6991	9.71824	9.54191	9.46213	9.46257	9.50715	9.7037	9.59209	9.40688	9.87656	9.59702	9.56174	9.66369	9.5081	9.51443	9.66225	9.39316	9.80435	9.65546	9.47123	9.70403	9.22158	9.72041	9.35629	9.89157	9.622	9.51337	9.84846	9.60918
1417332_at	Rfx2	6.90972	6.92565	7.05807	7.10477	7.11697	7.24279	7.80007	6.87726	7.83416	7.97597	7.68885	7.67467	8.02246	8.21744	7.05608	8.00422	7.89153	7.08184	7.80017	8.11552	7.43555	7.1524	7.63281	7.0475	7.70193	8.19271	8.05902	7.49664	8.05426	7.71662	7.96994	7.97974	7.73426	7.92567	7.85451	7.78115	7.88564	7.79269	7.39985	7.50028	6.73057	7.22831	7.39401	8.10258	7.74536	7.6789	8.1173	7.80768
1417334_at	Stk19	7.7384	7.69823	7.68126	7.40914	7.57963	7.55642	7.64834	7.94128	7.77737	7.87419	7.62603	7.62317	7.43525	7.68271	7.61136	7.35439	7.58516	7.48469	7.54061	7.51396	7.7776	7.4984	7.55842	7.47638	8.1995	7.36712	7.47734	8.0027	7.44812	7.70502	7.58976	7.81927	7.45866	7.397	7.6165	7.49406	7.7021	7.50268	7.81849	7.61389	7.43855	7.62126	7.57507	7.30643	7.52824	7.50862	7.44866	7.67534
1417339_a_at	Dynll1	13.0407	13.0179	13.0571	13.1529	13.0662	13.0024	12.9606	12.928	13.2116	13.1678	13.0786	13.1548	13.1376	12.984	13.0869	13.1054	13.0505	13.251	13.2781	13.1089	13.0089	13.1519	13.2193	13.2108	13.2117	13.1925	13.0801	13.0276	13.3337	13.1682	12.975	13.0919	13.1579	13.1503	13.3595	13.0881	13.2175	13.184	13.0011	12.9525	13.1504	13.1825	12.8602	13.135	13.1381	13.0404	13.1638	13.0669
1417343_at	Fxyd6	9.43245	9.6193	9.49789	9.79479	9.80774	9.86322	10.1581	9.67222	9.91583	10.2326	9.91755	9.91617	9.52241	10.3973	8.91871	9.4339	10.279	8.97358	9.54952	9.2999	9.46007	8.0971	7.87078	7.98226	8.30913	8.8057	8.89058	8.07343	8.54069	8.66145	9.49323	10.0355	8.96062	9.3843	9.77217	9.14951	9.95156	9.53349	9.94445	10.0041	9.73236	9.91589	9.24191	10.2963	9.56671	9.29008	10.1887	9.5362
1417344_at	Emc7	10.036	10.0481	9.75843	9.60766	9.80292	9.7151	10.0333	10.0198	9.94619	10.0209	9.95892	9.84653	9.88999	9.88727	10.0087	9.89243	9.8866	9.92041	9.98253	10.0402	10.1626	9.91337	9.83848	9.96327	10.461	10.0041	9.99503	10.5027	9.94841	9.94432	9.95196	9.91872	9.87679	9.92261	9.83737	9.7268	9.99216	9.6517	9.89954	9.85599	9.67933	9.99846	10.0676	9.70881	9.99868	10.1017	9.59743	9.84056
1417346_at	Pycard	9.45036	9.64361	9.72508	9.77521	9.80045	10.277	10.1209	9.72951	9.86436	10.2173	10.118	9.87851	9.71841	9.66918	9.43375	9.75983	9.74731	9.42101	9.58382	9.78546	9.64541	9.08309	9.40905	9.36188	9.06208	9.60061	9.59676	9.02872	9.66746	9.63328	9.7042	10.0944	9.57966	9.51605	9.88735	9.42647	9.79697	9.75616	9.80101	9.94123	10.1307	10.4676	9.38938	9.74413	9.7969	9.29934	9.87869	9.48124
1417348_at	2310039H08Rik	8.57413	8.5408	8.5724	7.96042	8.30055	8.60946	8.24341	8.27894	8.08241	8.33043	8.44848	8.02914	8.23544	7.97485	8.18315	8.27757	8.10112	8.01806	8.15165	7.72695	8.38925	7.55071	7.0707	7.75468	7.97224	7.85012	7.87337	7.89702	7.80581	7.96045	8.20841	8.70659	8.32332	7.93664	8.55844	8.11633	7.91936	8.38003	8.09958	7.76064	8.01888	7.89444	8.03831	8.15175	8.16944	7.92503	8.19411	7.97899
1417350_at	Bloc1s6	7.38029	7.50735	7.29607	7.11238	7.38476	7.14139	7.38514	7.48929	7.20914	7.27294	7.04782	7.25068	7.1978	7.72435	7.67384	7.15385	7.41677	7.84371	7.62696	7.2812	7.80772	7.53128	6.98179	7.70375	7.36521	7.45669	7.62201	6.62709	7.59908	7.77233	7.647	7.58239	7.50586	7.49356	7.42265	7.62748	7.42225	7.61527	7.29001	7.50042	7.63209	6.59555	7.66208	7.9136	7.09444	7.69238	7.63526	7.46959
1417352_s_at	Snrpa1	11.2707	11.3097	11.2901	11.1863	11.3424	11.4198	11.3591	11.4929	11.4851	11.4687	11.3823	11.4012	11.4813	11.4967	11.2758	11.5111	11.369	11.2226	11.4478	11.4799	11.5245	11.5216	11.5189	11.4262	10.652	11.414	11.3366	10.6169	11.27	11.3763	11.6054	11.5302	11.3845	11.5699	11.3885	11.4254	11.4449	11.3216	11.3377	11.3719	11.3724	11.3137	11.5276	11.3722	11.4004	11.484	11.3581	11.3843
1417354_at	Sil1	7.23627	7.34807	7.26642	7.47108	7.47235	7.74257	7.2019	7.23045	7.18272	7.12577	7.2437	7.11475	7.16535	7.71122	7.21373	7.16848	7.71862	7.19949	7.39596	7.46829	7.27623	7.0388	7.3537	7.09396	7.54885	7.10571	7.10997	7.49735	7.30242	7.1257	7.44053	7.0172	6.82311	7.22995	7.02167	6.72977	7.07164	6.90957	7.11458	7.15513	7.59313	7.15698	7.40216	7.01427	7.13538	7.24093	7.05018	6.98779
1417355_at	Peg3	8.36269	8.24758	8.28952	8.87768	8.36924	8.44985	7.74296	8.02916	7.86817	7.73962	8.05554	7.8936	8.25814	8.18957	8.47757	8.41107	8.05245	8.38652	7.83281	8.0441	8.01502	7.89789	7.87461	7.90656	8.61772	7.68966	7.75773	8.73271	7.63869	7.48109	7.90392	7.43922	8.26123	7.68231	8.21198	8.42956	7.92004	8.02721	8.22795	8.40542	9.83775	7.91754	8.11475	8.28455	8.57372	7.85112	7.88803	8.18463
1417357_at	Emd	9.76747	10.0294	9.80752	9.74857	9.91002	9.77069	9.93191	10.1323	9.81215	9.92092	9.94682	9.92269	9.53133	9.69266	9.63958	9.56171	9.64011	9.65009	9.68099	9.55653	9.80011	9.6405	9.42615	9.63003	9.77144	9.34115	9.44948	9.5555	9.45614	9.6344	9.68071	9.76513	9.68822	9.64279	9.75495	9.62989	9.8769	9.60794	9.98967	9.78565	9.75771	9.73222	9.72203	9.62657	9.59089	9.65723	9.60367	9.63954
1417360_at	Mlh1	8.67444	8.66286	8.4599	8.45737	8.72764	8.38193	8.68073	8.54743	8.63302	8.70115	8.69518	8.62891	8.44251	8.52939	8.63606	8.55983	8.5546	8.4338	8.81453	8.75716	8.94488	8.52199	8.50029	8.50601	8.49367	8.67619	8.63477	8.38997	8.68468	8.66137	8.64362	8.63903	8.44564	8.41013	8.74259	8.41893	8.63375	8.64674	8.77098	8.61343	8.56273	8.7657	8.73951	8.50603	8.87732	8.54144	8.44713	8.71287
1417361_at	Asb3	7.12958	7.27188	7.13321	7.09704	7.01945	7.25224	7.24547	7.3775	7.29227	7.30204	7.22203	7.16623	7.27881	7.41811	7.43259	7.26522	7.43688	7.44544	7.2823	7.38336	7.24058	6.92939	6.93237	7.01296	7.3175	7.23485	7.37998	7.09599	7.41609	6.99003	7.39702	7.44444	7.37132	7.24577	7.36916	7.22223	7.22113	7.34779	7.12672	7.23817	7.20827	7.27901	7.17163	7.66436	7.4566	7.15147	7.50139	7.34741
1417364_at	Eef1g /// LOC101055956	13.4526	13.5358	13.505	13.5552	13.5851	13.5567	13.5661	13.5411	13.5123	13.5438	13.5482	13.5491	13.5357	13.5219	13.5699	13.5244	13.5244	13.4802	13.4763	13.5222	13.529	13.5184	13.5033	13.5348	13.5943	13.5102	13.4725	13.5895	13.4299	13.4631	13.5377	13.5298	13.5091	13.5031	13.5027	13.5459	13.5153	13.5525	13.5557	13.5552	13.5378	13.5091	13.6066	13.4959	13.4881	13.5306	13.5153	13.5458
1417365_a_at	Calm1 /// Calm2 /// Calm3	10.6606	11.07	10.8493	10.8657	10.9329	10.9492	11.2146	10.9683	11.3474	11.3474	11.4452	11.3803	11.365	11.329	11.2319	11.4512	11.3083	11.4376	11.4366	11.5377	10.927	11.958	11.8004	12.0079	11.659	11.5575	11.5106	11.6638	11.6396	11.3625	11.2106	11.2498	11.1764	11.5037	11.2556	11.2256	11.386	11.2703	10.8272	11.4006	10.7894	11.2546	11.0738	11.2947	11.5094	11.7305	11.4392	11.2825
1417368_s_at	Ndufa2	11.3923	11.4663	11.3421	11.4412	11.4486	11.4643	11.4284	11.5931	11.3902	11.4474	11.5284	11.4187	11.3599	11.2741	11.1534	11.2102	11.3572	11.188	11.459	11.2146	11.4147	11.3605	11.217	11.4051	11.2628	11.183	11.0689	11.2576	11.0616	11.1974	11.3897	11.4817	11.2729	11.4036	11.4245	11.0897	11.4331	11.2328	11.4294	11.2578	11.3899	11.575	11.2978	11.1807	11.337	11.3219	11.2392	11.2803
1417369_at	Hsd17b4	9.06398	9.14973	9.03572	9.1004	9.19189	9.24789	9.4356	9.1763	9.32325	9.39763	9.31879	9.21346	9.2292	9.55224	9.31435	9.10653	9.48647	9.17455	9.23043	9.26609	9.29568	9.36514	9.40812	9.44036	9.41255	9.17572	9.10425	9.34649	9.13207	9.12444	9.32056	9.44891	9.11344	9.15844	9.47513	9.05783	9.38643	9.11996	9.26072	9.28756	9.35139	9.31081	9.25667	9.34155	9.09038	9.19116	9.27994	9.1087
1417371_at	Peli1	7.76959	7.67644	7.70262	7.94945	7.85101	8.02651	8.13479	8.23085	8.07253	7.99844	8.18979	7.89289	7.80686	8.25389	7.82087	8.06297	8.32314	8.19597	7.98719	7.89761	8.09572	7.90785	7.89	8.02095	8.12788	7.98471	7.83627	7.97113	8.19882	7.75407	8.47486	7.88277	7.80989	8.09088	8.15106	7.98493	7.76819	8.05871	8.10061	7.80325	7.77912	7.88767	8.10935	8.12336	8.12938	8.14581	8.09828	7.87904
1417374_at	Tuba4a	11.2207	11.2573	11.3422	11.2249	11.2726	11.4114	11.2427	10.8997	11.1348	10.9139	10.652	10.7786	11.2419	10.7414	10.7137	11.1859	10.9537	10.5696	11.0316	11.0354	11.0561	10.6403	10.8046	10.7442	11.0394	10.9784	10.9187	10.6895	11.0254	11.0466	11.177	11.1655	10.9483	11.1688	11.0694	10.8884	11.1041	11.1275	11.1701	11.0817	10.989	10.9981	10.9785	10.9856	11.1437	10.8775	11.1563	11.1066
1417377_at	Cadm1	7.473	7.61847	7.55509	7.59121	7.26766	7.55563	7.49369	7.6391	7.56455	7.77398	7.64179	7.48172	7.39725	8.01041	7.18524	7.51449	7.73503	7.29179	7.56465	7.97722	7.41978	8.27888	8.22256	7.85268	6.87167	7.29574	7.15681	7.33791	7.18901	6.84392	7.73674	7.62094	7.50586	7.3939	7.73786	7.22634	7.39424	7.3522	7.4201	7.57752	7.38918	7.85636	7.38214	7.99917	7.5972	7.33118	7.74954	7.4805
1417380_at	Iqgap1	9.85056	9.78182	9.92212	10.3729	9.91837	10.3814	10.6206	10.576	10.8062	10.7658	10.5711	10.8394	10.8052	10.8802	10.3738	10.84	10.4682	10.6712	10.6187	10.5393	10.4476	10.6922	10.5428	10.7095	10.4413	10.5554	10.4229	10.3734	10.617	10.4361	10.7613	10.5982	10.9018	10.6724	10.7298	10.9692	10.688	10.74	10.5715	10.5785	10.7129	10.2126	10.7092	10.9095	10.7732	10.7911	10.7619	10.7348
1417386_at	Npepps	9.53512	9.5051	9.33019	9.77905	9.50586	9.49237	10.1061	9.80679	10.5085	10.3484	10.3452	10.4261	10.281	10.6732	10.2933	10.3746	10.3059	10.5568	10.2534	10.3054	9.89221	10.5257	10.4354	10.5557	10.0908	10.3966	10.3307	10.1588	10.2179	10.033	10.1121	10.4875	10.6522	10.274	10.3834	10.7942	10.2534	10.2971	10.0686	10.452	10.1659	10.2267	10.0862	10.7149	10.4056	10.4661	10.5873	10.3741
1417387_at	Med31	9.14271	9.38939	9.28238	8.80909	9.12167	9.11683	9.54205	9.63577	9.36973	9.51695	9.54594	9.37875	8.99645	9.37847	8.88723	9.05915	9.35769	8.8475	9.29516	9.22327	9.47426	8.93967	8.90395	8.94955	9.36129	9.20133	9.11334	9.37076	9.00422	9.09853	9.54017	9.59319	9.1569	9.23146	9.42884	9.04157	9.47531	9.02761	9.40945	9.27549	9.19399	9.41315	9.49236	9.2683	9.13712	9.14332	9.15944	9.10004
1417388_at	Bex2	10.1967	10.2509	9.86803	9.8737	10.1804	9.62941	9.85471	9.85366	10.0574	9.85129	9.76906	9.94838	9.8988	9.9021	10.3068	9.92983	9.59395	10.2693	10.0786	9.95565	10.1444	10.2208	10.0358	10.3127	9.68314	9.88916	9.85108	9.37883	9.82907	9.84357	9.90541	9.96436	10.0822	10.0364	9.84411	10.0479	10.0326	9.88884	10.0203	9.98021	10.1523	9.75237	9.80124	10.24	9.99567	9.84094	10.0488	10.0489
1417389_at	Gpc1	7.024	7.13399	7.04423	7.24996	7.34558	7.05432	7.34799	6.94106	7.26114	7.3086	7.26515	7.17192	7.36577	7.58674	7.42825	7.22111	7.34636	7.53307	7.45474	7.30923	7.28657	6.74467	6.42269	6.76525	7.1636	7.45191	7.21851	7.03855	7.4663	7.25332	7.48158	7.2958	7.03972	7.51774	7.04586	7.00323	7.36497	7.10266	7.1281	7.0909	7.35057	7.09908	7.22635	7.18993	7.46067	7.22987	7.36167	7.38169
1417393_a_at	Fam132a	6.87789	7.38433	6.92907	7.37515	7.468	7.47365	8.04643	7.64459	7.87521	8.14817	8.07299	7.78821	7.26117	8.03628	7.4062	7.59554	8.04936	7.43914	7.62644	7.46468	7.39654	7.64392	7.39788	7.49626	7.60287	7.34253	7.34562	7.61557	7.53401	7.46413	7.91114	8.21127	7.40149	7.64955	8.1824	7.53364	7.1821	7.60115	7.64645	6.8784	7.60085	7.41179	7.83047	7.65102	7.68772	7.81061	7.58926	7.66648
1417395_at	Klf4	9.21665	9.23343	8.87106	9.55201	9.49125	9.42342	10.6981	9.35361	10.6433	10.6807	10.743	10.7178	10.3331	10.6399	10.5237	10.3743	10.635	10.5317	10.2145	10.204	9.93272	10.1679	9.97799	10.0952	10.6634	10.7721	10.733	10.6791	10.7556	10.6251	10.2246	10.9007	10.7711	10.3954	10.8255	10.5968	10.5947	10.3954	10.1243	9.7892	8.48045	9.80374	10.2569	10.9788	10.5234	10.3819	10.972	10.3571
1417397_at	Slc9a1	7.45943	7.58712	7.51307	7.4749	7.45046	7.61973	7.70286	7.24679	7.80964	7.70605	7.5725	7.70718	7.70403	7.72754	7.68757	7.85182	7.66877	7.63569	7.62596	7.73846	7.55771	8.06097	8.02417	8.09088	8.06753	7.69318	7.47734	8.10299	7.56242	7.49188	7.73903	7.7252	7.58664	7.73381	7.79114	7.73023	7.84232	7.63523	7.57389	7.87395	7.50587	7.97305	7.72105	7.65643	7.7401	7.71214	7.56549	7.78083
1417398_at	Rras2	9.26105	9.63926	9.61386	9.37661	9.52225	9.52749	9.8916	9.66292	9.68382	9.77671	9.85959	9.63316	9.35003	9.61887	9.53872	9.46271	9.48344	9.68871	9.42626	9.59705	9.45057	9.49988	9.53872	9.3317	10.1061	9.50604	9.39626	10.2033	9.47701	9.52235	9.55684	9.64554	9.17896	9.6297	9.61789	9.20668	9.73538	9.22777	9.61904	9.75911	9.49427	9.69666	9.96701	9.38793	9.4293	9.93623	9.34609	9.38307
1417401_at	Rai14	7.7145	7.59802	8.14046	8.00752	7.77333	8.04368	7.94018	8.09574	7.7837	7.91326	7.80218	7.75011	8.35077	8.41044	8.54535	8.45015	7.92732	8.74399	7.95437	7.8039	8.17558	8.1726	7.94262	8.01406	8.39265	7.89032	7.80634	8.17483	7.95672	7.95584	8.64486	8.00488	7.81862	8.45779	7.90608	7.92547	7.91007	7.88414	7.78367	7.98939	8.50634	7.74324	7.94453	8.5116	7.6703	8.06352	8.15212	7.95971
1417402_at	Smim11	8.07946	7.97466	8.02433	8.13321	8.11133	8.09082	8.01716	8.42573	8.13297	7.98166	8.12961	8.24305	7.93355	7.80479	7.82726	8.08855	7.92815	7.9929	8.30715	8.1165	8.31172	8.15259	8.28104	8.25554	8.25695	8.06304	8.08869	8.29131	8.12084	8.19037	8.13632	7.93137	7.91458	8.24637	8.02384	7.79757	7.93794	8.00547	8.19203	7.88837	8.25755	8.3314	8.19232	7.98281	8.09101	7.97204	7.91599	8.15415
1417404_at	Elovl6	9.64386	10.2265	9.9487	9.78638	10.0778	10.0898	10.2957	10.3488	10.5141	10.3947	10.5527	10.4871	10.3839	10.591	10.3339	10.3741	10.4165	10.4689	10.3552	10.4175	10.2783	10.5465	10.5792	10.4181	10.2387	10.4695	10.3783	10.3105	10.4543	10.3638	10.5545	10.1878	10.3697	10.3438	10.4415	10.318	10.467	10.1877	10.4928	10.2445	9.46594	10.0043	10.398	10.3801	10.4653	10.3541	10.312	10.4419
1417405_at	Stard3	7.4999	7.66871	7.44712	7.6874	7.65014	7.77639	8.0874	7.67356	8.0015	8.00467	8.03009	7.93079	7.73275	8.08462	7.7494	7.81003	7.9905	7.7546	7.731	7.92535	7.75655	7.72174	7.72878	7.52575	8.33302	7.72887	7.79435	8.1682	7.78222	7.77737	7.91024	8.05001	7.82704	7.69465	8.09288	7.73923	8.00146	7.69154	8.02649	8.12242	7.80145	7.96332	7.80295	7.92314	7.79864	7.93662	7.69652	7.74243
1417406_at	Sertad1	8.83412	8.7646	8.75328	8.64697	8.8848	9.00043	9.07348	8.698	9.00014	9.1648	8.98605	8.89811	8.52383	9.09986	8.91499	8.79108	9.12739	9.05009	8.73461	8.91117	8.95037	9.54594	9.54879	9.69324	8.59116	8.9015	8.92323	8.6457	9.2509	9.29864	8.94687	8.73514	8.51387	8.84705	8.66114	8.52353	8.91976	8.62684	8.7845	8.98932	8.67362	9.15826	9.13702	8.39163	9.09388	9.08088	8.16983	8.88753
1417407_at	Fbxl14	8.42368	8.46139	8.49747	8.70446	8.4331	8.23326	8.64257	8.14996	8.65165	8.63708	8.7759	8.63239	8.39123	8.5702	8.30731	8.44756	8.46023	8.65127	8.59993	8.61095	8.28766	8.6589	8.52442	8.66062	8.64803	8.49198	8.38488	8.55319	8.47759	8.3202	8.42303	8.61021	8.56136	8.24753	8.66946	8.44701	8.53761	8.58615	8.4053	8.60427	8.51096	8.52319	8.20145	8.73555	8.50909	8.32329	8.74682	8.37913
1417409_at	Jun	5.97555	5.39665	5.56772	5.9707	5.84005	5.36998	6.68263	6.22247	6.77354	6.82979	6.37153	6.25728	7.34831	8.52716	7.5318	7.04247	8.28309	7.86041	6.72366	6.62273	6.62551	8.36103	7.81331	8.25304	8.10844	6.60164	6.21426	7.50031	6.88898	6.02532	7.51236	6.17517	6.42677	7.42603	6.0714	6.62609	6.35729	6.80378	6.56258	6.85576	7.32769	7.06657	7.89525	7.75921	7.06056	7.9525	7.46742	7.01978
1417418_s_at	Cox6a1	11.7025	11.9319	11.6614	11.8949	11.8599	11.6535	12.0445	11.8717	11.8792	11.8998	11.9684	11.9029	11.6499	11.8336	11.7606	11.5412	11.9341	11.6866	11.7891	11.6778	11.851	11.6696	11.6733	11.8675	12.1706	11.6159	11.6598	12.1412	11.6191	11.7852	11.7502	12.0772	11.7417	11.6622	11.9133	11.6568	11.8932	11.8907	11.9278	11.6526	11.8513	11.9722	11.9351	11.8269	11.8689	11.8027	11.9328	11.7499
1417419_at	Ccnd1	9.76478	9.36813	9.41381	9.85969	9.78302	9.45152	8.78562	8.71128	9.24211	8.93048	9.14431	9.32023	8.96618	8.60945	9.66297	9.4933	8.85438	9.80656	9.32158	9.15636	9.4794	9.31292	9.2832	9.7563	8.77546	9.27019	9.17004	8.75901	9.13339	9.2349	9.15497	8.57242	9.03427	9.27702	8.78111	8.84318	9.04391	8.90834	9.26412	9.71263	9.67113	9.86932	8.86882	8.94748	9.45692	9.05409	9.12848	9.13833
1417423_at	Grina	7.19509	7.43681	7.51791	7.75483	7.58022	7.84806	8.03037	7.27462	8.00398	8.10077	8.01335	7.74791	7.96667	8.41533	7.77251	7.87358	7.92762	7.90966	7.66797	7.92236	7.21384	7.81486	7.62634	7.63394	9.19376	7.51773	7.43835	9.1418	7.39524	7.44758	7.90905	7.75447	7.56889	8.00215	7.28801	7.53339	7.9601	7.17571	7.58331	7.93381	7.25199	7.84982	8.18623	7.54168	7.77672	8.55186	7.62757	7.9082
1417425_at	Prkrip1	9.54951	9.50985	9.48374	9.1517	9.3716	9.33574	9.32711	9.51964	9.30696	9.31859	9.3734	9.29348	9.2176	9.02394	9.06719	9.32894	9.00238	9.07459	9.29882	9.25529	9.44135	8.99123	9.11692	9.10358	9.47794	9.37769	9.258	9.28294	9.24187	9.16652	9.2138	9.25487	9.19526	9.1556	9.12064	9.15973	9.48407	8.94925	9.36282	9.31965	8.99447	9.46147	9.24764	8.8999	9.40347	9.17024	8.93665	9.39736
1417426_at	Srgn	6.85688	8.58644	6.22647	6.97948	8.49231	6.17656	8.5248	9.88645	9.03852	8.56344	9.68677	8.9397	5.91451	7.89954	8.87804	5.94552	7.89231	8.95339	7.60536	6.16496	7.30245	7.67557	6.39143	7.31477	12.5127	6.93545	6.95526	12.4904	7.14364	6.63889	7.84331	9.06163	7.28002	7.44415	9.17355	7.27898	8.84718	7.64862	8.8953	9.00941	7.54131	8.75209	11.7103	7.15871	9.01838	11.5536	7.03654	8.71173
1417428_at	Gng3	10.7528	10.905	10.4447	10.4659	10.4153	10.0104	10.1453	10.2361	10.3802	10.0747	10.1007	10.2054	10.1963	10.2569	10.5051	10.1469	10.0481	10.4441	10.5397	10.3893	10.701	10.6418	10.5719	10.8192	9.9826	10.4581	10.3565	9.87362	10.3736	10.3315	10.0117	9.92186	10.0708	9.91571	9.90697	9.91865	10.3111	10.0891	10.373	10.3776	10.0927	10.5328	10.285	10.4194	10.5288	10.1662	10.3856	10.4455
1417430_at	Cdr2	8.30251	8.17559	8.05165	8.27471	8.38312	8.39004	8.32995	8.21761	8.48337	8.47062	8.44638	8.44216	8.32587	8.61665	8.21454	8.49786	8.17368	8.3671	8.20706	8.33945	8.11333	8.49924	8.382	8.31518	8.22219	8.22552	8.17719	8.26608	8.22034	8.1884	8.60102	8.41854	8.48728	8.68381	8.53561	8.5802	8.34068	8.25545	8.40444	8.50177	8.52025	8.4496	8.38545	8.72589	8.3791	8.56137	8.54179	8.43585
1417431_a_at	Sphk2	7.58646	7.43062	7.18783	7.31761	7.28453	7.21658	7.64644	7.09219	7.75453	7.67016	7.59906	7.60507	7.64595	7.68376	7.56584	7.89021	7.26382	7.9343	7.70371	7.77995	7.44801	7.72294	7.45374	7.38038	7.26206	8.05295	7.97066	7.31594	7.803	7.49776	7.51978	7.83793	8.05633	7.81454	7.47793	8.02499	7.70579	7.58687	7.33533	7.95697	7.35987	7.64743	7.35588	7.97079	7.91725	7.83929	7.80615	7.93027
1417432_a_at	Gnb1	10.604	10.508	10.7924	10.6122	10.4621	10.428	10.4987	10.3923	10.6443	10.5505	10.4589	10.5323	10.7441	10.6584	10.6424	10.6363	10.434	10.7195	10.6787	10.3955	10.6072	10.826	10.7111	10.9656	10.4105	10.6101	10.5754	10.3534	10.6778	10.6359	10.6594	10.7507	10.7189	10.6176	10.5564	10.6781	9.63414	10.6648	10.5189	9.50755	10.7211	10.5707	10.563	10.7544	10.6038	10.6495	10.6578	10.5918
1417433_at	Lypla2	9.46513	9.59713	9.38645	9.62099	9.54514	9.40814	9.58196	9.17107	9.51691	9.43546	9.55357	9.49366	8.97985	9.15298	9.39166	9.12483	9.29639	9.3246	9.18272	9.2797	9.35977	8.95495	8.87861	8.91955	9.66702	9.26659	9.18612	9.65982	9.34791	9.35313	9.26946	9.59022	9.33171	9.10749	9.39485	9.32447	9.38369	9.46137	9.42594	9.412	9.48449	9.42527	9.23502	9.36532	9.32883	9.2796	9.38153	9.32075
1417435_at	Large	7.01752	7.47053	7.11681	7.54182	7.37506	7.28475	7.59671	7.51625	7.34226	7.72145	7.44991	7.11142	7.47416	8.06303	7.79488	7.52302	8.15283	7.88456	7.43184	7.66513	7.49201	7.27662	7.50433	7.26909	7.20194	6.92493	6.9975	7.30335	6.82294	7.05366	7.67096	7.18386	6.64072	7.49171	7.4968	6.62565	7.5724	7.22019	7.42852	7.34698	7.07264	7.14377	7.60185	7.38508	7.50421	7.33017	7.38448	7.44724
1417437_at	Xrcc6	9.79504	9.92972	10.0048	9.86236	10.0468	10.1443	9.73328	9.90255	9.69668	9.64994	9.7519	9.7855	10.0089	9.7836	9.67584	9.92713	9.69106	9.59936	9.945	9.93062	9.98166	9.71302	9.87785	9.79869	9.50249	9.9251	9.90892	9.40916	9.73893	9.8581	10.0318	9.10822	9.28279	9.94542	9.19356	9.28696	9.72624	9.25541	9.76432	9.75834	9.29524	9.81106	9.87989	9.31478	9.8826	9.73152	9.19856	9.809
1417438_at	Rdh14	6.95929	7.00071	6.91082	6.90174	7.0204	6.94104	6.93107	7.0019	6.99845	7.30514	7.22833	7.04691	6.56238	6.55071	6.55442	6.50233	6.58888	6.63692	6.75112	6.59851	6.85129	6.60906	6.46211	6.60068	7.08956	6.36508	6.49531	6.87145	6.45725	6.42066	6.78912	7.22878	6.74806	6.83941	7.34227	6.7555	7.03754	6.50212	6.91577	6.80005	6.64484	7.1987	6.68763	6.47712	6.32754	6.61603	6.75855	6.72957
1417440_at	Arid1a	10.6046	10.0878	9.93901	10.2858	10.2481	10.038	10.9657	9.67866	11.2292	10.9382	10.976	11.1151	10.9136	11.2553	10.7706	11.2531	10.6893	11.2786	10.7909	10.8061	10.0219	11.3973	11.2153	11.035	10.8805	11.0652	10.9868	10.9493	10.8699	10.717	10.9062	11.3692	11.8008	11.1128	10.8105	11.932	11.3112	11.1009	10.519	11.565	10.5457	11.2554	10.6689	11.6684	11.0361	11.3629	11.3687	11.5122
1417441_at	Dnajc12	7.81186	7.74348	7.79949	7.94357	7.90802	7.88914	7.61399	8.02904	7.45871	7.47848	7.43262	7.41472	7.45029	7.29855	7.61156	7.61329	7.56422	7.61432	7.68043	7.67027	7.99404	7.71551	7.89902	7.98904	7.80642	7.7062	7.81246	7.70743	7.73186	7.5555	7.76242	7.65047	7.53822	7.70927	7.76196	7.51551	7.47738	7.76065	7.63138	7.39971	7.44052	7.63259	7.35967	7.49496	7.58409	7.48315	7.35284	7.51691
1417444_at	E2f5	8.88873	8.81587	8.89566	8.95984	8.84883	8.98073	8.8958	8.79308	9.19311	9.1521	8.87678	8.88395	9.19976	9.30425	8.91962	8.97378	9.05934	9.37267	9.16893	9.14065	8.88226	8.62918	8.4749	8.56423	8.54838	9.12069	9.00922	8.20806	9.32359	8.85855	9.07352	8.94745	9.09093	9.15185	8.88986	8.9055	9.029	8.91853	8.9341	9.00777	8.84111	9.20637	8.6514	9.3209	8.95993	8.9955	9.09445	8.96447
1417445_at	Ndc80	8.65156	8.43238	8.40258	8.66086	8.73775	8.61343	8.64791	8.76819	8.53367	8.64947	8.65088	8.57392	8.55331	8.55835	8.78736	8.64462	8.59844	8.60372	8.6222	8.61226	8.8087	8.50803	8.59256	8.61247	8.59844	8.70994	8.53966	8.5213	8.70058	8.54942	8.63931	8.65359	8.52361	8.52141	8.71606	8.60801	8.65562	8.48044	8.69717	8.52216	8.26555	8.60822	8.54971	8.57952	8.65792	8.42611	8.65792	8.6187
1417446_at	Slc12a4	7.74889	7.44551	7.22247	7.85048	7.55908	7.48392	7.65347	7.12027	7.61853	7.62638	7.59189	7.51688	7.4316	7.73913	8.03056	7.62622	7.4667	8.2494	7.45013	7.33374	7.47829	7.22329	7.02587	7.3083	7.6881	7.68118	7.50507	7.7006	7.46751	7.69949	7.45926	7.60238	7.57439	7.48605	7.21048	7.51521	7.45546	7.50331	7.74795	7.71965	7.68955	7.96256	7.54421	7.48601	7.83315	7.78943	7.5708	7.86232
1417448_at	Fam207a	7.99962	7.95105	7.86844	8.07931	8.06232	7.86992	8.32335	8.01854	8.2906	8.37506	8.28763	8.18648	7.82554	8.0623	7.93982	8.09981	8.03024	8.12753	8.11032	8.11427	8.15503	6.67665	6.8587	6.75596	8.48185	7.96731	7.95673	8.38918	7.9935	8.03342	8.55389	8.45548	8.1934	8.04813	8.49904	8.02408	8.17228	8.13702	8.28618	8.26283	8.31048	8.11781	8.14556	8.18502	8.24331	8.18615	8.09114	8.01597
1417449_at	Acot8	8.87139	8.98183	8.84495	8.82732	8.94446	8.78851	8.93519	8.81796	8.65894	8.78477	8.69754	8.76756	8.59279	8.51442	8.42257	8.66475	8.59125	8.37508	8.78237	8.79071	8.84715	8.61744	8.64142	8.5181	8.50829	8.65236	8.72014	8.5311	8.58757	8.73697	8.68769	8.68727	8.46366	8.59815	8.55346	8.38028	8.72724	8.58051	8.80403	8.59752	8.57455	8.52656	8.78708	8.46551	8.76028	8.56591	8.58271	8.67447
1417450_a_at	Tacc3	9.07505	9.12657	9.00365	9.01257	9.06897	8.92201	9.29944	9.22541	9.38084	9.36298	9.3489	9.30016	9.25244	9.28854	9.083	9.42576	9.14068	9.26571	9.34424	9.36009	9.41104	9.45077	9.43887	9.52106	9.37087	9.43799	9.46792	9.40592	9.38683	9.31518	9.44888	9.56006	9.55893	9.41802	9.52813	9.43343	9.3255	9.3679	9.23054	9.22768	9.18557	9.33939	9.32587	9.5303	9.51114	9.37189	9.40747	9.31797
1417451_a_at	Gm9234 /// Ppia	14.106	14.0623	14.0541	14.1089	14.059	14.0445	14.0335	14.1101	14.0403	14.0129	14.0598	14.06	14.0922	14.1101	14.1067	14.0859	14.0536	14.1297	14.0699	14.0863	14.1009	14.115	14.1287	14.1297	14.1466	14.0922	14.0964	14.0664	14.1544	14.07	14.0652	14.0528	14.0922	14.0719	14.0407	14.0964	14.0452	14.105	14.0922	14.084	14.1033	14.1221	14.0887	14.0977	14.0613	14.08	14.0914	14.0765
1417452_a_at	Fau	13.3008	13.3252	13.2883	13.3026	13.3005	13.2297	13.4641	13.298	13.3234	13.3696	13.3679	13.3479	13.1895	13.2253	13.1956	13.2835	13.3207	13.1877	13.2906	13.312	13.4286	13.1988	13.1657	13.2548	13.411	13.3089	13.3126	13.4189	13.2193	13.355	13.3649	13.4244	13.2325	13.2705	13.2892	13.2265	13.3118	13.3351	13.3862	13.2951	13.432	13.3221	13.3542	13.2469	13.2691	13.2647	13.3084	13.211
1417453_at	Cul4b	10.7138	10.6633	11.042	10.7548	10.6351	10.7538	10.5654	10.9043	10.5053	10.4956	10.4756	10.5144	10.9373	10.7515	10.809	10.8537	10.5703	10.8395	10.816	10.6179	10.7376	11.3328	11.3105	11.3559	10.6054	10.8415	10.7687	10.306	11.0351	10.8677	10.8756	10.6869	10.8401	10.9215	10.7521	10.9657	10.6038	10.8636	10.633	10.5754	10.7948	10.4963	10.668	10.9818	10.6513	10.6439	10.7939	10.8074
1417456_at	Gnpat	9.68461	9.74161	9.59116	9.65917	9.6855	9.60192	9.81576	9.61775	9.81102	9.81079	9.70615	9.69801	9.73536	9.83192	9.8073	9.81228	9.78732	10.002	9.75778	9.80145	9.63648	9.74307	9.74078	9.6981	9.52231	9.55956	9.6315	9.38535	9.5598	9.55278	9.72548	9.79656	9.70601	9.76974	9.66554	9.60689	9.82472	9.63458	9.66515	9.76978	9.72832	9.84657	9.70996	9.84328	9.6225	9.7846	9.74838	9.65057
1417458_s_at	Cks2	11.9544	12.0081	11.8689	12.0752	12.0242	12.1521	12.0991	11.746	12.1986	12.1323	12.0869	12.1393	12.1127	12.1266	11.9875	12.2	12.2051	12.0533	12.1491	12.1381	12.0024	12.1687	12.1602	12.1663	12.1144	12.0887	12.0303	11.9842	12.0949	12.1296	12.203	12.2763	12.0444	12.2808	12.2538	11.952	12.1417	12.0949	12.0001	12.0094	11.8801	12.2022	12.0006	12.1846	12.0655	12.1015	12.1737	11.9934
1417460_at	Ifitm2 /// LOC631287	12.1793	12.5687	12.2961	12.2714	12.2111	12.1059	12.6354	12.2657	12.367	12.5343	12.6594	12.405	12.2305	12.5485	12.0878	12.2118	12.6748	12.0724	12.2747	12.2571	12.2289	11.987	12.0486	11.9572	12.0251	11.9129	12.0135	11.9642	11.8668	12.0725	12.2983	12.6121	12.1917	12.1702	12.4161	12.1096	12.3364	12.3743	12.3295	12.3502	12.1562	12.3092	12.3333	12.3917	12.1098	12.1898	12.435	12.1803
1417461_at	Cap1	10.1962	10.0841	10.1032	10.2775	10.2554	10.364	10.6845	10.4138	10.7111	10.7891	10.7128	10.6509	10.4277	10.6441	10.4135	10.4659	10.4527	10.4165	10.3132	10.5419	10.4583	10.2397	10.3631	10.3032	10.8714	10.4693	10.3126	10.8932	10.4556	10.5611	10.6541	10.7137	10.5155	10.5154	10.6945	10.4438	10.6602	10.4713	10.6589	10.5187	10.8345	10.7038	10.539	10.673	10.4863	10.5287	10.4928	10.4358
1417467_a_at	Tada3	9.52943	9.59068	9.59864	9.1391	9.41259	9.3975	9.61673	9.02986	9.61741	9.65454	9.52639	9.50547	9.75853	9.53031	9.35268	9.75108	9.33914	9.37127	9.73366	9.80475	9.87203	9.4453	9.69735	9.59486	9.04426	9.82092	9.79767	8.8831	9.5076	9.66222	9.73415	9.60109	9.64854	9.62331	9.37341	9.48151	9.63599	9.54193	9.542	9.51491	9.3066	9.48589	9.56513	9.49743	9.81303	9.48134	9.51586	9.76918
1417468_at	Nit1	8.14937	7.98633	8.01926	8.12714	8.27103	8.14837	8.10192	8.07257	7.95308	7.94698	7.738	7.93054	7.97451	7.89009	8.0318	8.03883	7.90574	7.97371	8.23974	8.25117	8.51452	7.21021	7.31507	7.4302	8.04498	8.23211	8.35796	7.89744	8.24162	8.19776	8.17296	8.11263	8.24089	7.96188	8.11422	8.04478	8.01517	8.06819	8.18279	7.95572	8.48086	7.77865	8.19838	7.96219	8.22828	7.91794	7.99432	8.121
1417470_at	Apobec3	10.221	10.3761	10.4166	10.3825	10.5145	10.6367	10.8143	9.9043	10.6217	10.7153	10.6721	10.6568	10.6773	10.8472	9.7939	10.8844	10.8982	10.0937	10.6612	10.7964	10.2503	11.0013	11.073	10.8225	10.2601	10.6358	10.5779	9.96406	10.4995	10.5613	10.6542	10.2644	9.97831	10.7431	9.9334	10.1007	10.6226	10.0556	10.2223	10.843	9.31647	10.392	10.3611	10.2822	10.411	10.6691	10.2812	10.5632
1417473_a_at	Ppcs	8.11009	7.94961	8.10033	7.5174	8.02284	8.08372	7.93663	7.94414	7.93105	8.01089	8.04725	7.9272	7.91256	7.69453	7.65031	8.03682	7.56367	7.60126	8.16028	7.95533	8.11442	7.53218	7.73232	7.74266	7.85035	7.96016	8.03432	7.58072	7.87199	7.99645	8.21477	8.06406	8.09504	7.93235	8.00694	7.86574	8.00296	8.21731	7.79667	7.80126	7.45558	8.11008	7.73585	8.12178	8.09192	7.86478	7.90526	8.12034
1417474_at	Ift46	8.86501	9.07257	9.14845	9.01359	9.09794	9.24378	9.52118	9.31415	9.18525	9.52015	9.41355	9.17488	9.0793	9.17173	9.24518	9.09555	9.38528	9.1286	8.96553	9.13743	9.05906	8.79908	8.97624	8.8761	9.39333	8.99437	8.9338	9.30171	8.84971	8.94488	9.22231	9.38264	8.91261	9.09656	9.4268	8.84415	9.31257	9.02071	9.28715	9.11535	9.01914	9.17775	9.20374	9.0353	9.1077	8.96662	9.1629	8.94625
1417475_at	Atp13a1	9.75634	9.37424	9.27122	9.56893	9.61569	9.55167	9.52322	9.11996	9.54309	9.57831	9.55693	9.65155	9.5615	9.55904	10.0172	9.6595	9.63788	9.92869	9.49033	9.436	9.58982	9.3331	9.35637	9.25452	9.63412	9.50688	9.39741	9.9169	9.25917	9.51778	9.54011	9.58596	9.68512	9.43632	9.65979	9.6493	9.67017	9.6961	9.72116	9.67819	9.83276	9.83743	9.77408	9.54105	9.87977	9.65463	9.69482	9.75386
1417476_at	Fbxw5	6.99943	6.97414	6.83823	6.74098	6.76471	6.95539	7.13278	6.53164	7.28947	7.23387	6.98847	6.97017	7.00849	7.5837	6.83716	7.10366	7.18947	7.23547	6.95594	7.17038	6.57113	7.15022	7.08854	7.00445	7.18882	6.9313	7.00039	7.25612	6.65248	6.56509	6.98122	7.10471	7.37201	6.81598	6.38979	7.06103	7.14393	6.72548	6.79825	7.42562	6.69726	7.19183	6.71174	6.94242	7.02237	7.14469	6.72307	7.22453
1417477_at	Gm16515	9.57212	9.51335	9.20992	9.439	9.5296	9.06729	9.50347	9.2852	9.63164	9.61663	9.54566	9.733	9.38577	9.51845	9.60345	9.4541	9.45778	9.66856	9.63832	9.5263	9.77923	9.16218	9.10249	9.31593	9.89023	9.6272	9.66401	9.51612	9.66482	9.71615	9.61245	9.70875	9.88255	9.49107	9.7829	9.70996	9.67212	9.57913	9.58361	9.77638	9.68452	9.47035	9.7081	9.50146	9.69534	9.66419	9.60456	9.72624
1417478_a_at	Ppp2r3c	9.32662	9.3011	9.22792	9.35682	9.35176	9.37001	9.15742	9.41052	9.04764	9.04185	9.11737	9.09187	9.0099	8.95583	9.10223	9.09448	8.97493	9.03782	9.13377	9.19359	9.12137	8.91736	8.99218	8.89017	8.70858	8.99377	8.97122	8.5682	8.88371	8.85601	9.21478	9.29841	9.00726	9.05205	9.25918	9.05608	9.0156	9.01626	9.06196	9.15557	9.21746	9.08855	9.02901	9.2348	9.14763	8.81759	9.26151	9.04804
1417480_at	Fbxo9	8.44855	8.57704	8.54797	8.20867	8.70287	8.65202	8.29736	8.415	8.09832	8.19463	8.34611	8.16759	8.00704	7.9328	8.10515	8.12634	7.99033	8.24278	8.42624	8.38123	8.6169	8.44586	8.48237	8.58648	8.64094	8.33077	8.20916	8.63696	8.41214	8.39892	8.41933	8.23935	8.15705	8.24611	8.41147	8.10199	8.19898	8.36241	8.19001	8.19751	8.36653	8.24925	8.3459	8.05132	8.39828	8.24872	8.04267	8.36432
1417482_at	Tex19.1	10.066	10.3431	10.4172	9.76125	10.3837	10.695	10.5251	9.99767	10.4199	10.0786	9.94184	9.49728	10.4667	10.7335	9.19484	10.6071	10.4665	9.42037	10.2331	10.583	10.1203	10.9807	11.129	10.6381	10.7524	10.332	10.2607	10.7842	10.2908	10.2684	10.8363	10.5181	10.2988	11.0485	10.4108	10.3414	10.4692	10.0333	10.1926	10.6338	9.96546	10.5316	10.5436	10.0334	10.1742	10.776	9.71343	10.3766
1417490_at	Ctsb	9.09325	9.27517	9.14723	9.36056	9.43867	9.55756	9.90801	9.4667	9.72086	9.95887	9.75737	9.70086	9.50368	9.99275	9.70004	9.50723	9.8843	9.64295	9.47304	9.66155	9.40858	9.50233	9.58019	9.52457	10.3444	9.3964	9.28848	10.302	9.3005	9.24551	9.66414	9.94527	9.46338	9.57814	9.79869	9.45307	9.77474	9.53836	9.62885	9.56577	9.32118	9.5037	9.96236	9.78783	9.61351	9.90949	9.65809	9.51945
1417493_at	Bmi1	6.83969	7.18651	6.8053	6.05308	6.37151	6.19407	7.0361	7.20897	7.14986	7.09579	6.86464	7.08222	6.73825	7.44491	7.67694	6.98855	7.20417	7.77543	7.34468	7.35006	7.31863	7.29999	7.12725	7.22999	8.497	6.91795	6.83417	8.21943	6.7128	6.42734	7.25154	7.26569	7.3183	6.85555	7.16608	7.27651	7.52166	7.00706	7.36296	7.43491	8.0466	7.16706	7.78562	7.22953	7.00969	7.65652	7.0927	6.89203
1417499_at	Timm10	11.2696	11.1621	10.9694	10.874	10.9686	10.7638	10.9709	10.9318	11.0121	10.9853	11.0152	11.0135	10.7222	10.6345	10.8925	10.8377	10.6231	10.935	10.9652	10.9158	11.1424	10.612	10.4582	10.5945	10.902	10.9844	11.0285	10.9971	10.8585	10.982	10.903	10.8003	10.8864	10.8365	10.5818	10.7662	11.0108	10.5688	11.0403	11.0261	10.6992	11.1999	10.9344	10.561	10.9859	10.9302	10.5375	11.0796
1417500_a_at	Tgm2	5.71193	6.57468	6.06224	5.92571	6.22999	6.04171	8.23325	7.17624	7.89981	8.17045	7.71705	7.47613	6.59969	8.63581	6.35655	6.6963	8.06697	6.34576	7.72001	7.68454	7.0494	8.96326	9.01149	8.8623	7.89587	6.84166	6.82047	7.60726	6.33292	6.42888	7.47733	7.65137	6.40778	7.2239	7.09455	6.2123	8.65159	6.25876	7.3267	7.85864	5.8226	7.02634	7.58632	6.91152	6.65665	7.82725	6.93699	6.74181
1417501_at	Fbxo6	8.92905	9.45093	9.46536	9.09246	9.23073	9.34442	9.76741	9.46597	9.75469	9.83839	9.71595	9.66497	9.69031	9.88116	8.88453	9.83926	9.5776	9.08128	9.78145	10.0869	9.90521	9.80736	9.68602	9.78521	9.59939	9.68217	9.7126	9.55961	9.50107	9.76572	9.86652	9.76954	9.53122	9.86733	9.44034	9.41425	9.92495	9.47917	9.48758	9.81833	9.37129	9.45357	9.7087	9.69158	9.64211	9.86674	9.523	9.61718
1417506_at	Gmnn	11.0227	11.086	11.1629	11.1219	11.291	11.3771	11.1866	11.4242	11.1102	11.1178	11.1792	11.1378	11.007	11.1235	10.8904	10.966	11.1342	10.8652	11.021	11.0875	11.123	10.9193	11.0428	10.9737	10.9618	10.9785	10.987	10.9501	11.0782	11.0661	11.1169	11.1643	10.907	11.0773	11.1354	10.9756	11.0843	11.0264	11.0343	10.8501	10.6391	10.8522	11.1219	11.0316	11.1845	11.0417	11.0371	11.0982
1417507_at	Cyb561	7.23765	7.58904	7.28853	7.26163	7.38027	7.51654	7.59538	7.20279	7.57921	7.60108	7.49746	7.38309	6.91321	7.77555	7.21213	6.78552	7.51047	7.08553	7.51631	7.3761	7.21496	7.01171	7.19014	7.10835	7.58289	7.10535	6.77493	7.25144	7.21697	6.9758	7.31456	7.37498	7.22516	6.89796	7.47553	6.98318	7.45932	7.048	7.40323	7.46762	6.97038	7.7471	7.3706	7.06627	7.45121	7.33	7.17137	7.17563
1417508_at	Rnf19a	8.03579	8.11207	8.50969	7.99088	8.09421	8.55827	8.56879	8.40572	8.19706	8.64808	8.52579	8.13384	7.97477	8.11345	7.54901	8.00124	7.9969	7.51698	7.55537	7.60687	7.70252	7.67105	7.48654	7.78311	7.98917	7.4274	7.22936	7.98152	7.61733	7.4357	8.24809	8.17446	7.65455	7.9591	8.57824	7.67347	8.04392	7.39817	8.28243	8.08585	7.68283	8.03576	8.01243	7.52104	7.85593	7.7516	7.38635	7.51821
1417510_at	Vps4a	8.52496	8.54703	8.34882	8.49321	8.55423	8.58409	8.65895	8.40547	8.64935	8.67879	8.59279	8.56652	8.56578	8.85662	8.80401	8.54136	8.55425	8.96939	8.57215	8.77054	8.53016	8.57281	8.57757	8.56368	8.94173	8.57125	8.64146	8.84971	8.48944	8.39067	8.60159	8.52156	8.30498	8.57383	8.5749	8.35717	8.65346	8.09618	8.50222	8.59294	8.16389	8.42872	8.54642	8.39223	8.52486	8.54625	8.26932	8.50333
1417511_at	Lyar	11.1364	11.1417	11.2278	11.0266	11.0165	11.1121	11.1832	11.2047	11.2126	11.1815	11.1879	11.1363	11.2392	11.0686	11.0173	11.2702	11.0298	11.0666	11.254	11.3532	11.4184	10.9853	11.109	11.0276	11.1535	11.182	11.1977	11.0908	11.2223	11.1888	11.4195	11.0094	11.0851	11.3141	11.1566	11.0461	11.1249	11.1736	11.2377	11.1781	11.2813	11.2489	11.1919	11.0875	11.2541	11.1824	10.992	11.1513
1417513_at	Evi5	9.26269	9.40192	9.30129	9.47419	9.36748	9.5527	8.07406	9.06172	8.51268	8.43723	9.234	8.69724	8.2561	8.71171	8.19411	8.50643	7.69312	8.48156	8.65976	8.72868	8.80403	8.9008	8.95627	8.25906	8.15835	8.57598	8.30466	9.80251	8.40774	8.19835	8.80001	8.42237	9.56782	8.43009	8.52558	9.05136	8.48359	7.90184	8.92923	8.8596	8.98147	9.03735	8.61754	8.94509	8.83429	8.44764	7.83183	9.08302
1417515_at	Lsm10	8.71354	8.75526	8.79057	8.60618	8.65022	8.68809	8.49971	8.77508	8.37964	8.42087	8.42606	8.33686	8.45472	8.46409	8.18099	8.49938	8.42286	8.228	8.34731	8.55266	8.52515	8.3603	8.32619	8.26059	8.48886	8.41621	8.46505	8.44118	8.30624	8.4199	8.45956	8.33669	8.09826	8.37302	8.29427	8.02276	8.49792	8.02849	8.51973	8.48559	8.31283	8.48942	8.40986	8.19061	8.48007	8.34179	8.07966	8.32504
1417516_at	Ddit3	8.32214	8.22536	8.40488	7.41164	7.82642	8.41093	7.92889	8.15826	7.60058	8.01202	8.02488	7.56349	6.77238	7.32021	7.1163	7.24992	7.26632	7.01086	7.15425	7.01928	7.1966	7.16553	6.96242	7.2373	8.06264	7.09015	7.13207	7.95383	7.1923	7.34685	6.84771	7.57467	7.57053	6.78737	7.54062	7.42868	8.01974	6.90096	8.06142	7.57857	6.61291	7.62687	7.18521	6.94058	7.2599	7.27545	7.09103	7.22711
1417517_at	Plagl2	5.68786	5.41409	5.43197	5.80387	5.69157	5.78516	6.42116	6.15193	6.52715	6.64903	6.42082	6.46436	6.58856	6.78594	6.16892	6.70184	6.55978	6.43531	6.30832	6.64719	6.01715	6.20921	6.16779	6.02962	6.42577	6.41477	6.21731	6.26985	6.41855	6.0789	6.88378	6.59194	6.44151	6.59004	6.46818	6.62118	6.47883	6.45574	6.11968	6.53067	6.63903	6.4586	6.2287	6.71915	6.6873	6.47838	6.55519	6.4197
1417526_at	Pcbp3	7.81945	8.19465	8.09213	8.10983	8.16679	8.29226	8.47778	7.97221	8.54602	8.55657	8.4224	8.32316	8.73423	9.2388	8.06791	8.82678	8.82456	8.30157	8.40181	8.70624	8.40368	8.71493	8.62949	8.62689	8.15996	8.3309	8.40073	8.04461	8.26156	8.26267	8.86823	8.83706	8.53162	8.94307	8.36467	8.56101	8.41914	8.4191	8.24057	8.51956	8.43175	8.01559	8.63801	8.97083	8.55184	8.77241	8.83729	8.70046
1417535_at	Fbxo25	7.11742	7.02032	6.88485	7.46308	7.46059	7.37778	7.13756	7.4121	7.08938	7.20886	7.17755	7.14347	7.12345	7.13981	7.64726	7.18657	7.10272	7.57038	7.21583	7.17504	7.40953	7.11942	6.97335	7.28879	7.57928	7.33073	7.23655	7.3245	7.38437	7.25766	7.31144	7.02121	7.38266	7.10171	7.49014	7.14485	6.9413	7.48714	7.06129	6.90128	7.89724	7.30436	7.14554	7.50439	7.43102	7.0503	7.61038	7.17742
1417536_at	Zmat2	9.63163	9.80718	9.71226	9.6842	9.62495	9.54919	9.58106	9.73444	9.54333	9.52707	9.41937	9.60483	9.54077	9.18218	9.46983	9.55967	9.48311	9.52096	9.59185	9.55314	9.6389	9.53023	9.51223	9.54591	9.37442	9.51622	9.60443	9.31565	9.48248	9.53958	9.49523	9.49967	9.48586	9.57411	9.53741	9.55385	9.59168	9.48354	9.70037	9.59708	9.68094	9.2199	9.60001	9.32194	9.58929	9.38609	9.42814	9.53356
1417539_at	Slc35a1	7.84563	7.85635	7.6401	7.80908	7.89859	7.40552	7.58084	7.98726	7.80125	7.64222	7.42645	7.57656	7.56749	7.88958	7.96206	7.78238	7.62096	8.1406	8.01908	8.07821	8.2149	7.60256	7.31477	7.44695	7.91794	7.90307	8.09654	7.81761	7.9566	8.01058	7.98912	7.68041	7.73518	7.82916	7.69233	7.5224	7.73875	7.7648	7.79507	7.84113	8.07836	7.47536	7.88434	8.01906	7.80365	8.05927	7.73454	7.92836
1417540_at	Elf1	7.45399	7.13364	6.378	8.2437	7.66222	6.69341	7.18057	7.61561	7.07102	7.1329	6.66563	7.23324	5.52659	7.33656	7.30803	5.35027	7.17192	7.52888	7.01223	6.90181	7.10159	6.80727	6.79032	6.63776	8.16619	6.93928	6.6989	7.17362	7.19723	6.75974	5.86664	6.18839	6.10062	5.28839	6.5543	6.09793	7.08846	6.34834	7.37956	7.2617	6.97144	6.96465	7.23509	6.43002	7.12933	7.09678	6.25601	7.11876
1417542_at	Rps6ka2	8.4935	8.57979	8.22992	8.82025	8.86971	8.78654	8.73529	8.33187	8.77565	8.78469	8.73336	8.52584	9.30031	9.65365	8.95161	8.89077	9.2115	8.88898	9.14581	9.21914	8.82669	9.50948	9.34421	9.32378	8.70121	8.96416	8.89835	8.72767	9.13056	8.92684	9.16626	8.5428	8.41046	8.84788	8.49937	8.31969	8.80974	8.47988	8.56361	8.85083	8.5446	8.76706	8.8242	8.90693	9.24261	8.86241	8.88305	9.05714
1417544_a_at	Flot2	8.0602	7.99087	7.32375	8.27575	8.22678	8.27917	8.65661	7.95958	8.78652	8.72465	8.49194	8.58127	8.15399	9.20212	8.37516	8.46483	8.80182	8.76372	8.25399	8.60835	8.02123	8.59179	8.36364	8.16519	8.297	8.33442	8.2465	8.47241	8.00316	8.0563	8.35417	8.86114	8.56891	8.40783	8.32518	8.49531	8.55131	8.14477	8.05869	8.74647	7.85632	8.25052	8.29985	8.59331	8.38751	8.73432	8.36734	8.55474
1417548_at	Sart3	7.51675	7.87289	7.61372	7.72687	7.76869	7.27522	7.93212	7.40985	7.83525	7.93432	7.4663	7.85563	7.74028	8.17921	7.84344	8.2074	7.68162	8.30421	8.15179	8.03657	8.19957	8.66507	8.47348	8.48807	7.57431	8.10396	8.20847	7.45283	8.20375	8.44195	8.14673	7.85788	8.05633	8.34018	7.73037	8.19897	8.02538	7.95386	7.77151	8.01731	7.97781	6.96327	8.06844	8.62378	7.57348	8.26806	8.18056	7.93031
1417551_at	Cln3	7.04274	7.09256	7.0093	7.00411	7.02365	6.75141	7.23647	6.68355	7.14275	7.10781	7.16181	6.98767	7.07011	6.92593	7.56038	7.14152	6.77425	7.61303	6.87691	6.98968	7.13861	7.13183	6.8992	7.05645	7.17052	7.07599	6.79893	7.18077	6.98192	6.98017	6.88114	6.85089	6.80123	6.92013	7.02944	6.83195	7.10723	6.71671	7.39428	7.10958	6.91506	7.23528	6.95716	6.90236	7.11694	6.98767	6.76901	7.05645
1417557_at	Ubxn6	8.7197	8.87758	8.73442	8.73913	8.87737	8.83068	9.02622	8.54152	8.90207	9.09053	9.00156	8.95442	8.76009	8.89501	8.72454	8.87343	8.70218	8.85171	8.76735	8.7966	8.61832	8.47286	8.61062	8.37375	8.8769	8.80315	8.80566	8.82602	8.64355	8.80784	8.75791	9.08997	8.90724	8.78718	9.0474	8.82979	8.97448	8.85276	8.8186	8.94184	8.90344	9.04786	8.68598	9.06376	8.87843	8.79142	8.88058	8.88193
1417559_at	Sfxn1	9.92854	9.85032	9.79816	9.75384	9.87951	9.8535	10.1621	10.0866	10.3678	10.0453	9.94561	10.2174	10.2661	10.2795	10.0201	10.3754	10.2233	10.1616	10.3981	10.6283	10.3285	10.429	10.4191	10.5469	10.0669	10.387	10.2811	9.49738	10.216	10.3834	10.2466	10.2377	10.0132	10.3526	10.1063	10.1986	10.2606	10.4062	10.041	10.3031	10.5045	9.84045	10.3839	10.4432	10.1898	10.4173	10.4227	10.1634
1417561_at	Apoc1	9.40372	9.85336	9.60557	9.42675	9.72962	9.7765	9.96821	9.7197	9.96675	10.0317	9.945	9.7869	9.49644	9.85508	8.85365	9.44636	9.74116	8.93752	9.771	9.38264	9.73712	9.90507	9.42043	9.89492	9.0807	9.36154	9.32437	9.08656	9.25057	9.46054	9.65107	9.64354	9.04297	9.53009	9.16282	8.97088	9.96869	9.19002	9.83511	9.49525	8.54923	9.31691	9.76165	9.20366	9.5614	9.68402	9.21034	9.31641
1417564_at	Med7	9.90287	9.65648	9.60952	9.66525	9.85888	9.69229	9.85804	10.0699	9.92753	9.79383	9.88558	9.89821	9.88958	10.106	9.8403	9.93855	9.97523	9.94474	9.95424	10.0037	10.0214	9.76503	9.68804	9.79041	9.8229	9.86963	9.79809	9.67319	9.81431	9.76498	9.95144	9.90071	9.79336	9.94997	9.97482	9.68342	9.9024	9.85238	9.86274	9.83163	9.9073	9.93971	9.85804	9.99489	9.91979	9.92108	9.93077	9.88696
1417566_at	Abhd5	6.69149	6.738	6.37575	6.65621	6.94223	6.5338	6.80492	7.04533	7.09975	7.09302	7.17358	7.12282	6.95002	7.08989	7.23168	7.07587	6.94914	7.3313	7.30936	6.99325	7.49374	7.54215	7.08011	7.79708	8.52432	7.50024	7.47272	8.27183	7.28345	7.28281	7.47144	7.13324	7.14468	7.29642	7.06118	7.23327	6.95298	7.00399	7.0177	6.97891	7.05234	6.94193	7.93241	7.05183	7.50827	7.91913	7.01688	7.21896
1417567_at	Ctnnbip1	6.36418	6.59522	6.00713	6.73004	6.83933	6.82749	6.66578	6.48208	7.09849	7.04066	6.73941	6.84344	6.71507	7.48211	6.46941	6.95194	6.81854	6.90286	6.48644	7.02135	6.25368	7.32304	7.05772	7.03822	6.70474	6.71251	6.78713	6.7664	6.3621	6.38084	6.83351	7.22676	6.79653	7.05469	7.03317	7.12677	6.58031	6.53596	6.5416	7.1763	6.75755	7.1632	6.66512	7.32394	6.79663	7.05894	7.26434	6.85691
1417571_at	Mpg	7.92818	8.14603	8.08955	8.07963	8.19705	8.19559	8.02369	7.76698	7.89027	7.97981	7.88783	7.96339	7.65671	7.97134	7.74892	7.76905	7.90921	7.81046	7.89454	7.93485	7.96238	7.55914	7.63988	7.57086	8.05135	7.78377	7.74278	7.98253	7.78337	7.81665	7.96663	7.6864	7.71403	7.752	7.75967	7.50598	7.89768	7.7595	7.87562	7.90365	8.07474	8.10381	7.9162	7.71688	7.89518	7.93535	7.66857	7.8023
1417573_at	Mmadhc	9.79753	9.72244	9.76201	9.7532	9.81037	9.80309	9.64188	9.92036	9.57641	9.62664	9.65262	9.56524	9.69919	9.52728	9.75888	9.75502	9.57809	9.81509	9.7507	9.80279	9.95772	9.72859	9.73626	9.80713	9.63993	9.78512	9.82173	9.65892	9.85515	9.74077	9.71113	9.59903	9.57993	9.67053	9.68305	9.61329	9.55392	9.65765	9.6297	9.51982	10.0024	9.6961	9.68557	9.53826	9.73638	9.58037	9.55244	9.67969
1417575_at	Otub2	7.11633	7.1106	7.26354	6.7158	6.73168	7.0028	6.32221	6.15191	5.97335	6.19125	6.3191	6.07361	6.92553	6.70359	6.154	6.60147	6.4637	5.6853	6.32781	6.56827	6.61845	6.23058	6.25888	6.21782	5.71043	6.29752	6.54908	5.88442	6.20764	6.4159	6.52938	6.25546	6.17229	6.19717	6.18769	6.2396	6.48048	5.99554	6.49359	6.31803	6.0872	5.91758	6.43953	6.28192	6.48241	5.89731	6.37491	6.47316
1417578_a_at	Gmppa	8.34668	8.5774	8.31685	8.1986	8.42236	8.12392	8.83682	8.45278	8.64633	8.88251	8.62961	8.56792	8.24062	8.58312	8.41525	8.41209	8.53547	8.39131	8.63398	8.67203	8.71426	8.37529	8.43833	8.42063	8.65354	8.43833	8.46395	8.60618	8.27806	8.37791	8.52776	8.1833	8.0867	8.46141	8.39863	8.2031	8.70006	8.12782	8.72343	8.64756	8.05735	8.37705	8.66839	8.05171	8.57748	8.57536	8.10805	8.53712
1417581_at	Dhodh	8.68213	8.54594	8.79217	8.65532	8.69491	8.8155	8.33787	8.64879	8.27847	8.18059	8.35792	8.15082	8.31725	8.07216	8.31749	8.31819	8.25485	8.38331	8.35961	8.19746	8.40525	8.16095	8.20382	8.16271	8.12485	8.19224	8.12239	8.05533	8.09406	8.31805	8.27559	8.36138	8.06999	8.29816	8.32266	8.21633	8.18306	8.33462	8.46054	8.04158	8.44356	8.56619	8.26239	8.25488	8.27312	7.94407	8.16869	8.31144
1417583_a_at	Utp3	10.6849	10.6212	10.7028	10.6345	10.5176	10.582	10.5999	10.5772	10.7161	10.6869	10.5574	10.6906	10.8211	10.6855	10.6175	10.7467	10.6049	10.6943	10.8197	10.6867	10.0099	10.6427	10.6358	9.87965	10.6762	10.7704	10.6352	10.5761	10.8794	10.7433	10.7887	10.4492	10.6102	10.7712	10.9418	10.4245	10.5849	10.8205	10.6006	10.4287	10.6086	10.5733	10.6134	10.8381	10.6959	10.6199	10.794	10.6097
1417585_at	Nup210	7.79627	7.78191	7.71371	7.71652	7.80485	7.84227	8.00701	7.55978	7.98488	8.06915	7.97203	7.8789	7.97948	7.88176	7.89165	8.25948	7.72796	7.86146	7.6504	8.12078	7.77455	7.64015	8.01797	7.5745	7.85886	7.82224	7.78745	7.86021	7.78431	7.68271	7.88684	8.17745	8.01515	7.81925	8.1832	7.92375	7.9789	8.1695	7.84148	7.99525	8.08155	7.94285	7.81047	8.27271	8.19486	7.69983	8.27865	7.93526
1417587_at	Timeless	9.57347	9.57227	9.50862	9.59121	9.68303	9.54316	8.85344	9.05215	8.96977	9.03291	9.04069	9.0364	9.02411	9.11271	9.04662	9.21766	8.52073	9.11606	9.04147	9.47752	9.20631	9.50637	9.3789	9.14429	8.80727	9.17143	9.06223	9.36344	9.0179	9.00453	9.01177	8.95068	9.73324	9.08495	9.17143	9.28785	9.11319	8.84951	9.11078	9.28044	9.17689	8.74064	8.86158	9.25342	9.51413	8.86499	8.63198	9.48583
1417591_at	Ptges2	7.92286	7.8133	7.80348	7.51438	7.71213	7.73039	7.84634	7.37478	7.7739	7.78995	7.9254	7.80123	7.77487	7.8128	7.39698	7.98566	7.58421	7.6073	7.97673	7.93145	8.04185	7.78522	7.8819	7.93353	7.84426	8.04555	8.00044	7.92035	7.81789	7.99265	7.86438	7.67176	7.64637	7.74929	7.41324	7.5632	7.8237	7.63134	7.81191	7.70731	7.41093	7.94811	7.7882	7.40729	8.16901	7.53533	7.33855	7.83329
1417593_at	Tusc2	8.03193	8.01736	7.78101	7.88441	7.89123	7.64974	8.10921	7.8681	8.16137	8.20296	8.13538	8.08437	7.58361	7.74509	7.83402	7.69757	7.81023	7.91784	7.7963	7.94763	7.97577	8.11937	7.89012	7.89254	8.09324	7.87099	7.82702	8.21589	7.7602	7.955	7.87327	8.28339	8.1235	7.84737	7.87443	8.0336	7.96609	8.09414	8.0749	8.13638	8.02849	8.13027	8.02845	7.8976	7.94763	7.93481	7.91106	7.74835
1417594_at	Gkap1	7.79326	8.03511	7.45767	8.18915	7.92049	7.71672	8.70117	8.35845	8.51397	8.56125	8.64167	8.30017	8.35104	8.85004	8.94543	8.16355	8.7319	8.83727	8.77781	8.61745	8.77642	8.16836	8.13484	8.2778	8.69485	8.36299	8.33649	8.5587	8.32206	8.24521	8.4677	8.56496	8.27577	8.19184	8.63992	8.34652	8.35098	8.64105	8.43013	8.06387	8.44399	8.30073	8.65431	8.4655	8.86375	8.4214	8.49613	8.68764
1417596_at	B9d1	8.7277	9.06304	8.88568	8.5015	8.85766	8.89652	8.99624	8.9585	8.81954	8.96518	8.94263	8.77382	8.46605	8.84875	8.65945	8.60268	8.83648	8.68187	8.76859	8.69756	8.86888	8.83758	8.7642	8.7442	8.53893	8.68357	8.661	8.61713	8.66306	8.76853	8.77568	8.89913	8.61856	8.5738	8.74681	8.56078	8.8517	8.5125	8.77334	8.99004	9.04881	9.15722	8.65137	8.70916	8.67216	8.67941	8.56146	8.63639
1417599_at	Cd276	7.72206	7.79282	7.97612	8.17204	7.93958	8.1325	7.8418	7.47072	7.91893	7.90311	7.68228	7.7861	8.15566	7.82409	7.70259	8.08274	7.74151	7.75356	7.91049	8.02044	7.5651	8.3275	8.77666	8.54764	7.70132	7.62311	7.68877	7.60274	7.81028	7.71169	8.13556	8.05298	7.7915	8.00974	7.96744	7.70948	7.6567	8.12626	7.59896	8.23059	8.60673	8.49592	7.5369	8.26143	8.15231	7.72957	8.35642	7.9272
1417600_at	Slc15a2	6.58809	6.29275	6.58791	6.90659	6.53732	7.18866	7.02832	7.03654	6.59162	7.18735	6.99098	6.52767	6.56754	6.99257	6.68077	6.79957	6.86318	6.47106	6.24511	6.10916	6.52362	7.10141	6.61411	6.96187	6.11659	6.2156	5.93518	6.09588	6.28093	6.04445	6.76043	6.68329	6.67309	5.98744	6.97882	6.72558	6.79487	6.39474	7.05733	6.7215	6.86965	6.60044	6.26234	6.61362	6.70105	6.06069	6.41551	6.58482
1417609_at	Ube2a	8.79636	8.51615	8.84291	8.45848	8.43452	8.48085	8.75468	8.62446	8.63561	8.78407	8.85649	8.54803	8.43474	7.95958	8.40193	8.61164	8.07379	8.31368	8.53053	8.60598	8.77856	8.15909	8.32327	8.39365	8.34011	8.73272	8.80881	8.28458	8.77504	8.75089	8.53979	8.88992	8.8366	8.28603	9.08246	8.77846	8.28196	8.97024	8.58502	8.31794	8.85363	8.64212	8.28201	8.82948	8.67589	8.23967	8.69433	8.65684
1417611_at	Tmem37	7.10698	7.39561	7.41241	7.35347	7.34565	7.39632	7.28535	7.33522	7.24008	7.05253	7.06449	7.10775	7.38213	6.90868	7.04175	7.25006	7.137	7.00236	7.35001	7.37322	7.41906	8.08988	8.01048	8.36679	7.80836	7.13514	7.13195	7.6397	7.04573	7.14529	7.38017	7.15011	7.14184	7.35157	7.0812	7.12677	7.41075	7.05414	7.22063	7.21759	6.55782	7.02834	7.3739	6.79338	7.13288	7.35072	7.0001	7.28012
1417615_a_at	Rpl11	13.5138	13.5927	13.4894	13.5853	13.5212	13.5569	13.6011	13.6048	13.5412	13.5449	13.5649	13.565	13.5383	13.4839	13.5026	13.5085	13.5686	13.5206	13.5761	13.5424	13.6023	13.5634	13.5814	13.6049	13.5908	13.4905	13.5049	13.5329	13.4913	13.634	13.5748	13.6176	13.5067	13.6096	13.6125	13.4624	13.5841	13.5231	13.579	13.5162	13.5756	13.5331	13.5984	13.5449	13.5417	13.5404	13.5926	13.5365
1417619_at	Gadd45gip1	9.84779	9.92386	9.82576	9.5683	9.72428	9.79966	9.95594	9.38364	9.7619	9.83049	9.91218	9.83572	9.72833	9.62199	9.90016	9.92081	9.78733	9.93303	9.91916	9.93258	9.99884	9.93463	9.80102	9.95439	9.55674	9.90898	9.98909	9.32469	9.77328	9.94287	9.89501	10.1373	9.83075	9.96654	9.89327	9.79057	9.74054	9.89526	9.70336	9.51199	9.57979	9.7535	9.72692	9.84819	10.0267	9.76605	10.0362	9.83938
1417623_at	Slc12a2	7.34732	7.17358	6.97272	7.43285	7.26348	7.25137	6.42652	7.10976	6.7238	6.7962	6.80397	6.77989	6.55289	6.7869	6.51961	6.89841	6.40225	6.84935	6.75347	6.91543	7.09356	6.81869	6.99793	6.37237	6.60061	6.84155	6.91211	6.73989	6.45951	6.80397	7.02345	6.51669	7.35154	6.91349	6.46294	6.88946	6.67329	6.53018	6.89612	6.98809	7.09271	6.11912	6.56818	7.3386	6.91149	6.79984	6.44201	6.83098
1417624_at	Nab1	6.96663	7.64367	7.78455	6.18497	6.91724	7.52233	8.42692	8.44068	8.30163	8.5948	8.35864	8.06776	7.65079	8.51908	7.4788	7.8786	8.43943	7.71063	7.94067	8.21247	7.81501	8.0901	7.91274	7.95285	9.18249	8.19798	8.08165	8.81589	8.28676	7.76526	8.21467	8.75792	8.54893	7.95454	8.84186	8.46686	8.2139	8.24537	7.92429	8.05179	8.34396	7.87477	8.25945	8.25975	7.76856	8.51941	8.15599	7.63941
1417625_s_at	Cxcr7	5.99839	5.84296	6.57065	6.46332	6.87066	7.16533	5.82745	5.92177	5.27533	6.51307	6.36489	6.2558	5.06784	5.18402	4.44252	5.58246	5.07484	4.4502	5.04227	5.60622	5.74513	4.57877	4.89998	4.90411	5.76308	5.5976	5.72866	5.7461	5.96414	5.65502	5.30475	5.30233	4.94424	4.87444	5.97172	5.10564	5.44301	4.87475	5.9093	6.08872	5.08492	6.40752	4.98967	4.68505	5.58294	4.88691	5.05916	5.17242
1417627_a_at	Limk1	7.01911	7.10699	7.21867	7.04914	7.3309	7.53861	7.05032	6.69241	7.02846	7.02536	7.04753	7.12723	7.18501	7.39531	6.96625	7.38259	7.20633	7.14837	7.2322	7.50604	7.39442	7.35311	7.65512	7.44983	7.32982	7.42671	7.16005	7.22465	7.68177	7.4281	7.49469	7.01799	7.24176	7.38067	7.20808	7.28184	6.99828	7.47606	6.73888	7.29762	7.91163	7.31155	7.15106	7.23251	7.50428	7.1459	7.50538	7.23654
1417628_at	Supt6	9.00905	8.6543	8.54103	8.69197	8.86547	8.69483	9.0672	8.11552	9.26394	9.2227	9.17322	9.24573	9.14304	9.31733	9.05182	9.3726	8.99021	9.29658	8.998	9.3456	8.77892	9.20253	9.26986	9.02376	9.31307	9.34681	9.16245	9.35073	9.06057	9.04184	9.21342	9.34447	9.71026	9.16735	9.05191	9.72931	9.27588	9.04664	8.9348	9.68161	9.22417	9.282	9.00062	9.39714	9.48263	9.4299	9.32677	9.52063
1417629_at	Prodh	7.52298	6.96842	7.1373	7.18861	7.29324	7.41742	7.05296	6.64393	6.91199	6.95825	6.81644	6.81577	6.93456	7.05194	7.02331	7.03261	6.88566	6.8915	7.15813	7.19103	7.44098	6.77087	6.90213	6.78829	7.34441	7.18861	7.17277	7.16042	6.85142	7.05251	7.1354	6.97248	6.92955	7.01223	6.96849	6.8124	7.05276	7.08357	7.16127	6.85405	7.11316	7.19951	6.88679	6.89516	7.43638	6.77442	7.06176	7.29266
1417630_at	Mknk1	6.48977	6.72318	6.73379	6.67668	6.70824	6.8816	6.87972	6.49974	6.67762	6.89024	6.80034	6.74918	6.90213	7.2147	6.4574	6.81815	6.96909	6.51152	6.89407	7.22877	6.86806	6.50504	6.68673	6.36286	7.40411	6.78323	6.80113	7.19473	6.63153	6.59202	7.00669	6.83628	6.6066	6.69607	6.91535	6.66879	6.72755	6.69225	6.50184	6.77495	6.45394	6.52524	6.8176	6.70625	6.86105	6.93719	6.79795	6.79773
1417632_at	Atp6v0a1	7.43586	7.38104	7.35706	7.25623	7.41789	7.48336	7.62792	6.39756	7.44153	7.26433	7.47627	7.38798	7.32405	8.05369	7.29981	7.42841	7.57762	7.76388	7.54845	7.75609	7.19461	7.73094	7.92387	7.64184	8.69499	7.54047	7.38434	8.90937	7.26089	7.24378	7.57824	7.54186	7.59734	7.52407	7.13295	7.65672	7.63011	7.27556	6.93947	7.82465	7.21436	7.64204	7.88371	7.49402	7.70843	8.16582	7.34987	7.79497
1417636_at	Slc6a9	7.74095	7.83889	8.00945	7.39714	7.39355	7.55581	7.11628	7.22781	6.98575	7.25377	7.25375	7.09682	7.73212	7.54825	7.47865	7.41128	7.29069	7.26056	7.4419	7.44655	7.40095	7.00354	7.16448	7.01824	7.00868	7.48224	7.65911	6.73071	7.47849	7.53263	7.14211	6.76701	7.33803	7.29955	6.92639	7.2365	7.42704	7.29749	7.47822	7.30336	7.09703	7.26529	7.12231	7.1584	7.4706	7.19447	7.27899	7.40526
1417637_a_at	Hmg20b	7.21423	7.50874	7.42452	7.2746	7.32619	7.29175	7.95418	7.01463	7.88357	7.71494	7.85533	7.77732	7.72572	7.98682	7.67062	7.73882	7.84563	7.80416	7.75651	7.84403	7.69592	7.79825	7.61982	7.55247	8.06107	7.47203	7.4768	7.9384	7.41743	7.51922	7.94234	8.08425	7.81796	7.95781	7.7292	7.73427	7.88722	7.85563	7.5944	7.83476	7.21623	7.72838	7.76382	8.02483	7.93094	7.86545	7.87848	7.97607
1417638_at	Lefty1	10.3804	9.4515	9.28121	11.6811	11.2503	11.406	8.54597	8.54738	9.09168	8.96235	8.85779	9.46556	10.0928	10.8592	10.2535	10.2855	10.9487	10.5383	9.68851	9.01565	9.5486	9.00999	8.49139	8.73599	9.32555	9.21224	9.26188	9.47072	8.93359	9.16726	9.97656	7.76064	8.46266	9.88695	7.69757	8.32077	8.61312	9.54501	9.24684	10.0626	11.9312	10.6194	9.86038	9.53348	10.076	9.85238	9.50687	9.86154
1417648_s_at	Snx5	10.4542	10.1475	10.3518	10.0266	10.1811	10.1436	10.0873	10.3519	9.99156	10.0636	10.0585	10.1955	10.0059	9.71169	9.95667	9.98984	9.85513	9.89434	10.2245	10.3712	10.3645	9.91538	10.3811	10.0639	10.4283	10.2558	10.1833	10.2161	10.2859	10.2418	9.94358	10.0803	10.3585	9.953	9.98144	10.2909	10.0774	10.2878	10.004	9.87141	10.3163	9.87783	10.0628	10.1677	10.1401	9.90641	10.0906	10.2299
1417649_at	Cdkn1c	10.2802	9.69565	8.25895	10.6476	10.6901	9.31598	8.49654	8.64987	9.1806	8.90275	9.09274	9.55961	8.8371	8.69359	10.7621	9.14857	8.7474	10.867	10.0406	9.72548	10.1175	11.0818	10.7362	11.1413	9.16585	10.7748	10.668	9.43363	10.9673	10.8296	9.11108	8.18916	9.18057	9.09136	8.23152	9.05221	8.87938	8.43144	9.2821	10.791	10.9284	11.0696	9.81918	8.67956	8.70782	10.0021	8.50592	8.5392
1417654_at	Sdc4	6.77487	6.94986	6.66317	7.22169	6.82806	6.32456	8.2585	7.72465	7.41839	8.05643	8.20461	7.4819	6.95431	7.15176	7.12683	7.18615	7.87219	7.07286	6.74248	6.89983	7.09699	6.29147	6.42797	6.75092	8.36464	6.95957	6.88651	8.40548	6.58946	6.6936	7.50157	7.76043	6.92072	7.11817	7.96594	7.15377	7.04575	7.95834	7.81633	7.23417	7.79031	7.44969	7.60665	6.82735	7.45694	6.99351	7.63285	6.98972
1417655_a_at	Srrt	10.6183	10.5063	10.2483	10.2928	10.4117	10.2269	10.5015	9.99926	10.7211	10.3882	10.4476	10.3881	10.7208	10.7925	10.5336	10.9481	10.6574	10.9688	10.5347	10.8014	10.2331	11.0977	10.9787	10.8749	10.5657	10.7632	10.698	10.6876	10.5554	10.4169	10.4744	10.7254	10.9243	10.8496	10.3513	10.98	10.6789	10.6055	10.3585	11.0259	10.3839	10.8271	10.4717	10.9466	10.9144	10.9376	11.0002	11.0929
1417658_at	Tbrg4	8.5073	8.09279	8.06058	7.96754	8.01631	7.85918	8.54493	7.7582	8.85429	8.61569	8.63561	8.77878	8.43679	8.60554	8.39602	8.72072	8.29809	8.96222	8.69914	8.69953	8.38525	8.88259	8.85212	8.98395	8.88739	8.84825	8.73428	8.78434	8.79659	8.65988	8.53606	8.72831	8.72304	8.77066	8.2689	8.81458	8.73056	8.48837	8.18987	8.77914	8.02434	8.69121	8.15222	8.72073	8.83607	8.67599	8.5838	8.9121
1417660_s_at	Vps29	11.5399	11.6204	11.4987	11.6711	11.6948	11.6675	11.4858	11.6171	11.4381	11.4658	11.6014	11.426	11.3732	11.2821	11.5347	11.3949	11.5046	11.5161	11.5289	11.4882	11.6158	11.3481	11.3666	11.4848	11.6449	11.4671	11.5306	11.5418	11.5625	11.5377	11.5714	11.5845	11.4033	11.4397	11.6672	11.4002	11.3346	11.6607	11.4935	11.3264	11.6005	11.468	11.6118	11.5299	11.4871	11.4588	11.5834	11.3297
1417661_at	Rdm1	10.2024	10.3465	10.3143	10.3121	10.3224	10.4133	10.5358	10.7445	10.3321	10.5392	10.5763	10.3594	10.3917	10.4649	9.98349	10.2723	10.5028	9.86434	10.3083	10.2906	10.4581	9.9558	9.97209	9.96099	9.98314	10.2252	10.2905	9.90353	10.1217	10.2111	10.5127	10.3215	10.241	10.2844	10.2338	10.2424	10.2963	10.15	10.4622	10.2029	10.2366	10.3004	10.4509	10.4255	10.5024	10.2797	10.435	10.3401
1417664_a_at	Ndrg3	7.21013	7.28492	7.14819	7.19443	7.39887	7.22574	7.41574	7.28441	7.6043	7.51866	7.32026	7.55552	7.36869	7.52606	7.14183	7.66692	6.96063	7.45382	7.59683	7.65604	7.67291	8.08162	7.89571	7.96872	7.55732	7.48992	7.92906	7.41467	7.33667	7.91357	7.39707	7.66799	7.83266	7.66422	7.31796	7.92635	7.23155	7.47183	7.28899	7.22774	7.14535	6.60307	7.514	7.83561	7.19041	7.6537	7.43466	7.55769
1417665_a_at	Cpsf1	10.5865	10.4743	10.3433	10.6974	10.6724	10.6966	10.7397	10.1921	10.7909	10.825	10.674	10.7129	10.7297	10.8863	10.7977	10.7343	10.7621	10.6635	10.4996	10.6134	10.4961	10.5772	10.6062	10.5632	10.8211	10.5423	10.4992	10.9632	10.5365	10.5207	10.6699	10.2134	10.3672	10.5372	10.4169	10.2802	10.8777	10.0034	10.849	10.8957	10.2218	10.7775	10.6515	10.0659	10.7665	10.6992	10.06	10.7753
1417666_at	Dnttip1	9.04288	9.14464	8.99448	8.76553	8.98415	8.91422	9.43703	9.27434	9.1855	9.44688	9.25493	9.19933	8.9185	9.15604	9.18752	8.80212	9.13692	9.31798	8.95636	8.89675	9.13723	8.66105	8.6386	8.71184	9.38838	9.01614	8.95172	9.31585	9.14697	8.95821	9.04444	9.27451	9.0885	8.92654	9.13634	8.89594	9.23005	8.83771	9.2083	9.11543	8.89797	9.00365	9.01352	8.77984	9.11939	8.96452	8.79513	9.05564
1417667_a_at	Pter	5.70726	6.20987	6.59044	5.88155	6.13572	6.63645	6.43654	6.48377	6.46576	6.51868	6.48979	6.19282	6.92456	6.87677	6.25963	6.81634	6.83709	6.14483	6.28617	6.80484	6.36356	6.61995	6.58862	6.49035	6.48801	6.16314	6.05113	6.31788	6.28389	5.49672	7.09381	6.51219	6.33922	6.76718	6.63803	6.20639	6.45787	6.48416	6.04085	6.1037	6.264	6.01773	6.6457	6.72768	6.32004	6.53103	6.93353	6.34532
1417669_at	Abhd12	8.55883	8.49865	8.32593	8.26101	8.39528	8.26688	8.49699	7.92472	8.37826	8.45964	8.33794	8.31532	8.40783	8.44564	8.45962	8.36975	8.48009	8.21036	8.43517	8.54995	8.49832	8.13968	8.24458	8.12272	8.60841	8.55815	8.56168	8.59428	8.41586	8.52155	8.42137	8.15339	8.13477	8.40277	8.19107	7.99845	8.39823	8.05747	8.37323	8.31412	8.18111	8.14444	8.47874	8.01784	8.39499	8.43678	8.18862	8.36788
1417671_at	Scly	7.31295	7.15858	7.23092	7.28505	7.18465	7.33703	7.34818	6.98971	7.30128	7.27602	7.43958	7.14065	7.45616	7.51975	7.18093	7.53086	7.39094	7.32175	7.17408	7.52258	6.91928	7.67484	7.5518	7.4573	7.57798	7.37336	7.49091	7.55337	7.30569	7.13763	7.2349	7.41381	7.43383	7.50626	7.17923	7.3891	7.33597	7.26869	6.81578	7.47595	6.67658	7.24875	7.04471	7.46562	7.2649	7.42696	7.26808	7.59411
1417675_a_at	Mdn1	9.26422	9.25546	9.48493	9.13623	9.21967	9.32839	9.60354	9.78437	9.81892	9.64457	9.62894	9.70737	9.68591	9.66775	9.56983	9.92545	9.49116	9.74348	9.19467	9.31968	9.33219	9.00695	9.2853	9.14925	9.82633	9.23586	9.18332	9.96458	9.35105	9.2299	9.50491	9.63734	10.0659	9.1757	9.8211	10.079	9.82793	9.77926	9.91627	10.0946	10.1496	9.90127	9.86054	9.87366	9.85524	9.74193	9.70959	9.77623
1417683_at	Diablo	9.19952	9.3719	9.12249	9.07023	9.26769	9.0862	9.34272	9.22397	9.07427	9.20237	9.16991	9.13747	9.0586	9.15759	8.97733	8.99207	9.18963	9.10419	9.24393	9.30746	9.37944	8.43442	8.5886	8.45952	9.14121	9.17012	9.18356	9.02667	9.21621	9.24842	9.1664	9.17848	8.94054	9.08224	9.12078	8.88343	9.2111	9.13942	9.25937	9.12983	9.14146	9.03011	9.18784	8.96741	9.1694	9.02239	8.98828	9.18369
1417684_at	Thumpd3	9.916	10.0111	10.1345	9.84234	9.90885	10.2016	10.0534	10.2804	9.95877	9.88376	9.8775	9.77456	10.0641	10.015	9.82678	9.85216	9.95908	9.6568	9.94356	9.88127	9.91877	8.67042	8.93585	8.61599	10.0654	9.87488	9.73137	9.69949	9.86387	9.68215	10.085	9.81728	9.63076	9.89841	9.76107	9.38684	9.96715	9.76892	9.95491	9.8244	9.56739	9.83033	9.96665	9.81525	9.89324	9.67526	9.75971	9.76874
1417685_at	Ankfy1	8.38697	8.41891	8.2127	8.27238	8.5051	8.40444	8.46974	8.52974	8.49849	8.4999	8.54255	8.56409	8.41679	8.50583	8.46974	8.49945	8.37315	8.49471	8.58032	8.63664	8.65337	8.56724	8.69857	8.64759	8.84921	8.55137	8.46396	8.68009	8.5927	8.55382	8.47843	8.51077	8.68355	8.39266	8.73432	8.50481	8.55345	8.59678	8.62319	8.34106	8.78907	8.55804	8.64556	8.5606	8.6046	8.56591	8.65587	8.58871
1417690_at	Prkag1	9.18047	9.13094	8.98389	9.14003	9.25524	9.18569	9.40505	9.19992	9.4742	9.3762	9.18548	9.37772	9.10539	9.21107	9.22068	9.16224	9.2415	9.13851	9.16546	9.23242	9.18476	9.31617	9.37796	9.3165	9.76142	9.32969	9.29033	9.42084	9.3084	9.23619	9.16807	9.03346	8.95475	9.19513	8.86468	8.74251	9.26219	8.79085	9.33855	9.34739	8.85201	9.07189	9.32527	8.7116	9.37391	9.31265	8.7347	9.32969
1417691_at	Bin3	8.13443	8.18211	8.0426	8.09797	8.16438	8.30048	8.52691	8.26115	8.11011	8.54892	8.44582	8.23865	8.03035	8.08496	8.12176	7.95625	8.31787	7.89573	8.04923	8.0798	8.17189	7.53603	7.75281	7.50294	8.87406	7.93633	7.88299	8.59212	7.92464	7.90672	8.05949	8.0929	7.61248	7.82875	8.08789	7.48188	8.1446	7.88558	7.99825	8.15999	8.33394	8.28857	8.15759	7.5933	8.07175	8.00361	7.93958	7.91475
1417692_at	Drg2	9.62205	9.69108	9.70451	9.55674	9.54566	9.45354	9.67203	9.40959	9.64901	9.60922	9.6346	9.64493	9.755	9.63763	9.65838	10.0348	9.57521	9.85103	9.78373	9.88582	9.84075	9.81432	9.77606	9.84055	9.87786	9.88127	9.82933	9.73273	9.79212	9.79575	9.80332	9.66498	9.77345	9.8357	9.52818	9.73132	9.64285	9.64864	9.63759	9.76135	9.69095	9.47435	9.77158	9.68394	9.84352	9.75325	9.64964	9.74239
[truncated: 8,032 more rows]
[truncated: 117 more columns]
