# Supplementary material for: Co-existence of intact stemness and priming of neural differentiation programs in mES cells lacking Trim71
Source: Sci Rep. 2015 Jun 9;5:11126. doi: 10.1038/srep11126 (PMC4460895; doi:10.1038/srep11126)
Supplement: Supplementary Table S3 [file srep11126-s4.xls]

## Sheet: Tabelle1
	Mean(KO-WT)	Mean(WT-WT)	MeanRatio(KO-WT vs. WT-WT)	FoldChange(KO-WT vs. WT-WT)
1500009L16Rik	506.837	853.98	0.593499	-1.68492
1700019D03Rik	188.903	205.141	0.920844	-1.08596
1700029P11Rik	88.5702	85.816	1.03209	1.03209
1700061G19Rik	470.165	553.007	0.850197	-1.1762
1700097N02Rik	33.432	34.7206	0.962884	-1.03855
2410012M07Rik	110.592	98.5046	1.12271	1.12271
Aasdhppt	769.892	877.475	0.877394	-1.13974
Abt1	751.572	673.438	1.11602	1.11602
Accsl	83.7812	66.4708	1.26042	1.26042
Acp6	1427.82	1183.51	1.20643	1.20643
Actn3	185.764	265.732	0.699064	-1.43048
Aimp2	1271.7	1198.1	1.06143	1.06143
Alpk3	274.519	423.113	0.648808	-1.54129
Apex1	2639.05	2319.67	1.13768	1.13768
Arc	283.609	256.878	1.10406	1.10406
Atf7ip2	74.942	127.448	0.588022	-1.70062
AU018091	3654.68	3951.53	0.924876	-1.08123
B3gnt7	897.832	1059.57	0.847357	-1.18014
Bcam	3080.41	1921.03	1.60352	1.60352
Bcat1	2944.94	5177.31	0.568816	-1.75804
Bex2	536.509	451.849	1.18736	1.18736
Cacybp	4124.63	5211.25	0.791485	-1.26345
Capsl	140.998	142.874	0.986874	-1.0133
Ccnb1ip1	33.414	29.7986	1.12133	1.12133
Ccnf	3975.41	3858.01	1.03043	1.03043
Cd47	41.8888	39.2724	1.06662	1.06662
Cdc20	4059.06	3308.49	1.22686	1.22686
Cdc5l	2540.95	2422.6	1.04885	1.04885
Cdh1	7199.91	6427.7	1.12014	1.12014
Cdyl2	2100.49	2074.36	1.01259	1.01259
Cebpz	2095.51	2661.87	0.787233	-1.27027
Cenpm	1266.96	1064.4	1.19031	1.19031
Cep55	1176.28	1406.45	0.836351	-1.19567
Chek1	883.193	1131.79	0.780351	-1.28148
Chrna9	140.626	93.1809	1.50917	1.50917
Chtf18	1635.08	1456.71	1.12245	1.12245
Cirh1a	3304.36	3304.69	0.999903	-1.0001
Clns1a	2239.8	2236.76	1.00136	1.00136
Cops7b	577.684	547.186	1.05574	1.05574
Cpsf4l	365.447	437.704	0.834918	-1.19772
Cse1l	4777.92	5664.07	0.843549	-1.18547
Cyct	1182.05	1115.16	1.05998	1.05998
D1Pas1	237.237	207.842	1.14143	1.14143
D630045M09Rik	182.113	377.734	0.482121	-2.07417
Dab1	105.109	72.3256	1.45328	1.45328
Ddx4	587.204	591.573	0.992615	-1.00744
Dennd2c	1185.83	1193.13	0.993879	-1.00616
Dhx16	4277.6	3682.34	1.16165	1.16165
Dimt1	115.722	129.116	0.896266	-1.11574
Dmrt1	300.629	350.674	0.857289	-1.16647
Dnd1	236.696	190.233	1.24424	1.24424
Dnmt3l	9543.44	6806.6	1.40209	1.40209
Dohh	1519.03	1170.68	1.29757	1.29757
Dppa2	889.011	972.976	0.913702	-1.09445
Dppa4	1646.98	1587.98	1.03716	1.03716
Dppa5a	15950.9	15534.8	1.02678	1.02678
Dpys	21.8675	24.3538	0.89791	-1.1137
Dtl	2377.95	2333.35	1.01911	1.01911
Dtwd2	246.527	257.685	0.956699	-1.04526
Dusp12	597.927	605.167	0.988036	-1.01211
Dusp27	498.428	926.129	0.538184	-1.8581
Dusp9	3003.28	2304.23	1.30338	1.30338
Dynlt3	303.572	233.375	1.30079	1.30079
Dyrk3	1275.3	1023.1	1.2465	1.2465
E130012A19Rik	2902.3	1992.69	1.45647	1.45647
Eda2r	607.282	596.733	1.01768	1.01768
Elavl2	227.61	330.319	0.68906	-1.45125
Enox1	702.803	641.805	1.09504	1.09504
Epcam	3710.27	3300.88	1.12402	1.12402
Eras	584.778	542.441	1.07805	1.07805
Ercc6l	850.424	1011.43	0.840811	-1.18933
Esrrb	8825.07	8842.34	0.998047	-1.00196
Etv4	3010.18	1787.74	1.68378	1.68378
Etv5	3080.43	3023.03	1.01899	1.01899
F2rl1	2313.93	1801.04	1.28478	1.28478
Fam169a	2669.21	2847.74	0.937309	-1.06688
Fam60a	3568.61	4054.42	0.880179	-1.13613
Fancd2	1563.13	1980.01	0.789453	-1.2667
Fbxo15	1573.89	2585.58	0.608721	-1.64279
Fgd1	2029.87	2933.86	0.691876	-1.44534
Fgf4	5987.3	5278.45	1.13429	1.13429
Folr1	589.124	629.251	0.936231	-1.06811
Foxd3	218.084	151.103	1.44328	1.44328
Foxh1	461.28	437.333	1.05476	1.05476
Fubp3	3060.25	2886.96	1.06003	1.06003
Fzd5	1565.25	1366.76	1.14523	1.14523
Gbx2	843.406	407.451	2.06995	2.06995
Gdf3	1204.41	1560.88	0.771625	-1.29597
Gjb5	533.814	428.162	1.24676	1.24676
Gldc	4631.21	5425.22	0.853644	-1.17145
Gli1	625.412	549.822	1.13748	1.13748
Gli2	562.897	508.346	1.10731	1.10731
Gls2	575.504	682	0.843847	-1.18505
Gm10451	122.026	119.089	1.02466	1.02466
Gm13139	77.1684	307.652	0.25083	-3.98676
Gm13152	65.1889	169.241	0.385183	-2.59617
Gm2381	374.75	637.087	0.588225	-1.70003
Gm5595	108.164	169.169	0.639381	-1.56401
Gm6792	66.3068	119.053	0.556953	-1.79548
Gm7325	905.669	732.949	1.23565	1.23565
Gpa33	1454.7	1131.96	1.28511	1.28511
Grb7	816.402	779.803	1.04693	1.04693
Grik3	475.287	458.817	1.0359	1.0359
Gtsf1l	694.257	630.78	1.10063	1.10063
H2afx	2069.31	1553.55	1.33198	1.33198
Hells	3578.41	4545.15	0.787305	-1.27016
Hic2	1878.79	2105.23	0.892442	-1.12052
Hmgb2	4374.86	4225.3	1.0354	1.0354
Hmmr	3993.76	4874.74	0.819277	-1.22059
Hsd17b14	922.512	819.015	1.12637	1.12637
Hsf2bp	852.571	804.057	1.06034	1.06034
Igf2bp1	9859.04	10911.8	0.903522	-1.10678
Ildr1	410.93	394.225	1.04238	1.04238
Ina	316.215	368.286	0.858614	-1.16467
Iqcg	660.652	774.205	0.85333	-1.17188
Jam2	1747	1652.95	1.0569	1.0569
Kdm1a	3445.61	3750.63	0.918677	-1.08852
Kif22	2513.11	2400.36	1.04697	1.04697
Kif23	1616.06	1607.96	1.00503	1.00503
Krt17	208.971	105.938	1.97258	1.97258
L1td1	5897.56	7921.67	0.744484	-1.34321
Lama1	3661.06	2427.84	1.50795	1.50795
Lefty2	173.941	250.778	0.693602	-1.44175
Leo1	1239.43	1378.14	0.899353	-1.11191
Lin28a	2562.55	3476.43	0.737121	-1.35663
Llgl2	2962.54	2204.77	1.3437	1.3437
Lrrc2	269.703	349.303	0.772117	-1.29514
Lrrc34	581.055	510.215	1.13884	1.13884
Lyar	2753.21	2990.91	0.920529	-1.08633
Mael	304.179	225.037	1.35168	1.35168
Mageb16	959.457	1054.82	0.909596	-1.09939
Mastl	643.801	754.916	0.852811	-1.17259
Mcf2	504.603	784.271	0.643404	-1.55423
Mcm10	3152.67	3672.99	0.858338	-1.16504
Mcm3ap	3106.79	3127.26	0.993456	-1.00659
Mcm8	1035.46	1049.73	0.986404	-1.01378
Mdk	1240.76	989.51	1.25391	1.25391
Med17	1171.11	1167.05	1.00348	1.00348
Mirg	6.43575	10.6568	0.60391	-1.65588
Mkrn3	109.401	112.894	0.969055	-1.03193
Mnd1	72.2393	78.0319	0.925766	-1.08019
Morc1	1058.83	924.77	1.14497	1.14497
Mreg	2362.26	2851.27	0.828493	-1.20701
Mrps27	1481.96	1319.94	1.12275	1.12275
Mrps31	911.383	776.23	1.17412	1.17412
Mrps5	1080.18	998.77	1.08151	1.08151
Mtf2	5642.48	5813.17	0.970636	-1.03025
Mthfd1	9005	8416.74	1.06989	1.06989
Mybl2	15865.2	13169.1	1.20473	1.20473
Mycn	2223.87	2292.42	0.970098	-1.03082
Mylpf	3307.42	2648.23	1.24892	1.24892
Naa11	538.377	466.827	1.15327	1.15327
Nanog	12262.7	13574.1	0.903389	-1.10694
Nasp	10079.1	13320.2	0.75668	-1.32156
Nid2	2936.38	3053.75	0.961564	-1.03997
Ninl	1272.07	1333.01	0.954281	-1.04791
Nodal	1372.93	1016.05	1.35124	1.35124
Nol9	2456.52	2386.35	1.0294	1.0294
Nolc1	5816.67	6428.76	0.904788	-1.10523
Nop2	3580.03	3554.89	1.00707	1.00707
Nphs1	418.284	398.966	1.04842	1.04842
Nptx2	227.241	226.741	1.00221	1.00221
Nr0b1	2063.2	1503.58	1.37219	1.37219
Nr6a1	797.289	1220.31	0.653351	-1.53057
Nsun2	6378.53	6294.26	1.01339	1.01339
Nsun5	420.636	405.828	1.03649	1.03649
Nufip1	1207.33	1187.28	1.01688	1.01688
Nup188	4417.21	5080.63	0.869422	-1.15019
Odf2	4507.75	4906.54	0.918722	-1.08847
Ooep	1483.4	1658.6	0.89437	-1.11811
Oxsr1	2304.2	2445.9	0.942066	-1.0615
Pdzd4	1732.71	1966.12	0.881288	-1.1347
Pelp1	3670.89	3900.98	0.941019	-1.06268
Pfas	5756.08	6028.24	0.954852	-1.04728
Phc1	13116.8	14144.5	0.927338	-1.07836
Phlda2	498.509	562.01	0.887012	-1.12738
Pipox	1112.18	765.944	1.45203	1.45203
Piwil2	710.517	666.693	1.06573	1.06573
Pla2g10	295.041	298.379	0.988813	-1.01131
Pla2g1b	345.831	446.95	0.773757	-1.2924
Pnldc1	350.107	340.623	1.02784	1.02784
Pnma2	375.269	369.262	1.01627	1.01627
Polr2e	3563.73	3425.81	1.04026	1.04026
Polr2i	551.157	479.616	1.14916	1.14916
Pou5f1	18496.5	15660	1.18113	1.18113
Ppan	2406.06	2236.37	1.07588	1.07588
Ppp1r14d	11.0341	12.6601	0.871566	-1.14736
Ppp1r8	1922.21	1927.39	0.997317	-1.00269
Pramef12	729.204	700.717	1.04065	1.04065
Prdm14	372.968	407.637	0.914951	-1.09295
Prmt5	4884.99	4789.16	1.02001	1.02001
Prx	535.195	545.238	0.981581	-1.01876
Psma8	170.415	256.357	0.664757	-1.50431
Ptk7	2703.81	2224.26	1.2156	1.2156
Pwp2	1987.41	1932.35	1.0285	1.0285
Rad51ap1	415.667	446.482	0.930982	-1.07413
Rad54b	971.193	975.023	0.996072	-1.00394
Ranbp17	1471.99	1351.5	1.08915	1.08915
Rbmxl2	636.004	481.319	1.32138	1.32138
Rcor2	1928.72	2110.4	0.913916	-1.09419
Recql4	633.562	593.386	1.06771	1.06771
Rimklb	1079.87	1383.3	0.780647	-1.28099
Rnf138	750.193	885.746	0.846962	-1.18069
Rnf17	1241.14	1629.62	0.761614	-1.313
Rpap1	2941.57	3375.79	0.871374	-1.14761
Rpl39l	34.3594	90.2038	0.380908	-2.6253
Rpp25	722.461	664.953	1.08648	1.08648
Rps19bp1	376.381	339.544	1.10849	1.10849
Rps6ka6	1224.44	1465.23	0.83567	-1.19664
Rpusd2	476.964	477.468	0.998946	-1.00105
Rrp9	2009.71	1769.46	1.13577	1.13577
Rsl1d1	5040.3	5502.29	0.916037	-1.09166
Sall1	2633.12	2480.75	1.06142	1.06142
Sall4	3222.96	3806.22	0.846761	-1.18097
Serpinb6c	99.9295	92.9653	1.07491	1.07491
Sf3a1	3565.34	3782.58	0.942568	-1.06093
Sgol1	943.145	1063.02	0.887229	-1.1271
Six4	739.274	986.513	0.749381	-1.33443
Slc2a3	22294.2	19373.3	1.15077	1.15077
Slc35f2	1596.74	1852.44	0.861967	-1.16014
Slc38a4	3908.77	4043.98	0.966565	-1.03459
Smpd4	2285.37	2248.81	1.01625	1.01625
Smtnl2	537.669	778.7	0.69047	-1.44829
Snapc3	345.686	322.263	1.07268	1.07268
Sox2	7288.62	7050.46	1.03378	1.03378
Spry4	1585.46	971.246	1.6324	1.6324
Stag3	1174.7	1068.7	1.09919	1.09919
Stmn2	2880.52	2455.05	1.1733	1.1733
Supv3l1	920.342	921.023	0.99926	-1.00074
Suv39h2	532.29	578.257	0.920507	-1.08636
Syce1	203.084	153.239	1.32528	1.32528
Sycp3	89.1089	133.161	0.66918	-1.49437
Tada3	857.776	833.131	1.02958	1.02958
Taf1d	691.411	930.477	0.743071	-1.34577
Tarbp2	591.682	524.135	1.12887	1.12887
Tbx3	1266.87	1130.9	1.12023	1.12023
Tcea3	866.857	880.272	0.98476	-1.01548
Tcf15	414.2	196.092	2.11227	2.11227
Tcfl5	467.89	482.638	0.969443	-1.03152
Tcl1	337.419	591.042	0.570888	-1.75166
Tdgf1	8753.11	7355.27	1.19005	1.19005
Tdh	4749.35	4487.57	1.05833	1.05833
Tead2	1008.08	1208.2	0.834366	-1.19852
Tex14	1034.24	1425.53	0.725511	-1.37834
Tex19.1	4030.62	3378.79	1.19292	1.19292
Tgif2	1116.02	1134.2	0.983967	-1.01629
Tgm1	637.88	393.379	1.62154	1.62154
Thumpd1	1372.17	1396.18	0.9828	-1.0175
Tmem66	588.293	580.538	1.01336	1.01336
Tmem87a	772.425	789.191	0.978756	-1.02171
Tnrc6c	1606.79	1761.12	0.912369	-1.09605
Top3b	3501.86	3276.47	1.06879	1.06879
Traip	466.395	477.546	0.976649	-1.02391
Trap1a	1373.7	1450.46	0.947077	-1.05588
Trh	145.889	203.674	0.716285	-1.39609
Trim28	23853.7	25139.2	0.948865	-1.05389
Trim6	4030.22	3849.97	1.04682	1.04682
Trim71	568.26	2522.5	0.225277	-4.43898
Triml1	406.912	343.642	1.18412	1.18412
Trmt11	269.829	318.673	0.846729	-1.18101
Ttf2	1728.36	1996.33	0.86577	-1.15504
Tubb3	458.077	747.189	0.613067	-1.63114
Ubr7	2677.88	2563.26	1.04472	1.04472
Uck2	2199.72	2289.18	0.960919	-1.04067
Upp1	4056.3	4185.06	0.969234	-1.03174
Utf1	4676.05	3643.12	1.28353	1.28353
Vangl2	294.472	272.116	1.08216	1.08216
Wdr74	1323.89	1377.96	0.96076	-1.04084
Xkr5	224.341	195.378	1.14824	1.14824
Xrcc5	3047	3270.42	0.931685	-1.07332
Zbtb32	701.552	512.545	1.36876	1.36876
Zbtb8a	1148.16	1238.69	0.926913	-1.07885
Zfp105	179.462	224.673	0.79877	-1.25192
Zfp229	348.15	478.319	0.727861	-1.37389
Zfp41	438.931	413.588	1.06128	1.06128
Zfp42	1183.04	1140.05	1.03771	1.03771
Zfp423	355.845	229.339	1.55161	1.55161
Zfp428	421.329	327.406	1.28687	1.28687
Zfp473	579.544	667.474	0.868264	-1.15172
Zfp568	4964.65	5849.55	0.848724	-1.17824
Zfp57	14481.9	11874.8	1.21955	1.21955
Zfp59	423.104	454.491	0.930939	-1.07418
Zfp819	128.074	165.447	0.77411	-1.29181
Zfp870	393.334	413.702	0.950766	-1.05178
Zic3	2442.53	1656.29	1.4747	1.4747
Zscan10	1536.51	1748.87	0.878571	-1.13821
Zswim1	1171.9	1211.39	0.967398	-1.0337
