# Supplementary material for: Co-existence of intact stemness and priming of neural differentiation programs in mES cells lacking Trim71
Source: Sci Rep. 2015 Jun 9;5:11126. doi: 10.1038/srep11126 (PMC4460895; doi:10.1038/srep11126)
Supplement: Supplementary Table S4 [file srep11126-s5.xls]

## Sheet: Sheet1
Column ID	p-value(T71-L28)	p-value(day * Clone)	Mean(KO-WT)	Std(KO-WT)	Mean(WT-WT)	Std(WT-WT)	p-value(KO-WT vs. WT-WT)	MeanRatio(KO-WT vs. WT-WT)	FoldChange(KO-WT vs. WT-WT)	FoldChange(KO-WT vs. WT-WT) (Description)
mmu-miR-18b-5p	0.000194715	1	1694.12	67.9058	2491.16	67.9058	0.000194715	0.680051	-1.47048	KO-WT down vs WT-WT
mmu-miR-200c-3p	0.00190417	1	4015.22	232.584	2503.38	232.584	0.00190417	1.60392	1.60392	KO-WT up vs WT-WT
mmu-miR-6240	0.00364849	1	9.64364	1.77652	19.3403	1.77652	0.00364849	0.498629	-2.0055	KO-WT down vs WT-WT
mmu-miR-376b-3p	0.00637105	1	79.6324	37.1756	253.631	37.1756	0.00637105	0.31397	-3.18502	KO-WT down vs WT-WT
mmu-miR-378a-5p	0.00648043	1	91.0149	8.15182	53.0422	8.15182	0.00648043	1.7159	1.7159	KO-WT up vs WT-WT
mmu-miR-743a-3p	0.00775601	1	58.0613	7.5398	24.6732	7.5398	0.00775601	2.35321	2.35321	KO-WT up vs WT-WT
mmu-miR-132-5p	0.00881693	1	130.759	14.3435	69.5182	14.3435	0.00881693	1.88094	1.88094	KO-WT up vs WT-WT
mmu-miR-410-5p	0.00896799	0.996019	4.88549	2.35722	17.1477	3.42622	0.00896799	0.284906	-3.50993	KO-WT down vs WT-WT
mmu-miR-323-3p	0.0112657	1	63.3147	36.0076	206.562	36.0076	0.0112657	0.306517	-3.26246	KO-WT down vs WT-WT
mmu-miR-363-3p	0.0117743	1	6619.45	605.351	8996.88	605.351	0.0117743	0.73575	-1.35916	KO-WT down vs WT-WT
mmu-miR-433-3p	0.012948	1	101.944	36.4326	241.095	36.4326	0.012948	0.42284	-2.36496	KO-WT down vs WT-WT
mmu-let-7e-5p	0.0129818	1	845.787	124.097	372.178	124.097	0.0129818	2.27253	2.27253	KO-WT up vs WT-WT
mmu-miR-297b-3p	0.013624	1	60.2289	7.12124	87.0221	7.12124	0.013624	0.69211	-1.44486	KO-WT down vs WT-WT
mmu-miR-485-3p	0.0140008	1	31.8623	13.1034	80.7664	13.1034	0.0140008	0.3945	-2.53485	KO-WT down vs WT-WT
mmu-miR-369-5p	0.0156311	1	28.1666	9.79676	63.5486	9.79676	0.0156311	0.443229	-2.25617	KO-WT down vs WT-WT
mmu-miR-466a-5p	0.0164592	1	24.6123	5.46823	44.0574	5.46823	0.0164592	0.55864	-1.79006	KO-WT down vs WT-WT
mmu-miR-24-2-5p	0.0185209	1	672.862	66.4618	444.823	66.4618	0.0185209	1.51265	1.51265	KO-WT up vs WT-WT
mmu-miR-3074-5p	0.0188158	1	1146.07	96.943	815.041	96.943	0.0188158	1.40614	1.40614	KO-WT up vs WT-WT
mmu-miR-466d-5p	0.0195641	1	11.3128	4.21872	25.5473	4.21872	0.0195641	0.442818	-2.25827	KO-WT down vs WT-WT
mmu-miR-377-3p	0.0202325	1	9.07974	7.48273	34.3546	7.65594	0.0202325	0.264294	-3.78366	KO-WT down vs WT-WT
mmu-miR-155-3p	0.0220797	1	6.27035	1.16309	10.0509	1.16309	0.0220797	0.623859	-1.60293	KO-WT down vs WT-WT
mmu-miR-27a-3p	0.0245221	1	2444.01	249.764	1658.39	249.764	0.0245221	1.47373	1.47373	KO-WT up vs WT-WT
mmu-miR-145a-3p	0.0247708	1	36.0562	4.10065	23.1987	4.10065	0.0247708	1.55424	1.55424	KO-WT up vs WT-WT
mmu-miR-136-3p	0.0283801	1	26.2475	19.2093	83.9276	19.2093	0.0283801	0.31274	-3.19754	KO-WT down vs WT-WT
mmu-miR-96-5p	0.0298956	1	36092.5	2392.39	29028.2	2392.39	0.0298956	1.24336	1.24336	KO-WT up vs WT-WT
mmu-miR-466m-5p	0.0307002	1	18.2421	1.30179	22.0531	1.30179	0.0307002	0.827189	-1.20891	KO-WT down vs WT-WT
mmu-miR-669m-3p	0.0313267	1	31.9891	6.83916	51.8799	6.83916	0.0313267	0.616599	-1.6218	KO-WT down vs WT-WT
mmu-miR-434-3p	0.0318094	1	108.489	48.5439	248.971	48.5439	0.0318094	0.43575	-2.29489	KO-WT down vs WT-WT
mmu-miR-297a-3p	0.0336735	1	65.1589	6.39497	83.3234	6.39497	0.0336735	0.782	-1.27877	KO-WT down vs WT-WT
mmu-miR-466m-3p	0.0348632	1	138.522	12.2898	173.032	12.2898	0.0348632	0.800553	-1.24914	KO-WT down vs WT-WT
mmu-miR-450a-5p	0.0353801	1	460.691	53.2188	311.975	53.2188	0.0353801	1.4767	1.4767	KO-WT up vs WT-WT
mmu-miR-3475-3p	0.0358611	1	11.7703	5.2635	26.4131	5.2635	0.0358611	0.445623	-2.24405	KO-WT down vs WT-WT
mmu-miR-673-3p	0.0371135	1	6.95483	2.49328	13.8121	2.49328	0.0371135	0.50353	-1.98598	KO-WT down vs WT-WT
mmu-miR-3068-5p	0.0373129	1	79.1926	16.3457	124.068	16.3457	0.0373129	0.6383	-1.56666	KO-WT down vs WT-WT
mmu-miR-409-3p	0.0384758	1	189.595	87.6559	427.784	87.6559	0.0384758	0.443204	-2.2563	KO-WT down vs WT-WT
mmu-miR-425-5p	0.0393815	1	664.299	25.8927	594.489	25.8927	0.0393815	1.11743	1.11743	KO-WT up vs WT-WT
mmu-let-7c-5p	0.0401517	1	861.494	97.4254	600.537	97.4254	0.0401517	1.43454	1.43454	KO-WT up vs WT-WT
mmu-miR-669a-3p	0.0405836	1	2811.04	373.833	3808.75	373.833	0.0405836	0.738049	-1.35492	KO-WT down vs WT-WT
mmu-miR-410-3p	0.0432624	0.999331	82.0845	78.6306	304.363	92.3531	0.0432624	0.269692	-3.70793	KO-WT down vs WT-WT
mmu-miR-878-3p	0.044142	1	15.9022	2.88198	23.3763	2.88198	0.044142	0.680274	-1.47	KO-WT down vs WT-WT
mmu-miR-127-5p	0.0447994	1	37.4837	23.0247	96.8917	23.0247	0.0447994	0.386862	-2.5849	KO-WT down vs WT-WT
mmu-miR-127-3p	0.048215	1	1681.21	1092.67	4429.47	1092.67	0.048215	0.37955	-2.6347	KO-WT down vs WT-WT
mmu-miR-129-1-3p	0.0485571	1	14.0093	3.8262	23.6092	3.8262	0.0485571	0.593384	-1.68525	KO-WT down vs WT-WT
mmu-miR-300-3p	0.0485743	1	280.213	202.765	789.839	203.527	0.0485743	0.354772	-2.81871	KO-WT down vs WT-WT
mmu-miR-1934-5p	0.048846	1	6.15448	2.93196	13.4954	2.93196	0.048846	0.456041	-2.19279	KO-WT down vs WT-WT
mmu-miR-380-5p	0.050343	0.99998	8.91242	7.55534	28.2207	8.04494	0.050343	0.315811	-3.16645	KO-WT down vs WT-WT
mmu-miR-187-3p	0.0518558	1	257.413	40.0193	159.304	40.0193	0.0518558	1.61587	1.61587	KO-WT up vs WT-WT
mmu-miR-302a-3p	0.0519392	1	700.666	174.885	1129.16	174.885	0.0519392	0.620518	-1.61156	KO-WT down vs WT-WT
mmu-miR-1187	0.0521463	1	146.63	24.6862	86.2295	24.6862	0.0521463	1.70046	1.70046	KO-WT up vs WT-WT
mmu-miR-302d-3p	0.0533793	1	4086.88	1047.07	6627.55	1047.07	0.0533793	0.616649	-1.62167	KO-WT down vs WT-WT
mmu-miR-872-5p	0.053858	1	1385.99	84.9181	1180.59	84.9181	0.053858	1.17398	1.17398	KO-WT up vs WT-WT
mmu-miR-96-3p	0.0542301	1	120.38	21.9465	67.4273	21.9465	0.0542301	1.78533	1.78533	KO-WT up vs WT-WT
mmu-miR-26a-2-3p	0.0596784	1	92.7432	12.2463	64.2	12.2463	0.0596784	1.4446	1.4446	KO-WT up vs WT-WT
mmu-miR-466f-5p	0.0613699	1	80.0992	11.8485	107.434	11.8485	0.0613699	0.745566	-1.34126	KO-WT down vs WT-WT
mmu-miR-293-5p	0.061519	1	223778	29468.8	155853	29468.8	0.061519	1.43583	1.43583	KO-WT up vs WT-WT
mmu-let-7f-2-3p	0.0626228	0.999979	51.9424	14.9458	19.0047	13.8381	0.0626228	2.73314	2.73314	KO-WT up vs WT-WT
mmu-miR-669o-3p	0.0644621	1	2872.55	421.559	3827.61	421.559	0.0644621	0.750482	-1.33248	KO-WT down vs WT-WT
mmu-miR-193a-5p	0.0665566	1	19.2846	1.42292	22.4701	1.42292	0.0665566	0.858234	-1.16518	KO-WT down vs WT-WT
mmu-miR-224-5p	0.0667433	1	80.5665	9.48969	101.789	9.48969	0.0667433	0.791506	-1.26341	KO-WT down vs WT-WT
mmu-miR-136-5p	0.0668295	1	122.833	155.257	470.658	155.96	0.0668295	0.260981	-3.8317	KO-WT down vs WT-WT
mmu-miR-142-3p	0.0670589	1	892.808	369.466	1717.61	369.466	0.0670589	0.519797	-1.92383	KO-WT down vs WT-WT
mmu-miR-409-5p	0.0696187	0.999775	25.7389	17.0971	66.52	20.0051	0.0696187	0.386934	-2.58442	KO-WT down vs WT-WT
mmu-miR-141-5p	0.0697419	1	228.476	37.0413	146.997	37.0413	0.0697419	1.55429	1.55429	KO-WT up vs WT-WT
mmu-miR-7033-5p	0.0728075	1	14.3278	3.29034	7.2075	3.29034	0.0728075	1.98791	1.98791	KO-WT up vs WT-WT
mmu-miR-339-3p	0.0734769	1	74.5219	11.5566	49.6008	11.5566	0.0734769	1.50243	1.50243	KO-WT up vs WT-WT
mmu-miR-881-3p	0.0740123	1	3832.35	601.078	2539.77	601.078	0.0740123	1.50894	1.50894	KO-WT up vs WT-WT
mmu-miR-3078-5p	0.0742016	1	18.1172	3.48345	10.6336	3.48345	0.0742016	1.70378	1.70378	KO-WT up vs WT-WT
mmu-miR-32-3p	0.0743922	1	95.1787	9.43957	74.9192	9.43957	0.0743922	1.27042	1.27042	KO-WT up vs WT-WT
mmu-miR-494-3p	0.0744086	1	102.32	55.5213	221.472	55.5213	0.0744086	0.462002	-2.16449	KO-WT down vs WT-WT
mmu-miR-293-3p	0.074424	1	322408	28122.3	262061	28122.3	0.074424	1.23028	1.23028	KO-WT up vs WT-WT
mmu-miR-329-5p	0.0745968	0.998706	16.3295	14.1061	50.1497	17.5877	0.0745968	0.325615	-3.07112	KO-WT down vs WT-WT
mmu-miR-467d-3p	0.0756032	1	2588.72	315.15	3260.91	315.15	0.0756032	0.793864	-1.25966	KO-WT down vs WT-WT
mmu-miR-380-3p	0.0761166	0.998959	21.9099	20.4182	69.4115	24.4807	0.0761166	0.315652	-3.16805	KO-WT down vs WT-WT
mmu-miR-134-5p	0.077999	1	182.499	119.518	434.36	119.518	0.077999	0.420157	-2.38006	KO-WT down vs WT-WT
mmu-miR-200a-3p	0.0819016	1	21059.1	2934.65	14991.9	2934.65	0.0819016	1.4047	1.4047	KO-WT up vs WT-WT
mmu-miR-669f-3p	0.0833592	1	683.723	100.704	890.476	100.704	0.0833592	0.767818	-1.30239	KO-WT down vs WT-WT
mmu-miR-376a-3p	0.0839084	0.999999	70.0909	63.4566	202.711	66.0725	0.0839084	0.345768	-2.89212	KO-WT down vs WT-WT
mmu-miR-135b-5p	0.084873	1	2308.14	382.691	1528.03	382.691	0.084873	1.51053	1.51053	KO-WT up vs WT-WT
mmu-miR-200b-3p	0.0855701	1	23203.8	5086.01	12869.9	5086.01	0.0855701	1.80296	1.80296	KO-WT up vs WT-WT
mmu-miR-1a-3p	0.0858879	1	43.4683	5.0669	33.1884	5.0669	0.0858879	1.30974	1.30974	KO-WT up vs WT-WT
mmu-miR-466j	0.0861631	1	14.2063	1.49457	17.2346	1.49457	0.0861631	0.824286	-1.21317	KO-WT down vs WT-WT
mmu-miR-20b-3p	0.0863283	1	102.731	53.9471	211.958	53.9471	0.0863283	0.484678	-2.06322	KO-WT down vs WT-WT
mmu-miR-467a-3p	0.0868747	1	2448.79	338.845	3133.12	338.845	0.0868747	0.781582	-1.27946	KO-WT down vs WT-WT
mmu-miR-467e-3p	0.0869316	1	144.944	36.4293	218.497	36.4293	0.0869316	0.663368	-1.50746	KO-WT down vs WT-WT
mmu-miR-203-3p	0.0870751	1	400.938	61.8605	276.12	61.8605	0.0870751	1.45204	1.45204	KO-WT up vs WT-WT
mmu-miR-195a-3p	0.0881427	1	599.025	119.231	359.622	119.231	0.0881427	1.66571	1.66571	KO-WT up vs WT-WT
mmu-miR-181a-5p	0.0886795	1	166.054	36.1209	238.404	36.1209	0.0886795	0.696525	-1.4357	KO-WT down vs WT-WT
mmu-miR-467b-3p	0.0896045	1	31.6429	8.03175	47.6633	8.03175	0.0896045	0.663884	-1.50629	KO-WT down vs WT-WT
mmu-miR-574-5p	0.0896245	1	105.931	19.8086	66.4237	19.8086	0.0896245	1.59478	1.59478	KO-WT up vs WT-WT
mmu-miR-431-5p	0.0908498	0.998913	40.9372	24.9143	97.5551	32.259	0.0908498	0.419632	-2.38304	KO-WT down vs WT-WT
mmu-miR-302c-5p	0.091393	0.999303	38.8072	23.3334	90.9397	29.418	0.091393	0.426735	-2.34337	KO-WT down vs WT-WT
mmu-miR-411-5p	0.0915487	1	437.39	257.153	952.453	263.811	0.0915487	0.459225	-2.17758	KO-WT down vs WT-WT
mmu-miR-302b-5p	0.092598	1	14.7072	6.92946	28.3458	6.92946	0.092598	0.518848	-1.92735	KO-WT down vs WT-WT
mmu-miR-376c-3p	0.0929216	0.9952	30.5272	19.9151	78.0888	28.7072	0.0929216	0.390929	-2.55801	KO-WT down vs WT-WT
mmu-miR-465b-3p	0.0953703	1	30.5605	5.0842	20.6739	5.0842	0.0953703	1.47822	1.47822	KO-WT up vs WT-WT
mmu-miR-541-5p	0.0960717	1	932.438	478.036	1859.22	478.036	0.0960717	0.501521	-1.99393	KO-WT down vs WT-WT
mmu-miR-26a-5p	0.0979288	1	29254.4	1978.37	25449.1	1978.37	0.0979288	1.14953	1.14953	KO-WT up vs WT-WT
mmu-miR-338-5p	0.0979571	1	13.0478	1.45817	10.2434	1.45817	0.0979571	1.27377	1.27377	KO-WT up vs WT-WT
mmu-miR-154-3p	0.098064	0.999996	27.7335	28.4017	83.3583	29.4937	0.098064	0.332702	-3.00569	KO-WT down vs WT-WT
mmu-miR-466o-3p	0.0997226	1	5.90949	2.42822	10.5449	2.42822	0.0997226	0.56041	-1.78441	KO-WT down vs WT-WT
mmu-miR-149-5p	0.0999512	1	230.13	19.6865	192.584	19.6865	0.0999512	1.19496	1.19496	KO-WT up vs WT-WT
mmu-miR-467c-3p	0.100188	1	151.635	31.4399	211.537	31.4399	0.100188	0.716824	-1.39504	KO-WT down vs WT-WT
mmu-miR-24-3p	0.101923	1	7246.16	1012.61	5330.67	1012.61	0.101923	1.35933	1.35933	KO-WT up vs WT-WT
mmu-miR-19b-1-5p	0.103644	1	19.1946	8.38245	34.9399	8.38245	0.103644	0.54936	-1.8203	KO-WT down vs WT-WT
mmu-miR-181c-5p	0.103773	1	540.813	275.273	1057.61	275.273	0.103773	0.511356	-1.95558	KO-WT down vs WT-WT
mmu-miR-125b-1-3p	0.104341	0.999882	23.7334	7.99055	9.59255	7.13199	0.104341	2.47415	2.47415	KO-WT up vs WT-WT
mmu-miR-466c-3p	0.105262	1	385.234	29.5188	440.319	29.5188	0.105262	0.874897	-1.14299	KO-WT down vs WT-WT
mmu-miR-1199-5p	0.105477	0.999215	10.6547	3.43751	4.87403	2.77968	0.105477	2.18602	2.18602	KO-WT up vs WT-WT
mmu-miR-470-5p	0.105487	1	474.378	81.5236	322.384	81.5236	0.105487	1.47147	1.47147	KO-WT up vs WT-WT
mmu-miR-194-2-3p	0.108646	1	12.4282	3.12952	6.6664	3.12952	0.108646	1.86431	1.86431	KO-WT up vs WT-WT
mmu-miR-200b-5p	0.109801	1	205.845	42.5848	127.796	42.5848	0.109801	1.61073	1.61073	KO-WT up vs WT-WT
mmu-miR-153-3p	0.110039	0.988211	4.29953	3.15827	11.3285	4.6383	0.110039	0.379534	-2.63481	KO-WT down vs WT-WT
mmu-miR-142-5p	0.110087	1	292.857	205.07	668.834	205.67	0.110087	0.437862	-2.28382	KO-WT down vs WT-WT
mmu-miR-669l-3p	0.110826	1	29.4393	10.9144	49.3631	10.9144	0.110826	0.596383	-1.67677	KO-WT down vs WT-WT
mmu-miR-466f-3p	0.111367	1	265.018	16.6726	295.39	16.6726	0.111367	0.897182	-1.1146	KO-WT down vs WT-WT
mmu-miR-543-3p	0.11144	1	241.6	99.9847	423.684	99.9847	0.11144	0.570236	-1.75366	KO-WT down vs WT-WT
mmu-miR-302c-3p	0.114002	1	347.142	105.751	537.839	105.751	0.114002	0.645438	-1.54934	KO-WT down vs WT-WT
mmu-miR-743b-3p	0.115054	1	146.805	35.9456	82.2451	35.9456	0.115054	1.78497	1.78497	KO-WT up vs WT-WT
mmu-miR-6967-3p	0.115392	0.999998	13.9816	4.80653	5.49662	4.65665	0.115392	2.54368	2.54368	KO-WT up vs WT-WT
mmu-miR-29a-3p	0.11785	1	543.94	179.192	862.41	179.192	0.11785	0.630721	-1.58549	KO-WT down vs WT-WT
mmu-miR-770-3p	0.117935	0.991914	9.15867	8.18306	26.5787	11.6634	0.117935	0.344587	-2.90203	KO-WT down vs WT-WT
mmu-miR-883a-3p	0.118002	1	110.075	19.6382	75.193	19.6382	0.118002	1.4639	1.4639	KO-WT up vs WT-WT
mmu-miR-341-3p	0.118531	1	90.8896	58.3334	194.3	58.3334	0.118531	0.46778	-2.13776	KO-WT down vs WT-WT
mmu-miR-25-5p	0.121037	1	510.85	78.8295	372.394	78.8295	0.121037	1.3718	1.3718	KO-WT up vs WT-WT
mmu-miR-1945	0.121123	1	30.225	9.64092	13.2969	9.64092	0.121123	2.27308	2.27308	KO-WT up vs WT-WT
mmu-miR-154-5p	0.121418	0.972693	5.22249	3.52355	13.4886	6.0722	0.121418	0.387177	-2.5828	KO-WT down vs WT-WT
mmu-miR-291b-5p	0.124231	1	6645.46	662.125	5495.94	662.125	0.124231	1.20916	1.20916	KO-WT up vs WT-WT
mmu-miR-669d-2-3p	0.125152	1	37.5279	13.5536	60.9805	13.5536	0.125152	0.615407	-1.62494	KO-WT down vs WT-WT
mmu-miR-128-3p	0.125598	1	3036.1	648.542	1915.68	648.542	0.125598	1.58486	1.58486	KO-WT up vs WT-WT
mmu-miR-6896-5p	0.126707	1	12.1785	2.57977	7.7394	2.57977	0.126707	1.57358	1.57358	KO-WT up vs WT-WT
mmu-miR-466p-3p	0.126843	1	372.326	47.5477	454.104	47.5477	0.126843	0.819913	-1.21964	KO-WT down vs WT-WT
mmu-miR-466b-3p	0.12858	1	365.658	43.575	440.143	43.575	0.12858	0.83077	-1.2037	KO-WT down vs WT-WT
mmu-miR-379-5p	0.128998	1	1103.87	708.622	2313.37	708.622	0.128998	0.477169	-2.09569	KO-WT down vs WT-WT
mmu-miR-1298-5p	0.130486	1	17.9329	5.42372	8.72377	5.42372	0.130486	2.05564	2.05564	KO-WT up vs WT-WT
mmu-miR-196a-5p	0.130674	1	264.917	48.0831	183.329	48.0831	0.130674	1.44504	1.44504	KO-WT up vs WT-WT
mmu-miR-99a-5p	0.132458	1	96.4981	28.6106	48.2516	28.6106	0.132458	1.9999	1.9999	KO-WT up vs WT-WT
mmu-miR-9-5p	0.133618	1	3811.36	811.869	2447.77	811.869	0.133618	1.55708	1.55708	KO-WT up vs WT-WT
mmu-miR-382-5p	0.137699	1	41.7151	24.2619	82.053	24.446	0.137699	0.508393	-1.96698	KO-WT down vs WT-WT
mmu-miR-690	0.14107	1	59.7243	15.9181	33.6559	15.9181	0.14107	1.77456	1.77456	KO-WT up vs WT-WT
mmu-miR-465d-3p	0.141685	1	109.217	19.6425	77.1147	19.6425	0.141685	1.41629	1.41629	KO-WT up vs WT-WT
mmu-miR-146a-5p	0.142304	1	157.816	32.3459	105.061	32.3459	0.142304	1.50213	1.50213	KO-WT up vs WT-WT
mmu-miR-878-5p	0.14265	1	207.309	23.7828	168.564	23.7828	0.14265	1.22985	1.22985	KO-WT up vs WT-WT
mmu-miR-369-3p	0.142991	1	64.8831	46.3362	140.283	46.3362	0.142991	0.462514	-2.1621	KO-WT down vs WT-WT
mmu-miR-466e-3p	0.143583	1	1273.24	121.857	1471.14	121.857	0.143583	0.865476	-1.15543	KO-WT down vs WT-WT
mmu-miR-3474	0.143967	1	34.637	10.6837	17.3079	10.6837	0.143967	2.00123	2.00123	KO-WT up vs WT-WT
mmu-miR-29b-3p	0.144679	0.999997	659.399	419.255	1357.26	443.347	0.144679	0.485831	-2.05833	KO-WT down vs WT-WT
mmu-miR-301a-3p	0.149805	1	52.1223	25.9831	93.4733	25.9831	0.149805	0.557616	-1.79335	KO-WT down vs WT-WT
mmu-let-7f-1-3p	0.151288	0.880366	20.0361	12.2288	7.18965	4.26989	0.151288	2.7868	2.7868	KO-WT up vs WT-WT
mmu-miR-455-3p	0.153286	1	37.9475	9.21916	23.438	9.21916	0.153286	1.61906	1.61906	KO-WT up vs WT-WT
mmu-miR-429-3p	0.154553	1	3347.69	316.689	2851.27	316.689	0.154553	1.17411	1.17411	KO-WT up vs WT-WT
mmu-miR-379-3p	0.15464	1	27.1928	13.0559	47.6528	13.0559	0.15464	0.570644	-1.75241	KO-WT down vs WT-WT
mmu-miR-6966-3p	0.155266	0.989302	13.7015	5.86443	6.22889	3.77207	0.155266	2.19967	2.19967	KO-WT up vs WT-WT
mmu-miR-341-5p	0.155654	0.999646	13.384	11.76	33.5622	14.1101	0.155654	0.398782	-2.50763	KO-WT down vs WT-WT
mmu-miR-466n-5p	0.158639	1	38.7366	9.73601	53.8037	9.73601	0.158639	0.719961	-1.38896	KO-WT down vs WT-WT
mmu-miR-3074-2-3p	0.162647	0.999996	193.357	64.1453	98.1845	60.3978	0.162647	1.96933	1.96933	KO-WT up vs WT-WT
mmu-miR-466a-3p	0.162847	1	1163.09	91.2683	1302.51	91.2683	0.162847	0.892961	-1.11987	KO-WT down vs WT-WT
mmu-miR-451a	0.162895	0.999681	6.23981	3.2444	11.7049	3.91765	0.162895	0.533096	-1.87583	KO-WT down vs WT-WT
mmu-miR-211-5p	0.16311	0.999987	14.4197	5.28554	6.59194	4.97758	0.16311	2.18748	2.18748	KO-WT up vs WT-WT
mmu-miR-126a-5p	0.163692	1	78.9445	10.1888	94.4682	10.1888	0.163692	0.835672	-1.19664	KO-WT down vs WT-WT
mmu-miR-193a-3p	0.16472	1	167.005	79.7756	288.17	79.7756	0.16472	0.579534	-1.72552	KO-WT down vs WT-WT
mmu-miR-466i-3p	0.164996	1	2014.28	248.654	2391.62	248.654	0.164996	0.842222	-1.18734	KO-WT down vs WT-WT
mmu-miR-22-5p	0.166221	1	226.116	57.2934	139.493	57.2934	0.166221	1.62098	1.62098	KO-WT up vs WT-WT
mmu-let-7a-5p	0.170978	0.987702	3700.05	1690.64	1698	1001.72	0.170978	2.17906	2.17906	KO-WT up vs WT-WT
mmu-miR-34b-5p	0.171312	0.99983	19.3394	7.41755	8.96973	6.5367	0.171312	2.15608	2.15608	KO-WT up vs WT-WT
mmu-miR-106a-3p	0.17139	0.983165	8.10492	4.74712	17.5783	8.07575	0.17139	0.461074	-2.16885	KO-WT down vs WT-WT
mmu-miR-1198-5p	0.174506	1	451.036	89.695	318.749	89.695	0.174506	1.41502	1.41502	KO-WT up vs WT-WT
mmu-miR-5100	0.175011	1	357.443	32.5074	309.571	32.5074	0.175011	1.15464	1.15464	KO-WT up vs WT-WT
mmu-miR-139-5p	0.17877	1	298.887	47.3822	229.875	47.3822	0.17877	1.30021	1.30021	KO-WT up vs WT-WT
mmu-miR-130b-5p	0.179124	1	1709.5	306.732	1263.21	306.732	0.179124	1.3533	1.3533	KO-WT up vs WT-WT
mmu-let-7b-5p	0.179855	0.975675	131.187	64.6722	59.9557	33.5393	0.179855	2.18806	2.18806	KO-WT up vs WT-WT
mmu-miR-21b	0.180139	1	58.7009	15.5572	36.1323	15.5572	0.180139	1.62461	1.62461	KO-WT up vs WT-WT
mmu-miR-299a-3p	0.18072	0.999999	59.9909	43.4694	124.068	45.03	0.18072	0.483531	-2.06812	KO-WT down vs WT-WT
mmu-miR-23b-5p	0.183964	1	34.906	10.3178	20.1028	10.3178	0.183964	1.73638	1.73638	KO-WT up vs WT-WT
mmu-miR-378d	0.185999	1	25.2962	4.25027	19.2337	4.25027	0.185999	1.3152	1.3152	KO-WT up vs WT-WT
mmu-miR-669a-3-3p	0.186521	1	161.645	54.8209	239.723	54.8209	0.186521	0.674297	-1.48303	KO-WT down vs WT-WT
mmu-miR-874-3p	0.1881	0.995077	19.7929	8.37296	9.82742	5.73837	0.1881	2.01405	2.01405	KO-WT up vs WT-WT
mmu-miR-326-3p	0.188846	1	24.0153	18.2237	49.799	18.2237	0.188846	0.482245	-2.07364	KO-WT down vs WT-WT
mmu-miR-155-5p	0.189868	1	306.285	129.283	488.672	129.283	0.189868	0.62677	-1.59548	KO-WT down vs WT-WT
mmu-miR-504-5p	0.190066	1	29.9664	10.6912	14.8922	10.6912	0.190066	2.01222	2.01222	KO-WT up vs WT-WT
mmu-miR-297c-5p	0.194107	0.975971	63.3871	39.233	140.891	72.6114	0.194107	0.449901	-2.22271	KO-WT down vs WT-WT
mmu-miR-500-3p	0.194565	1	17.1529	13.2037	35.7173	13.4664	0.194565	0.480242	-2.08228	KO-WT down vs WT-WT
mmu-miR-488-3p	0.197112	0.995449	4.91239	4.3477	11.9054	5.8637	0.197112	0.412617	-2.42355	KO-WT down vs WT-WT
mmu-miR-669i	0.197401	0.999984	22.1511	13.4874	41.61	14.6954	0.197401	0.53235	-1.87846	KO-WT down vs WT-WT
mmu-miR-191-5p	0.198934	1	13896.6	970.161	12562.2	970.161	0.198934	1.10622	1.10622	KO-WT up vs WT-WT
mmu-miR-350-3p	0.200511	1	46.3077	15.4653	67.486	15.4653	0.200511	0.686182	-1.45734	KO-WT down vs WT-WT
mmu-miR-381-3p	0.204038	0.998215	2382.31	1592.36	4883.42	2106.67	0.204038	0.487837	-2.04987	KO-WT down vs WT-WT
mmu-miR-26b-5p	0.209428	1	2337.05	563.799	3090.55	563.799	0.209428	0.756193	-1.32241	KO-WT down vs WT-WT
mmu-miR-669h-5p	0.210293	1	22.118	8.99939	34.1173	8.99939	0.210293	0.648294	-1.54251	KO-WT down vs WT-WT
mmu-miR-297a-5p	0.217008	1	354.907	169.034	576.267	169.034	0.217008	0.615872	-1.62371	KO-WT down vs WT-WT
mmu-miR-3066-5p	0.217854	1	51.575	9.32107	39.3959	9.32107	0.217854	1.30914	1.30914	KO-WT up vs WT-WT
mmu-miR-292-3p	0.218858	1	177190	41287.6	123387	41287.6	0.218858	1.43605	1.43605	KO-WT up vs WT-WT
mmu-miR-292b-5p	0.21913	1	29214.2	7774.7	19090	7774.7	0.21913	1.53034	1.53034	KO-WT up vs WT-WT
mmu-miR-10a-5p	0.21948	1	401.818	144.673	213.6	144.673	0.21948	1.88117	1.88117	KO-WT up vs WT-WT
mmu-miR-344-3p	0.219495	1	758.486	134.919	582.966	134.919	0.219495	1.30108	1.30108	KO-WT up vs WT-WT
mmu-miR-290b-5p	0.219755	1	170.757	29.7251	132.113	29.7251	0.219755	1.29251	1.29251	KO-WT up vs WT-WT
mmu-miR-125a-5p	0.220916	1	2057.23	374.399	1571.99	374.399	0.220916	1.30868	1.30868	KO-WT up vs WT-WT
mmu-miR-340-3p	0.221483	1	313.135	85.9455	201.912	85.9455	0.221483	1.55085	1.55085	KO-WT up vs WT-WT
mmu-miR-361-3p	0.223117	1	1676.65	443.632	1105.01	443.632	0.223117	1.51732	1.51732	KO-WT up vs WT-WT
mmu-let-7a-1-3p	0.223916	0.997969	196.338	86.4443	99.6527	64.341	0.223916	1.97022	1.97022	KO-WT up vs WT-WT
mmu-miR-466d-3p	0.2254	1	898	117.253	1048.18	117.253	0.2254	0.85672	-1.16724	KO-WT down vs WT-WT
mmu-miR-128-1-5p	0.22609	1	14.5724	3.94485	9.52876	3.94485	0.22609	1.52931	1.52931	KO-WT up vs WT-WT
mmu-let-7g-5p	0.228343	0.970475	16612.2	9073.54	7990.92	4497.55	0.228343	2.07889	2.07889	KO-WT up vs WT-WT
mmu-miR-221-5p	0.228744	1	58.0057	11.437	43.4841	11.437	0.228744	1.33395	1.33395	KO-WT up vs WT-WT
mmu-miR-465c-3p	0.22895	1	29.3937	6.34517	21.3415	6.34517	0.22895	1.3773	1.3773	KO-WT up vs WT-WT
mmu-miR-152-3p	0.229965	1	1188.27	401.972	1697.04	401.972	0.229965	0.700201	-1.42816	KO-WT down vs WT-WT
mmu-miR-29c-3p	0.235439	1	21.4305	13.0686	37.7386	13.0686	0.235439	0.567868	-1.76097	KO-WT down vs WT-WT
mmu-miR-669b-5p	0.235726	1	439.862	210.885	702.828	210.885	0.235726	0.625846	-1.59784	KO-WT down vs WT-WT
mmu-miR-671-5p	0.235974	1	62.3341	13.2057	78.7906	13.2057	0.235974	0.791136	-1.26401	KO-WT down vs WT-WT
mmu-miR-1839-3p	0.237932	1	10.2972	3.5577	14.7084	3.5577	0.237932	0.700087	-1.42839	KO-WT down vs WT-WT
mmu-miR-126b-3p	0.237971	1	236.362	36.7424	281.915	36.7424	0.237971	0.838416	-1.19273	KO-WT down vs WT-WT
mmu-miR-495-3p	0.240074	1	126.818	61.8799	203.124	61.8799	0.240074	0.624337	-1.6017	KO-WT down vs WT-WT
mmu-miR-497b	0.240671	1	348.593	97.7116	228.285	97.7116	0.240671	1.52701	1.52701	KO-WT up vs WT-WT
mmu-let-7c-2-3p	0.243332	0.999302	218.027	96.1939	111.714	78.0815	0.243332	1.95165	1.95165	KO-WT up vs WT-WT
mmu-miR-7089-3p	0.24426	1	12.6022	2.74141	9.25755	2.74141	0.24426	1.36129	1.36129	KO-WT up vs WT-WT
mmu-miR-182-5p	0.245526	1	180774	17885.9	159022	17885.9	0.245526	1.13678	1.13678	KO-WT up vs WT-WT
mmu-miR-3099-3p	0.246396	1	12.2477	3.42991	8.08567	3.42991	0.246396	1.51475	1.51475	KO-WT up vs WT-WT
mmu-miR-466o-5p	0.246447	1	135.122	17.6846	113.666	17.6846	0.246447	1.18877	1.18877	KO-WT up vs WT-WT
mmu-miR-98-3p	0.246837	0.828926	33.0384	26.7487	12.6715	7.11615	0.246837	2.60729	2.60729	KO-WT up vs WT-WT
mmu-miR-15b-3p	0.247609	1	237.982	38.1404	191.842	38.1404	0.247609	1.24051	1.24051	KO-WT up vs WT-WT
mmu-miR-1981-5p	0.247674	1	3827.05	1124.01	2467.5	1124.01	0.247674	1.55098	1.55098	KO-WT up vs WT-WT
mmu-miR-1983	0.24824	0.999999	580.71	387.932	1058.42	403.163	0.24824	0.548656	-1.82264	KO-WT down vs WT-WT
mmu-miR-27a-5p	0.251859	1	665.134	206.824	417.596	206.824	0.251859	1.59277	1.59277	KO-WT up vs WT-WT
mmu-miR-466g	0.252256	1	795.802	173.487	1003.23	173.487	0.252256	0.793237	-1.26066	KO-WT down vs WT-WT
mmu-miR-101a-5p	0.252278	1	45.0946	24.3624	74.2222	24.3624	0.252278	0.607562	-1.64592	KO-WT down vs WT-WT
mmu-miR-592-5p	0.252551	1	9.3364	4.11314	14.2507	4.11314	0.252551	0.655154	-1.52636	KO-WT down vs WT-WT
mmu-miR-30e-5p	0.253421	1	1685.93	594.231	2394.36	594.231	0.253421	0.704127	-1.4202	KO-WT down vs WT-WT
mmu-miR-342-3p	0.253958	1	204.822	41.297	253.989	41.297	0.253958	0.806421	-1.24005	KO-WT down vs WT-WT
mmu-miR-100-5p	0.254226	0.999977	198.83	78.4531	109.588	71.6165	0.254226	1.81434	1.81434	KO-WT up vs WT-WT
mmu-miR-28a-5p	0.255061	1	280.932	28.7072	246.848	28.7072	0.255061	1.13808	1.13808	KO-WT up vs WT-WT
mmu-miR-210-5p	0.25631	1	21.267	4.66071	15.7506	4.66071	0.25631	1.35023	1.35023	KO-WT up vs WT-WT
mmu-let-7f-5p	0.260824	0.974155	13757.7	7779.18	6860.08	4040.55	0.260824	2.00548	2.00548	KO-WT up vs WT-WT
mmu-miR-434-5p	0.261016	1	365.857	170.431	565.226	170.431	0.261016	0.647275	-1.54494	KO-WT down vs WT-WT
mmu-miR-301b-3p	0.262751	1	25.4484	15.4692	43.4665	15.4692	0.262751	0.58547	-1.70803	KO-WT down vs WT-WT
mmu-miR-106a-5p	0.265225	1	6444.93	2802.28	9689.04	2802.28	0.265225	0.665177	-1.50336	KO-WT down vs WT-WT
mmu-miR-150-5p	0.265273	1	515.741	85.1139	417.219	85.1139	0.265273	1.23614	1.23614	KO-WT up vs WT-WT
mmu-miR-98-5p	0.266691	0.938496	749.904	487.663	353.953	199.384	0.266691	2.11865	2.11865	KO-WT up vs WT-WT
mmu-let-7e-3p	0.266956	0.98374	21.8026	11.4237	11.4462	6.64261	0.266956	1.90479	1.90479	KO-WT up vs WT-WT
mmu-miR-302d-5p	0.268005	1	22.217	8.79518	32.3293	8.79518	0.268005	0.687209	-1.45516	KO-WT down vs WT-WT
mmu-miR-21a-5p	0.269024	0.991992	421081	209257	226255	130884	0.269024	1.86109	1.86109	KO-WT up vs WT-WT
mmu-miR-743a-5p	0.26965	1	10.7619	3.4199	6.8457	3.4199	0.26965	1.57207	1.57207	KO-WT up vs WT-WT
mmu-miR-411-3p	0.272243	1	64.2257	35.3678	104.469	35.3678	0.272243	0.614782	-1.62659	KO-WT down vs WT-WT
mmu-miR-3473d	0.273435	1	16.5648	3.126	13.0183	3.126	0.273435	1.27243	1.27243	KO-WT up vs WT-WT
mmu-miR-871-5p	0.273516	1	37.2156	7.33538	28.895	7.33538	0.273516	1.28796	1.28796	KO-WT up vs WT-WT
mmu-miR-3107-5p	0.274062	1	23.0526	6.53175	15.6534	6.53175	0.274062	1.47268	1.47268	KO-WT up vs WT-WT
mmu-miR-130a-5p	0.274949	1	107.817	19.6557	130.034	19.6557	0.274949	0.82914	-1.20607	KO-WT down vs WT-WT
mmu-miR-1291	0.27835	1	28.7789	7.72916	20.1145	7.72916	0.27835	1.43076	1.43076	KO-WT up vs WT-WT
mmu-let-7d-5p	0.279415	0.932707	1084.51	735.326	509.428	296.559	0.279415	2.12889	2.12889	KO-WT up vs WT-WT
mmu-miR-652-3p	0.280133	1	687.078	35.0468	647.961	35.0468	0.280133	1.06037	1.06037	KO-WT up vs WT-WT
mmu-miR-122-5p	0.283011	0.999834	22.5501	9.6494	12.5638	8.39424	0.283011	1.79485	1.79485	KO-WT up vs WT-WT
mmu-miR-423-5p	0.286869	1	3619.15	905.989	2624.3	905.989	0.286869	1.37909	1.37909	KO-WT up vs WT-WT
mmu-miR-208b-3p	0.287342	0.878821	4.45633	3.33312	10.6105	8.32706	0.287342	0.419991	-2.381	KO-WT down vs WT-WT
mmu-miR-351-5p	0.288087	1	247.198	66.7666	174.099	66.7666	0.288087	1.41988	1.41988	KO-WT up vs WT-WT
mmu-miR-324-5p	0.289548	1	138.189	42.6721	184.745	42.6721	0.289548	0.748001	-1.3369	KO-WT down vs WT-WT
mmu-miR-363-5p	0.290212	1	1002.44	264.708	1290.77	264.708	0.290212	0.776617	-1.28764	KO-WT down vs WT-WT
mmu-miR-125b-5p	0.29073	1	213.9	70.6606	137.028	70.6606	0.29073	1.561	1.561	KO-WT up vs WT-WT
mmu-miR-188-5p	0.291013	1	68.0705	20.4749	90.3301	20.4749	0.291013	0.753575	-1.32701	KO-WT down vs WT-WT
mmu-miR-466l-3p	0.293943	1	27.5166	10.7633	39.136	10.7633	0.293943	0.703103	-1.42227	KO-WT down vs WT-WT
mmu-let-7g-3p	0.294575	0.923788	11.9869	7.96927	6.01266	3.23167	0.294575	1.99361	1.99361	KO-WT up vs WT-WT
mmu-miR-147-3p	0.296239	1	120.684	32.8223	85.4454	32.8223	0.296239	1.41241	1.41241	KO-WT up vs WT-WT
mmu-miR-18a-5p	0.297643	1	1161.37	376.602	1564.33	376.602	0.297643	0.742406	-1.34697	KO-WT down vs WT-WT
mmu-miR-331-3p	0.299215	1	49.5954	8.57673	40.4528	8.57673	0.299215	1.22601	1.22601	KO-WT up vs WT-WT
mmu-miR-291b-3p	0.304565	1	2888.55	1222.81	4175.5	1222.81	0.304565	0.691785	-1.44554	KO-WT down vs WT-WT
mmu-miR-6539	0.307025	1	866.029	242.614	1119.88	242.614	0.307025	0.773324	-1.29312	KO-WT down vs WT-WT
mmu-miR-674-3p	0.307884	1	2579.07	945.671	1591.62	945.671	0.307884	1.6204	1.6204	KO-WT up vs WT-WT
mmu-miR-6944-3p	0.308388	1	56.1584	14.6824	40.8457	14.6824	0.308388	1.37489	1.37489	KO-WT up vs WT-WT
mmu-miR-346-5p	0.308696	1	17.6579	6.0116	11.3929	6.0116	0.308696	1.54991	1.54991	KO-WT up vs WT-WT
mmu-miR-191-3p	0.310127	1	66.639	8.40668	57.9076	8.40668	0.310127	1.15078	1.15078	KO-WT up vs WT-WT
mmu-let-7d-3p	0.310212	0.901948	198.363	151.912	92.258	53.12	0.310212	2.1501	2.1501	KO-WT up vs WT-WT
mmu-miR-877-3p	0.313338	1	57.8379	9.85753	47.6773	9.85753	0.313338	1.21311	1.21311	KO-WT up vs WT-WT
mmu-miR-99b-3p	0.313515	1	1234.6	447.996	773.028	447.996	0.313515	1.5971	1.5971	KO-WT up vs WT-WT
mmu-miR-126b-5p	0.31646	1	157.627	46.086	110.474	46.086	0.31646	1.42683	1.42683	KO-WT up vs WT-WT
mmu-miR-744-3p	0.317179	1	66.7432	13.3754	53.0813	13.3754	0.317179	1.25738	1.25738	KO-WT up vs WT-WT
mmu-miR-7068-3p	0.320286	0.999892	12.7409	5.50757	7.47996	4.88198	0.320286	1.70333	1.70333	KO-WT up vs WT-WT
mmu-let-7i-5p	0.320767	0.930012	8658.75	6193.97	4296.96	2425.86	0.320767	2.01509	2.01509	KO-WT up vs WT-WT
mmu-miR-184-3p	0.3209	0.996691	605.065	312.628	333.993	224.954	0.3209	1.81161	1.81161	KO-WT up vs WT-WT
mmu-miR-210-3p	0.326138	1	541.48	214.384	755.876	214.384	0.326138	0.71636	-1.39595	KO-WT down vs WT-WT
mmu-miR-130b-3p	0.326819	1	701.638	158.429	859.824	158.429	0.326819	0.816026	-1.22545	KO-WT down vs WT-WT
mmu-miR-5121	0.327491	1	49.1925	5.16548	44.0431	5.16548	0.327491	1.11692	1.11692	KO-WT up vs WT-WT
mmu-miR-669d-5p	0.329954	0.998752	279.118	193.227	496.802	247.311	0.329954	0.561831	-1.7799	KO-WT down vs WT-WT
mmu-miR-3063-3p	0.331789	1	8.63743	3.67482	12.264	3.67482	0.331789	0.704293	-1.41986	KO-WT down vs WT-WT
mmu-miR-1968-5p	0.333091	1	209.046	47.2329	162.576	47.2329	0.333091	1.28584	1.28584	KO-WT up vs WT-WT
mmu-miR-670-3p	0.342266	1	10.7906	5.68402	16.2639	5.68402	0.342266	0.663469	-1.50723	KO-WT down vs WT-WT
mmu-miR-23b-3p	0.343206	1	162.943	45.0346	206.213	45.0346	0.343206	0.790169	-1.26555	KO-WT down vs WT-WT
mmu-miR-1964-3p	0.343349	0.999909	547.421	261.198	310.477	232.731	0.343349	1.76316	1.76316	KO-WT up vs WT-WT
mmu-miR-499-5p	0.343384	1	263.112	43.6689	221.172	43.6689	0.343384	1.18963	1.18963	KO-WT up vs WT-WT
mmu-miR-125a-3p	0.344177	1	51.4828	18.6099	33.6427	18.6099	0.344177	1.53028	1.53028	KO-WT up vs WT-WT
mmu-miR-365-1-5p	0.346369	1	32.2036	6.94563	38.8279	6.94563	0.346369	0.829394	-1.2057	KO-WT down vs WT-WT
mmu-miR-465c-5p	0.346586	1	587.852	147.875	446.89	147.875	0.346586	1.31543	1.31543	KO-WT up vs WT-WT
mmu-miR-106b-5p	0.347179	1	5047.35	2070.3	7018.13	2070.3	0.347179	0.719187	-1.39046	KO-WT down vs WT-WT
mmu-miR-669e-3p	0.347755	1	95.2455	17.4705	111.854	17.4705	0.347755	0.851517	-1.17437	KO-WT down vs WT-WT
mmu-miR-151-3p	0.348044	1	8287.05	2666.33	5754.02	2666.33	0.348044	1.44022	1.44022	KO-WT up vs WT-WT
mmu-miR-471-3p	0.352353	0.999963	22.501	9.4088	14.0935	8.47732	0.352353	1.59655	1.59655	KO-WT up vs WT-WT
mmu-miR-16-1-3p	0.353442	1	2507.58	449.882	2085.54	449.882	0.353442	1.20236	1.20236	KO-WT up vs WT-WT
mmu-miR-199b-3p	0.354804	1	91.8951	13.2704	79.4855	13.2704	0.354804	1.15612	1.15612	KO-WT up vs WT-WT
mmu-miR-30d-5p	0.356893	1	7457.24	1679.67	5894.16	1679.67	0.356893	1.26519	1.26519	KO-WT up vs WT-WT
mmu-miR-467a-5p	0.357339	1	12963	1911.47	14740	1911.47	0.357339	0.879447	-1.13708	KO-WT down vs WT-WT
mmu-miR-19b-2-5p	0.359121	0.990078	9.89179	7.09679	18.0115	10.6338	0.359121	0.549195	-1.82085	KO-WT down vs WT-WT
mmu-miR-1947-5p	0.359417	1	99.6591	42.861	60.0072	42.861	0.359417	1.66078	1.66078	KO-WT up vs WT-WT
mmu-miR-19b-3p	0.364166	1	3574.96	962.16	4455.29	962.16	0.364166	0.802409	-1.24625	KO-WT down vs WT-WT
mmu-miR-99b-5p	0.368454	1	10722.9	4093.22	7015.03	4093.22	0.368454	1.52855	1.52855	KO-WT up vs WT-WT
mmu-miR-10b-5p	0.369776	0.999998	236.019	96.9962	150.779	91.7971	0.369776	1.56533	1.56533	KO-WT up vs WT-WT
mmu-miR-465a-3p	0.370114	1	30.7552	8.79429	22.8197	8.79429	0.370114	1.34775	1.34775	KO-WT up vs WT-WT
mmu-miR-669b-3p	0.372646	1	220.865	63.9397	278.222	63.9397	0.372646	0.793845	-1.25969	KO-WT down vs WT-WT
mmu-miR-20b-5p	0.372939	1	15563.6	5128.11	20160.6	5128.11	0.372939	0.771981	-1.29537	KO-WT down vs WT-WT
mmu-miR-297c-3p	0.374593	1	69.9762	13.9644	82.4462	13.9644	0.374593	0.84875	-1.1782	KO-WT down vs WT-WT
mmu-miR-139-3p	0.375907	0.999605	13.9034	7.055	8.08671	6.04999	0.375907	1.7193	1.7193	KO-WT up vs WT-WT
mmu-miR-486-5p	0.379986	1	24.035	5.55033	19.1405	5.55033	0.379986	1.25571	1.25571	KO-WT up vs WT-WT
mmu-let-7i-3p	0.381251	0.963877	11.6465	7.74409	6.52458	4.07974	0.381251	1.78501	1.78501	KO-WT up vs WT-WT
mmu-miR-320-3p	0.381429	1	3849.18	1185.39	2807.36	1185.39	0.381429	1.3711	1.3711	KO-WT up vs WT-WT
mmu-miR-296-3p	0.381735	1	3385.5	1034.38	2477.06	1034.38	0.381735	1.36674	1.36674	KO-WT up vs WT-WT
mmu-miR-16-5p	0.382035	1	4292.1	2237.3	6255.64	2237.3	0.382035	0.686117	-1.45748	KO-WT down vs WT-WT
mmu-miR-19a-3p	0.382621	1	583.297	44.3571	622.173	44.3571	0.382621	0.937515	-1.06665	KO-WT down vs WT-WT
mmu-miR-669o-5p	0.383763	1	831.829	207.825	1013.49	207.825	0.383763	0.820755	-1.21839	KO-WT down vs WT-WT
mmu-miR-503-5p	0.384592	1	303.441	162.853	445.518	162.853	0.384592	0.681097	-1.46822	KO-WT down vs WT-WT
mmu-miR-871-3p	0.385763	0.999836	1361.77	714.131	778.388	629.209	0.385763	1.74947	1.74947	KO-WT up vs WT-WT
mmu-miR-222-3p	0.38581	1	10.4222	3.00553	7.80755	3.00553	0.38581	1.33489	1.33489	KO-WT up vs WT-WT
mmu-miR-466c-5p	0.386324	1	720.168	54.651	767.654	54.651	0.386324	0.93814	-1.06594	KO-WT down vs WT-WT
mmu-miR-667-5p	0.387167	1	21.9481	10.273	30.8569	10.273	0.387167	0.711286	-1.4059	KO-WT down vs WT-WT
mmu-miR-130a-3p	0.387723	1	3673.46	1224.76	4734.2	1224.76	0.387723	0.775941	-1.28876	KO-WT down vs WT-WT
mmu-miR-423-3p	0.390953	1	7613.13	1761.56	6098.92	1761.56	0.390953	1.24827	1.24827	KO-WT up vs WT-WT
mmu-miR-324-3p	0.391058	1	19.8628	8.81229	27.4359	8.81229	0.391058	0.723972	-1.38127	KO-WT down vs WT-WT
mmu-miR-1b-5p	0.391604	1	114.713	26.3397	92.1058	26.3397	0.391604	1.24544	1.24544	KO-WT up vs WT-WT
mmu-miR-107-3p	0.395577	1	1234.73	174.017	1382.7	174.017	0.395577	0.89298	-1.11985	KO-WT down vs WT-WT
mmu-miR-669l-5p	0.40113	1	503.677	116.506	601.473	116.506	0.40113	0.837406	-1.19416	KO-WT down vs WT-WT
mmu-miR-185-5p	0.40241	1	1545.51	280.071	1311.11	280.071	0.40241	1.17877	1.17877	KO-WT up vs WT-WT
mmu-miR-291a-3p	0.403118	1	403575	61361.3	352306	61361.3	0.403118	1.14552	1.14552	KO-WT up vs WT-WT
mmu-miR-292b-3p	0.404347	1	26162.3	6242.51	20961.6	6242.51	0.404347	1.24811	1.24811	KO-WT up vs WT-WT
mmu-miR-30c-1-3p	0.40491	1	55.4596	16.0452	68.8096	16.0452	0.40491	0.805987	-1.24071	KO-WT down vs WT-WT
mmu-miR-669h-3p	0.405542	1	21.4479	8.62888	28.6167	8.62888	0.405542	0.749489	-1.33424	KO-WT down vs WT-WT
mmu-miR-103-3p	0.405893	1	12377.1	1957.71	14002.2	1957.71	0.405893	0.883939	-1.1313	KO-WT down vs WT-WT
mmu-miR-1936	0.40975	0.998751	28.5469	13.4727	18.8577	10.0872	0.40975	1.51381	1.51381	KO-WT up vs WT-WT
mmu-miR-9-3p	0.411259	1	77.5203	24.0741	57.7856	24.0741	0.411259	1.34152	1.34152	KO-WT up vs WT-WT
mmu-miR-322-5p	0.411547	1	123.95	68.2841	179.888	68.2841	0.411547	0.689041	-1.45129	KO-WT down vs WT-WT
mmu-miR-485-5p	0.4137	1	20.3678	12.4747	30.5356	12.4747	0.4137	0.667019	-1.49921	KO-WT down vs WT-WT
mmu-miR-218-5p	0.413926	1	1164.14	219.839	1343.23	219.839	0.413926	0.866672	-1.15384	KO-WT down vs WT-WT
mmu-miR-330-5p	0.414531	1	215.972	49.6204	256.338	49.6204	0.414531	0.842531	-1.1869	KO-WT down vs WT-WT
mmu-miR-1934-3p	0.415101	1	11.2193	5.93917	6.35534	6.03532	0.415101	1.76534	1.76534	KO-WT up vs WT-WT
mmu-miR-124-5p	0.415235	1	180.587	65.2035	127.633	65.2035	0.415235	1.4149	1.4149	KO-WT up vs WT-WT
mmu-let-7j	0.416292	0.994553	11.1264	5.64326	7.3402	3.71653	0.416292	1.51582	1.51582	KO-WT up vs WT-WT
mmu-miR-467e-5p	0.416904	1	2021.94	380.935	2330.11	380.935	0.416904	0.867747	-1.15241	KO-WT down vs WT-WT
mmu-miR-1839-5p	0.418152	1	724.345	254.667	518.93	254.667	0.418152	1.39584	1.39584	KO-WT up vs WT-WT
mmu-miR-465a-5p	0.418571	1	39.5361	23.6754	58.6138	23.6754	0.418571	0.674517	-1.48254	KO-WT down vs WT-WT
mmu-miR-200c-5p	0.420764	0.996881	12.0035	7.09052	7.01749	5.44968	0.420764	1.71052	1.71052	KO-WT up vs WT-WT
mmu-miR-152-5p	0.42091	0.996029	68.3333	39.6201	107.419	58.0493	0.42091	0.636138	-1.57199	KO-WT down vs WT-WT
mmu-miR-2137	0.421653	1	75.122	32.5051	49.1182	32.5051	0.421653	1.52941	1.52941	KO-WT up vs WT-WT
mmu-miR-195a-5p	0.421767	1	593.879	259.306	801.266	259.306	0.421767	0.741176	-1.34921	KO-WT down vs WT-WT
mmu-miR-450b-3p	0.424446	1	49.1977	10.6905	40.7014	10.6905	0.424446	1.20875	1.20875	KO-WT up vs WT-WT
mmu-miR-582-5p	0.425217	1	42.9937	31.12	67.6815	31.12	0.425217	0.635236	-1.57422	KO-WT down vs WT-WT
mmu-miR-200a-5p	0.427524	0.999724	8722.81	4550.51	5404.48	3874.54	0.427524	1.614	1.614	KO-WT up vs WT-WT
mmu-miR-345-3p	0.429288	1	55.5222	15.6597	67.8265	15.6597	0.429288	0.818591	-1.22161	KO-WT down vs WT-WT
mmu-miR-677-5p	0.432539	0.995448	13.6484	7.36798	20.7955	10.9843	0.432539	0.656316	-1.52366	KO-WT down vs WT-WT
mmu-miR-192-5p	0.434212	1	1972.75	603.764	1503.83	603.764	0.434212	1.31181	1.31181	KO-WT up vs WT-WT
mmu-miR-708-3p	0.437804	1	4134.57	1170.26	3233.38	1170.26	0.437804	1.27871	1.27871	KO-WT up vs WT-WT
mmu-miR-669e-5p	0.437964	1	233.164	56.7404	276.842	56.7404	0.437964	0.842228	-1.18733	KO-WT down vs WT-WT
mmu-miR-1946b	0.439297	1	12.6832	2.98177	14.9713	2.98177	0.439297	0.847169	-1.1804	KO-WT down vs WT-WT
mmu-miR-28a-3p	0.439854	1	571.808	106.34	490.315	106.34	0.439854	1.1662	1.1662	KO-WT up vs WT-WT
mmu-miR-18a-3p	0.441397	1	67.3332	13.6746	56.892	13.6746	0.441397	1.18353	1.18353	KO-WT up vs WT-WT
mmu-miR-741-3p	0.442268	1	364.514	72.6315	309.171	72.6315	0.442268	1.179	1.179	KO-WT up vs WT-WT
mmu-miR-7075-3p	0.442993	1	15.5254	7.33228	9.94802	7.33228	0.442993	1.56065	1.56065	KO-WT up vs WT-WT
mmu-miR-652-5p	0.444324	1	12.8301	5.63735	8.55561	5.63735	0.444324	1.49962	1.49962	KO-WT up vs WT-WT
mmu-miR-329-3p	0.447114	1	21.6812	11.7853	30.5583	11.7853	0.447114	0.709502	-1.40944	KO-WT down vs WT-WT
mmu-miR-465b-5p	0.448152	1	758.997	246.005	574.155	246.005	0.448152	1.32194	1.32194	KO-WT up vs WT-WT
mmu-miR-335-3p	0.448599	1	17519.6	3983.08	14530	3983.08	0.448599	1.20575	1.20575	KO-WT up vs WT-WT
mmu-miR-877-5p	0.44887	1	31.6572	8.2062	25.5018	8.2062	0.44887	1.24137	1.24137	KO-WT up vs WT-WT
mmu-miR-181a-1-3p	0.454494	1	13.919	5.54104	9.81811	5.54104	0.454494	1.41768	1.41768	KO-WT up vs WT-WT
mmu-miR-466b-5p	0.460535	1	140.4	24.231	122.725	24.231	0.460535	1.14402	1.14402	KO-WT up vs WT-WT
mmu-miR-1943-5p	0.464005	1	33.9088	11.6655	25.4702	11.6655	0.464005	1.33131	1.33131	KO-WT up vs WT-WT
mmu-miR-17-3p	0.465823	1	384.961	161.538	501.304	161.538	0.465823	0.767918	-1.30222	KO-WT down vs WT-WT
mmu-miR-302a-5p	0.465942	1	133.724	78.4067	190.178	78.4067	0.465942	0.70315	-1.42217	KO-WT down vs WT-WT
mmu-miR-3081-3p	0.466451	1	92.0996	23.7979	109.213	23.7979	0.466451	0.843298	-1.18582	KO-WT down vs WT-WT
mmu-miR-34c-5p	0.470858	1	2442.86	610.323	2008.61	610.323	0.470858	1.2162	1.2162	KO-WT up vs WT-WT
mmu-miR-196a-1-3p	0.473653	0.999459	855.006	474.561	549.745	391.201	0.473653	1.55528	1.55528	KO-WT up vs WT-WT
mmu-miR-5099	0.48145	1	5741.85	2614.08	3929.13	2614.08	0.48145	1.46135	1.46135	KO-WT up vs WT-WT
mmu-miR-190a-5p	0.485768	0.998815	43.4885	35.0146	70.2567	43.3584	0.485768	0.618994	-1.61553	KO-WT down vs WT-WT
mmu-miR-292-5p	0.488027	1	1000970	288428	804152	288428	0.488027	1.24475	1.24475	KO-WT up vs WT-WT
mmu-miR-301a-5p	0.490694	1	421.391	73.394	371.636	73.394	0.490694	1.13388	1.13388	KO-WT up vs WT-WT
mmu-miR-126a-3p	0.492623	1	5639.49	566.627	5257.18	566.627	0.492623	1.07272	1.07272	KO-WT up vs WT-WT
mmu-miR-362-5p	0.495018	1	202.071	67.436	247.302	67.436	0.495018	0.817103	-1.22384	KO-WT down vs WT-WT
mmu-miR-16-2-3p	0.495112	1	67.4087	30.1998	47.1752	30.1479	0.495112	1.4289	1.4289	KO-WT up vs WT-WT
mmu-miR-672-3p	0.495359	0.998753	14.5168	8.2487	20.9023	10.8324	0.495359	0.694508	-1.43987	KO-WT down vs WT-WT
mmu-miR-1306-3p	0.495615	1	22.3885	6.60598	17.9642	6.60598	0.495615	1.24628	1.24628	KO-WT up vs WT-WT
mmu-miR-669p-3p	0.496779	1	98.3767	16.7808	109.583	16.7808	0.496779	0.897736	-1.11391	KO-WT down vs WT-WT
mmu-miR-467b-5p	0.497895	1	6704.83	1129.75	7457.2	1129.75	0.497895	0.899108	-1.11221	KO-WT down vs WT-WT
mmu-miR-3470a	0.500265	1	28.9912	13.3538	37.8323	13.3538	0.500265	0.76631	-1.30496	KO-WT down vs WT-WT
mmu-miR-140-5p	0.502321	1	724.953	111.112	651.765	111.112	0.502321	1.11229	1.11229	KO-WT up vs WT-WT
mmu-miR-146b-5p	0.502908	1	936.619	321.663	725.052	321.663	0.502908	1.29179	1.29179	KO-WT up vs WT-WT
mmu-miR-598-3p	0.505036	1	38.9097	11.7126	31.2467	11.7126	0.505036	1.24524	1.24524	KO-WT up vs WT-WT
mmu-miR-182-3p	0.505371	1	90.3704	26.6861	72.9257	26.6861	0.505371	1.23921	1.23921	KO-WT up vs WT-WT
mmu-miR-302b-3p	0.505569	1	4854.35	1692.83	5960.4	1692.83	0.505569	0.814432	-1.22785	KO-WT down vs WT-WT
mmu-miR-135b-3p	0.506565	1	197.811	41.4583	170.791	41.4583	0.506565	1.15821	1.15821	KO-WT up vs WT-WT
mmu-miR-471-5p	0.510242	1	17.0326	6.5052	12.8316	6.5052	0.510242	1.32739	1.32739	KO-WT up vs WT-WT
mmu-miR-181c-3p	0.511464	1	499.513	93.0619	439.599	93.0619	0.511464	1.13629	1.13629	KO-WT up vs WT-WT
mmu-miR-6952-3p	0.519064	1	15.3314	10.1988	21.7728	10.1988	0.519064	0.704155	-1.42014	KO-WT down vs WT-WT
mmu-miR-676-5p	0.519254	1	67.6866	27.3552	50.4178	27.3552	0.519254	1.34251	1.34251	KO-WT up vs WT-WT
mmu-miR-342-5p	0.522951	1	11.9604	5.0569	8.79793	5.0569	0.522951	1.35946	1.35946	KO-WT up vs WT-WT
mmu-miR-193b-3p	0.523285	1	196.764	47.114	167.324	47.114	0.523285	1.17594	1.17594	KO-WT up vs WT-WT
mmu-miR-132-3p	0.523659	1	131	29.344	112.682	29.344	0.523659	1.16257	1.16257	KO-WT up vs WT-WT
mmu-miR-455-5p	0.527424	1	456.708	210.321	326.803	209.888	0.527424	1.3975	1.3975	KO-WT up vs WT-WT
mmu-miR-467d-5p	0.529717	1	80.7471	35.7201	102.703	35.7201	0.529717	0.786219	-1.27191	KO-WT down vs WT-WT
mmu-miR-467h	0.530388	1	94.7499	22.0634	108.288	22.0634	0.530388	0.874979	-1.14288	KO-WT down vs WT-WT
mmu-miR-1949	0.538517	1	57.7959	31.428	39.0897	30.8381	0.538517	1.47854	1.47854	KO-WT up vs WT-WT
mmu-miR-669m-5p	0.54162	1	17.6752	2.95263	19.4351	2.95263	0.54162	0.909446	-1.09957	KO-WT down vs WT-WT
mmu-miR-744-5p	0.542858	1	1507.49	528.05	1193.76	528.05	0.542858	1.26281	1.26281	KO-WT up vs WT-WT
mmu-miR-466i-5p	0.543392	0.969127	152.876	118.358	100.27	59.6909	0.543392	1.52464	1.52464	KO-WT up vs WT-WT
mmu-miR-219a-1-3p	0.545138	1	59.1673	14.733	50.4659	14.733	0.545138	1.17242	1.17242	KO-WT up vs WT-WT
mmu-miR-3535	0.549714	1	1699.65	462.511	1429.75	462.511	0.549714	1.18878	1.18878	KO-WT up vs WT-WT
mmu-miR-19a-5p	0.551479	1	11.4791	4.37273	8.93917	4.37273	0.551479	1.28413	1.28413	KO-WT up vs WT-WT
mmu-miR-1843a-5p	0.55346	1	76.5269	32.9932	57.4628	32.9932	0.55346	1.33176	1.33176	KO-WT up vs WT-WT
mmu-miR-497-5p	0.553905	1	214.618	85.5082	263.968	85.5082	0.553905	0.813045	-1.22994	KO-WT down vs WT-WT
mmu-miR-143-3p	0.559537	1	26962.3	8045.3	22388	8045.3	0.559537	1.20432	1.20432	KO-WT up vs WT-WT
mmu-miR-1195	0.560246	1	113.741	24.0839	127.408	24.0839	0.560246	0.892728	-1.12016	KO-WT down vs WT-WT
mmu-miR-362-3p	0.566205	1	110.531	52.2982	139.739	52.2982	0.566205	0.790981	-1.26425	KO-WT down vs WT-WT
mmu-miR-669f-5p	0.566642	1	133.26	41.3264	156.313	41.3264	0.566642	0.852519	-1.17299	KO-WT down vs WT-WT
mmu-miR-1249-3p	0.569652	1	22.5497	7.30155	26.5898	7.30155	0.569652	0.84806	-1.17916	KO-WT down vs WT-WT
mmu-miR-205-5p	0.573496	1	6763.56	1373.74	7515.77	1373.74	0.573496	0.899915	-1.11122	KO-WT down vs WT-WT
mmu-miR-15a-5p	0.581192	1	288.72	153.805	371.18	153.805	0.581192	0.777842	-1.28561	KO-WT down vs WT-WT
mmu-miR-93-5p	0.583509	1	14621.9	3166.94	16309	3166.94	0.583509	0.896555	-1.11538	KO-WT down vs WT-WT
mmu-miR-367-3p	0.587183	1	50.1063	25.6046	63.6078	25.6046	0.587183	0.787738	-1.26946	KO-WT down vs WT-WT
mmu-miR-6911-3p	0.592692	0.999912	13.649	8.23404	18.2176	9.3743	0.592692	0.74922	-1.33472	KO-WT down vs WT-WT
mmu-miR-92a-1-5p	0.597359	1	974.749	480.129	1220.79	480.129	0.597359	0.798458	-1.25241	KO-WT down vs WT-WT
mmu-miR-542-3p	0.600119	1	513.42	180.916	421.435	180.916	0.600119	1.21827	1.21827	KO-WT up vs WT-WT
mmu-miR-5615-5p	0.606431	1	12.3008	6.56921	9.02054	6.56921	0.606431	1.36364	1.36364	KO-WT up vs WT-WT
mmu-miR-20a-3p	0.609266	1	99.4441	61.5354	129.92	61.5354	0.609266	0.765425	-1.30646	KO-WT down vs WT-WT
mmu-miR-463-5p	0.609923	0.999999	9.21852	6.08246	12.2863	6.3313	0.609923	0.750311	-1.33278	KO-WT down vs WT-WT
mmu-miR-290a-3p	0.610893	1	502.245	90.1927	457.786	90.1927	0.610893	1.09712	1.09712	KO-WT up vs WT-WT
mmu-miR-23a-3p	0.613048	1	577.172	156.3	500.609	156.3	0.613048	1.15294	1.15294	KO-WT up vs WT-WT
mmu-miR-205-3p	0.614872	1	157.178	24.4963	169.113	24.4963	0.614872	0.929422	-1.07594	KO-WT down vs WT-WT
mmu-miR-34b-3p	0.616739	1	76.7131	15.2702	69.3135	15.2702	0.616739	1.10676	1.10676	KO-WT up vs WT-WT
mmu-miR-21a-3p	0.619828	1	64.2243	14.1931	57.4089	14.1931	0.619828	1.11872	1.11872	KO-WT up vs WT-WT
mmu-miR-370-3p	0.629073	0.999883	988.084	735.66	1354	832.898	0.629073	0.729753	-1.37033	KO-WT down vs WT-WT
mmu-miR-6399	0.633171	1	11.7214	5.15705	14.1007	5.15705	0.633171	0.831261	-1.20299	KO-WT down vs WT-WT
mmu-miR-532-3p	0.633338	1	53.9456	13.2621	47.8298	13.2621	0.633338	1.12786	1.12786	KO-WT up vs WT-WT
mmu-miR-26b-3p	0.636324	1	10.0446	7.75654	13.6056	7.82895	0.636324	0.73827	-1.35452	KO-WT down vs WT-WT
mmu-miR-183-3p	0.637425	1	259.164	61.3688	231.215	61.3688	0.637425	1.12088	1.12088	KO-WT up vs WT-WT
mmu-miR-344b-3p	0.638975	1	19.4367	12.2948	25.0095	12.2948	0.638975	0.777171	-1.28672	KO-WT down vs WT-WT
mmu-miR-1247-3p	0.645932	1	27.7312	12.244	22.2997	12.244	0.645932	1.24357	1.24357	KO-WT up vs WT-WT
mmu-miR-297b-5p	0.646455	1	229.041	28.9458	241.861	28.9458	0.646455	0.946996	-1.05597	KO-WT down vs WT-WT
mmu-miR-708-5p	0.647287	1	1171.11	320.761	1312.8	320.761	0.647287	0.89207	-1.12099	KO-WT down vs WT-WT
mmu-miR-674-5p	0.649754	1	509.151	129.321	452.466	129.321	0.649754	1.12528	1.12528	KO-WT up vs WT-WT
mmu-miR-6540-5p	0.652556	1	29.7941	16.3993	36.919	16.3993	0.652556	0.807012	-1.23914	KO-WT down vs WT-WT
mmu-miR-294-3p	0.652777	1	102595	17898.9	94824.4	17898.9	0.652777	1.08195	1.08195	KO-WT up vs WT-WT
mmu-miR-30b-5p	0.654408	1	821.369	363.528	978.383	363.528	0.654408	0.839517	-1.19116	KO-WT down vs WT-WT
mmu-miR-151-5p	0.656361	1	1896.57	521.604	2120.46	521.604	0.656361	0.894414	-1.11805	KO-WT down vs WT-WT
mmu-miR-483-5p	0.656429	0.997265	11.6672	6.99506	9.09531	5.01651	0.656429	1.28277	1.28277	KO-WT up vs WT-WT
mmu-miR-129b-5p	0.661166	1	12.5158	4.38905	10.6607	4.38905	0.661166	1.17401	1.17401	KO-WT up vs WT-WT
mmu-miR-501-3p	0.662966	1	206.997	70.6547	177.308	70.6547	0.662966	1.16744	1.16744	KO-WT up vs WT-WT
mmu-miR-7b-5p	0.66482	1	1469.21	246.863	1366.1	246.863	0.66482	1.07548	1.07548	KO-WT up vs WT-WT
mmu-miR-295-5p	0.665074	1	4888.68	1606.82	4218.11	1606.82	0.665074	1.15897	1.15897	KO-WT up vs WT-WT
mmu-miR-15b-5p	0.665234	1	690.441	267.853	802.165	267.853	0.665234	0.860722	-1.16182	KO-WT down vs WT-WT
mmu-miR-17-5p	0.667063	1	11373.3	4122.48	13082.5	4122.48	0.667063	0.869347	-1.15029	KO-WT down vs WT-WT
mmu-miR-101b-3p	0.671379	1	14411.9	3181.91	15712.6	3181.91	0.671379	0.917222	-1.09025	KO-WT down vs WT-WT
mmu-miR-30c-2-3p	0.671608	1	477.987	103.366	435.767	103.366	0.671608	1.09689	1.09689	KO-WT up vs WT-WT
mmu-miR-141-3p	0.671737	1	458.308	93.1555	420.274	93.1555	0.671737	1.0905	1.0905	KO-WT up vs WT-WT
mmu-miR-106b-3p	0.671951	1	2451.33	344.569	2591.91	344.569	0.671951	0.945761	-1.05735	KO-WT down vs WT-WT
mmu-miR-672-5p	0.6738	1	5231.88	904.495	4865.11	904.495	0.6738	1.07539	1.07539	KO-WT up vs WT-WT
mmu-miR-671-3p	0.674278	1	39.5579	12.3764	44.5684	12.3764	0.674278	0.887577	-1.12666	KO-WT down vs WT-WT
mmu-miR-1981-3p	0.676165	1	16.7543	6.74362	19.4672	6.74362	0.676165	0.860641	-1.16192	KO-WT down vs WT-WT
mmu-miR-378a-3p	0.676786	1	7016.17	2274.05	6103.23	2274.05	0.676786	1.14958	1.14958	KO-WT up vs WT-WT
mmu-miR-31-5p	0.677843	1	270.625	82.5439	237.605	82.5439	0.677843	1.13897	1.13897	KO-WT up vs WT-WT
mmu-miR-6988-3p	0.677893	1	9.08063	2.90054	10.2408	2.90054	0.677893	0.886715	-1.12776	KO-WT down vs WT-WT
mmu-miR-3071-5p	0.679988	1	11.2387	6.23323	13.7142	6.23323	0.679988	0.819493	-1.22027	KO-WT down vs WT-WT
mmu-miR-30a-3p	0.683458	1	1479.36	335.868	1347.53	335.868	0.683458	1.09783	1.09783	KO-WT up vs WT-WT
mmu-miR-183-5p	0.688017	1	125389	49478.2	106272	49478.2	0.688017	1.17989	1.17989	KO-WT up vs WT-WT
mmu-miR-466e-5p	0.693594	1	44.1493	7.06203	41.4731	7.06203	0.693594	1.06453	1.06453	KO-WT up vs WT-WT
mmu-miR-466f	0.694449	1	166.085	36.2277	179.772	36.2277	0.694449	0.923864	-1.08241	KO-WT down vs WT-WT
mmu-miR-92b-3p	0.695166	1	1583.68	222.855	1499.7	222.855	0.695166	1.056	1.056	KO-WT up vs WT-WT
mmu-miR-92b-5p	0.697692	1	139.67	48.043	121.725	48.043	0.697692	1.14741	1.14741	KO-WT up vs WT-WT
mmu-miR-669c-5p	0.69775	1	5132.76	1306.88	5620.78	1306.88	0.69775	0.913176	-1.09508	KO-WT down vs WT-WT
mmu-miR-290a-5p	0.699992	1	4874.3	1419.98	5400.33	1419.98	0.699992	0.902593	-1.10792	KO-WT down vs WT-WT
mmu-miR-1948-3p	0.701198	1	19.055	8.06883	22.0312	8.06883	0.701198	0.864909	-1.15619	KO-WT down vs WT-WT
mmu-miR-143-5p	0.702051	1	14.7895	8.11353	17.773	8.11353	0.702051	0.832131	-1.20173	KO-WT down vs WT-WT
mmu-miR-3077-3p	0.702192	1	11.651	6.25026	9.35382	6.25026	0.702192	1.24559	1.24559	KO-WT up vs WT-WT
mmu-miR-295-3p	0.704092	1	149787	34172.4	162260	34172.4	0.704092	0.923124	-1.08328	KO-WT down vs WT-WT
mmu-miR-18b-3p	0.707143	1	41.7645	13.9323	36.7349	13.9323	0.707143	1.13692	1.13692	KO-WT up vs WT-WT
mmu-miR-148a-3p	0.708996	1	170961	46997.5	154110	46997.5	0.708996	1.10935	1.10935	KO-WT up vs WT-WT
mmu-miR-101a-3p	0.709107	1	18739.2	6028.23	20899.8	6028.23	0.709107	0.89662	-1.1153	KO-WT down vs WT-WT
mmu-miR-34a-3p	0.715103	0.998777	17.0205	17.3487	22.7936	15.8976	0.715103	0.746723	-1.33918	KO-WT down vs WT-WT
mmu-miR-33-5p	0.719853	1	81.5684	25.1584	90.2311	25.1584	0.719853	0.903994	-1.1062	KO-WT down vs WT-WT
mmu-miR-199b-5p	0.720453	0.999835	74.7022	42.2302	61.3004	35.8187	0.720453	1.21862	1.21862	KO-WT up vs WT-WT
mmu-miR-328-3p	0.721176	1	738.653	201.334	669.676	201.334	0.721176	1.103	1.103	KO-WT up vs WT-WT
mmu-miR-6979-3p	0.721683	0.99998	51.4068	33.1672	39.7094	35.3059	0.721683	1.29458	1.29458	KO-WT up vs WT-WT
mmu-miR-574-3p	0.721746	1	39.2979	7.60399	36.6984	7.60399	0.721746	1.07083	1.07083	KO-WT up vs WT-WT
mmu-miR-335-5p	0.730476	1	1889.92	733.658	2132.39	733.658	0.730476	0.886289	-1.1283	KO-WT down vs WT-WT
mmu-miR-582-3p	0.730831	1	329.609	94.2378	360.711	94.2378	0.730831	0.913775	-1.09436	KO-WT down vs WT-WT
mmu-miR-5128	0.734512	0.994463	72.445	53.0915	58.0804	35.491	0.734512	1.24732	1.24732	KO-WT up vs WT-WT
mmu-miR-7a-1-3p	0.734626	1	91.8042	30.8547	101.836	30.8547	0.734626	0.901492	-1.10927	KO-WT down vs WT-WT
mmu-miR-7079-3p	0.735768	1	414.383	144.944	461.294	144.944	0.735768	0.898305	-1.11321	KO-WT down vs WT-WT
mmu-miR-1843b-5p	0.737731	0.999845	16.8852	11.06	13.5544	9.71687	0.737731	1.24574	1.24574	KO-WT up vs WT-WT
mmu-miR-148a-5p	0.739564	1	1571.52	927.383	1867.12	927.383	0.739564	0.84168	-1.1881	KO-WT down vs WT-WT
mmu-miR-181b-5p	0.742961	1	94.5233	8.8475	91.7418	8.8475	0.742961	1.03032	1.03032	KO-WT up vs WT-WT
mmu-miR-669c-3p	0.743769	1	19.8946	7.65866	17.4949	7.65866	0.743769	1.13717	1.13717	KO-WT up vs WT-WT
mmu-miR-484	0.744932	1	1757.22	481.768	1606.98	481.768	0.744932	1.09349	1.09349	KO-WT up vs WT-WT
mmu-miR-7667-3p	0.746016	0.999828	14.6111	9.08196	11.9815	7.88067	0.746016	1.21947	1.21947	KO-WT up vs WT-WT
mmu-miR-340-5p	0.750336	1	4412	585.661	4233.43	585.661	0.750336	1.04218	1.04218	KO-WT up vs WT-WT
mmu-miR-92a-2-5p	0.753915	1	116.319	34.9031	105.837	34.9031	0.753915	1.09904	1.09904	KO-WT up vs WT-WT
mmu-miR-25-3p	0.755262	1	21732.9	2521.88	20979.9	2521.88	0.755262	1.03589	1.03589	KO-WT up vs WT-WT
mmu-miR-669a-5p	0.757009	1	710.854	108.227	678.779	108.227	0.757009	1.04725	1.04725	KO-WT up vs WT-WT
mmu-miR-1191	0.7586	1	214.735	28.3861	206.379	28.3861	0.7586	1.04048	1.04048	KO-WT up vs WT-WT
mmu-miR-31-3p	0.760472	0.999994	22.2449	15.4487	26.8896	16.3769	0.760472	0.82727	-1.2088	KO-WT down vs WT-WT
mmu-miR-30c-5p	0.760488	1	7820.83	2079.63	8427.95	2079.63	0.760488	0.927963	-1.07763	KO-WT down vs WT-WT
mmu-miR-1306-5p	0.763388	1	25.5685	14.0861	29.6288	14.0861	0.763388	0.862962	-1.1588	KO-WT down vs WT-WT
mmu-miR-365-2-5p	0.7655	1	19.5337	7.34183	17.4371	7.34183	0.7655	1.12024	1.12024	KO-WT up vs WT-WT
mmu-miR-296-5p	0.766943	1	210.912	87.3094	235.684	87.3094	0.766943	0.894891	-1.11745	KO-WT down vs WT-WT
mmu-miR-199a-5p	0.767074	1	74.559	21.1686	80.5617	21.1686	0.767074	0.925489	-1.08051	KO-WT down vs WT-WT
mmu-miR-331-5p	0.769219	1	13.5383	5.9515	11.8668	5.9515	0.769219	1.14085	1.14085	KO-WT up vs WT-WT
mmu-miR-365-3p	0.773042	1	108.59	33.4178	117.813	33.4178	0.773042	0.921711	-1.08494	KO-WT down vs WT-WT
mmu-miR-7667-5p	0.774227	0.999987	25.4688	20.9121	31.2005	20.8912	0.774227	0.816294	-1.22505	KO-WT down vs WT-WT
mmu-miR-450b-5p	0.775346	1	758.835	189.092	707.195	189.092	0.775346	1.07302	1.07302	KO-WT up vs WT-WT
mmu-miR-33-3p	0.7756	1	22.8501	15.809	27.1623	15.809	0.7756	0.841241	-1.18872	KO-WT down vs WT-WT
mmu-miR-322-3p	0.776012	1	288.421	33.9306	279.184	33.9306	0.776012	1.03309	1.03309	KO-WT up vs WT-WT
mmu-miR-30b-3p	0.778698	1	82.6666	23.5632	76.3314	23.5632	0.778698	1.083	1.083	KO-WT up vs WT-WT
mmu-miR-145a-5p	0.781579	1	251.384	58.6944	235.817	58.6944	0.781579	1.06602	1.06602	KO-WT up vs WT-WT
mmu-miR-186-5p	0.791729	1	953.743	174.093	997.699	174.093	0.791729	0.955943	-1.04609	KO-WT down vs WT-WT
mmu-miR-30a-5p	0.792902	1	9826.33	2884.27	10550.3	2884.27	0.792902	0.931377	-1.07368	KO-WT down vs WT-WT
mmu-miR-361-5p	0.794474	1	446.642	100.673	421.57	100.673	0.794474	1.05947	1.05947	KO-WT up vs WT-WT
mmu-miR-138-5p	0.801716	1	32.1119	10.7108	34.6825	10.7108	0.801716	0.925882	-1.08005	KO-WT down vs WT-WT
mmu-miR-466n-3p	0.804309	1	64.0455	20.6421	68.9329	20.6421	0.804309	0.929099	-1.07631	KO-WT down vs WT-WT
mmu-miR-3963	0.805926	1	579.402	115.495	606.515	115.495	0.805926	0.955297	-1.0468	KO-WT down vs WT-WT
mmu-miR-190b-5p	0.806605	1	19.7376	11.1394	22.3433	11.1394	0.806605	0.883382	-1.13201	KO-WT down vs WT-WT
mmu-miR-124-3p	0.807286	1	327.172	108.452	301.896	108.452	0.807286	1.08372	1.08372	KO-WT up vs WT-WT
mmu-miR-466h-3p	0.810796	1	59.1699	5.49062	60.4256	5.49062	0.810796	0.979219	-1.02122	KO-WT down vs WT-WT
mmu-miR-22-3p	0.811405	1	28854.3	15474.1	25327.1	15474.1	0.811405	1.13927	1.13927	KO-WT up vs WT-WT
mmu-miR-374b-5p	0.814138	1	1122.83	447.627	1022.31	447.627	0.814138	1.09832	1.09832	KO-WT up vs WT-WT
mmu-miR-3473a	0.815317	1	79.9651	13.7441	83.0313	13.7441	0.815317	0.963072	-1.03834	KO-WT down vs WT-WT
mmu-miR-425-3p	0.817285	1	106.93	13.4912	103.953	13.4912	0.817285	1.02864	1.02864	KO-WT up vs WT-WT
mmu-miR-294-5p	0.820034	1	1510.49	346.998	1435.1	346.998	0.820034	1.05253	1.05253	KO-WT up vs WT-WT
mmu-miR-290b-3p	0.821815	1	4483.4	1322.33	4767.76	1322.33	0.821815	0.940356	-1.06343	KO-WT down vs WT-WT
mmu-miR-24-1-5p	0.823661	1	56.9472	12.146	54.3629	12.146	0.823661	1.04754	1.04754	KO-WT up vs WT-WT
mmu-miR-93-3p	0.827707	1	117.206	46.2365	126.812	46.2365	0.827707	0.924244	-1.08197	KO-WT down vs WT-WT
mmu-miR-30d-3p	0.831905	1	97.8103	21.1972	93.5158	21.1972	0.831905	1.04592	1.04592	KO-WT up vs WT-WT
mmu-miR-378c	0.833059	1	1288.96	363.599	1362.11	363.599	0.833059	0.946297	-1.05675	KO-WT down vs WT-WT
mmu-miR-3057-5p	0.835499	1	36.2707	6.53144	34.9763	6.53144	0.835499	1.03701	1.03701	KO-WT up vs WT-WT
mmu-miR-466p-5p	0.836167	1	14.8469	8.29994	16.485	8.29994	0.836167	0.900633	-1.11033	KO-WT down vs WT-WT
mmu-miR-7226-3p	0.836953	1	38.516	20.9861	42.6375	20.9861	0.836953	0.903336	-1.10701	KO-WT down vs WT-WT
mmu-miR-7688-5p	0.838962	1	33.1209	10.2878	31.1258	10.2878	0.838962	1.0641	1.0641	KO-WT up vs WT-WT
mmu-miR-212-3p	0.840294	1	18.6635	6.66185	17.3825	6.66185	0.840294	1.0737	1.0737	KO-WT up vs WT-WT
mmu-miR-466k	0.847328	1	192.035	29.2981	197.416	29.2981	0.847328	0.972742	-1.02802	KO-WT down vs WT-WT
mmu-miR-532-5p	0.85174	1	5167.03	2405.96	4738.12	2405.96	0.85174	1.09052	1.09052	KO-WT up vs WT-WT
mmu-miR-30f	0.855344	1	133.52	45.521	125.605	45.521	0.855344	1.06301	1.06301	KO-WT up vs WT-WT
mmu-miR-704	0.861982	1	141.238	28.484	145.96	28.484	0.861982	0.96765	-1.03343	KO-WT down vs WT-WT
mmu-miR-148b-3p	0.866496	1	11579.6	3903	12205.1	3903	0.866496	0.948746	-1.05402	KO-WT down vs WT-WT
mmu-miR-1946a	0.868692	1	94.0885	39.4067	87.8778	39.4067	0.868692	1.07067	1.07067	KO-WT up vs WT-WT
mmu-miR-700-3p	0.871321	1	140.98	23.957	137.28	23.957	0.871321	1.02695	1.02695	KO-WT up vs WT-WT
mmu-miR-212-5p	0.872478	1	50.6657	23.3079	54.2319	23.3079	0.872478	0.934241	-1.07039	KO-WT down vs WT-WT
mmu-miR-467f	0.872912	1	13.3757	2.5291	12.9901	2.5291	0.872912	1.02969	1.02969	KO-WT up vs WT-WT
mmu-miR-34a-5p	0.875789	1	1658.84	655.428	1756.49	655.428	0.875789	0.944406	-1.05887	KO-WT down vs WT-WT
mmu-miR-34c-3p	0.877017	1	37.8403	10.9985	36.218	10.9985	0.877017	1.04479	1.04479	KO-WT up vs WT-WT
mmu-miR-669p-5p	0.877222	1	679.939	127.635	698.733	127.635	0.877222	0.973103	-1.02764	KO-WT down vs WT-WT
mmu-miR-3470b	0.879684	1	96.5501	54.7479	104.448	54.7479	0.879684	0.924383	-1.0818	KO-WT down vs WT-WT
mmu-miR-27b-5p	0.88481	1	97.4372	26.3557	101.076	26.3557	0.88481	0.964002	-1.03734	KO-WT down vs WT-WT
mmu-miR-449a-5p	0.886934	1	46.217	12.761	44.4881	12.761	0.886934	1.03886	1.03886	KO-WT up vs WT-WT
mmu-miR-301b-5p	0.88724	1	284.717	122.767	268.13	122.767	0.88724	1.06186	1.06186	KO-WT up vs WT-WT
mmu-miR-378b	0.887722	1	25.6307	11.1036	27.1245	11.1036	0.887722	0.94493	-1.05828	KO-WT down vs WT-WT
mmu-miR-3068-3p	0.890675	1	147.409	44.2055	153.198	44.2055	0.890675	0.962211	-1.03927	KO-WT down vs WT-WT
mmu-miR-27b-3p	0.895074	1	26590.2	6653.62	25754.2	6653.62	0.895074	1.03246	1.03246	KO-WT up vs WT-WT
mmu-miR-3473b	0.90673	1	520.033	243.375	492.874	243.375	0.90673	1.0551	1.0551	KO-WT up vs WT-WT
mmu-miR-298-5p	0.912004	1	3514.81	622.609	3449.28	622.609	0.912004	1.019	1.019	KO-WT up vs WT-WT
mmu-miR-129-2-3p	0.914697	1	38.8627	11.3818	40.0237	11.3818	0.914697	0.970992	-1.02987	KO-WT down vs WT-WT
mmu-miR-3102-3p	0.915352	1	11.7806	6.86563	11.0857	6.86563	0.915352	1.06269	1.06269	KO-WT up vs WT-WT
mmu-miR-880-3p	0.92309	1	123.012	42.4229	119.113	42.4229	0.92309	1.03274	1.03274	KO-WT up vs WT-WT
mmu-miR-194-5p	0.924678	1	315.373	126.625	326.772	126.625	0.924678	0.965119	-1.03614	KO-WT down vs WT-WT
mmu-miR-185-3p	0.936962	1	23.7527	13.0275	24.7335	13.0275	0.936962	0.960345	-1.04129	KO-WT down vs WT-WT
mmu-miR-339-5p	0.940795	1	535.333	187.676	522.065	187.676	0.940795	1.02542	1.02542	KO-WT up vs WT-WT
mmu-miR-421-3p	0.941027	1	145.065	23.8117	146.742	23.8117	0.941027	0.988573	-1.01156	KO-WT down vs WT-WT
mmu-miR-199a-3p	0.942771	1	85.0845	13.9289	84.1327	13.9289	0.942771	1.01131	1.01131	KO-WT up vs WT-WT
mmu-miR-3473e	0.944702	1	405.06	210.77	391.145	210.77	0.944702	1.03558	1.03558	KO-WT up vs WT-WT
mmu-miR-872-3p	0.945711	1	210.253	73.9964	215.049	73.9964	0.945711	0.977698	-1.02281	KO-WT down vs WT-WT
mmu-miR-375-3p	0.948586	1	89.588	23.7577	88.1299	23.7577	0.948586	1.01655	1.01655	KO-WT up vs WT-WT
mmu-miR-147-5p	0.948615	1	22.7146	12.2528	21.963	12.2528	0.948615	1.03422	1.03422	KO-WT up vs WT-WT
mmu-miR-466h-5p	0.955184	1	125.185	25.63	123.814	25.63	0.955184	1.01107	1.01107	KO-WT up vs WT-WT
mmu-miR-148b-5p	0.957903	1	178.699	49.4701	181.184	49.4701	0.957903	0.986283	-1.01391	KO-WT down vs WT-WT
mmu-miR-450a-1-3p	0.958125	1	15.2007	3.38185	15.3697	3.38185	0.958125	0.989005	-1.01112	KO-WT down vs WT-WT
mmu-miR-20a-5p	0.958928	1	38277.2	17062.8	39113.5	17062.8	0.958928	0.978619	-1.02185	KO-WT down vs WT-WT
mmu-miR-463-3p	0.963031	1	16.7896	7.88655	16.4417	7.88655	0.963031	1.02116	1.02116	KO-WT up vs WT-WT
mmu-miR-330-3p	0.965754	1	52.1916	20.6335	51.3485	20.6335	0.965754	1.01642	1.01642	KO-WT up vs WT-WT
mmu-miR-7a-5p	0.970556	1	135609	15530.2	136155	15530.2	0.970556	0.995993	-1.00402	KO-WT down vs WT-WT
mmu-miR-32-5p	0.973199	1	5336.57	799.867	5362.14	799.867	0.973199	0.995231	-1.00479	KO-WT down vs WT-WT
mmu-miR-30e-3p	0.973837	1	1706.61	319.218	1696.64	319.218	0.973837	1.00587	1.00587	KO-WT up vs WT-WT
mmu-miR-21c	0.974269	1	59.5298	14.694	59.9808	14.694	0.974269	0.992481	-1.00758	KO-WT down vs WT-WT
mmu-miR-181d-5p	0.974457	1	2761.58	329.858	2771.63	329.858	0.974457	0.996374	-1.00364	KO-WT down vs WT-WT
mmu-miR-676-3p	0.977807	1	85.7415	10.3609	86.0158	10.3609	0.977807	0.996811	-1.0032	KO-WT down vs WT-WT
mmu-miR-140-3p	0.978995	1	3911.54	1006.46	3886.33	1006.46	0.978995	1.00649	1.00649	KO-WT up vs WT-WT
mmu-miR-129b-3p	0.985613	1	514.629	212.313	518.272	212.313	0.985613	0.992971	-1.00708	KO-WT down vs WT-WT
mmu-miR-92a-3p	0.985937	1	54380.9	6970.96	54264	6970.96	0.985937	1.00215	1.00215	KO-WT up vs WT-WT
mmu-miR-467c-5p	0.989451	1	1495.74	196.951	1498.22	196.951	0.989451	0.998346	-1.00166	KO-WT down vs WT-WT
mmu-miR-664-5p	0.990678	1	17.9838	9.04335	18.0843	9.04335	0.990678	0.99444	-1.00559	KO-WT down vs WT-WT
mmu-miR-291a-5p	0.992645	1	19016.1	4271.18	18978.6	4271.18	0.992645	1.00197	1.00197	KO-WT up vs WT-WT
mmu-miR-129-5p	0.994762	1	239.661	79.5207	239.165	79.5207	0.994762	1.00208	1.00208	KO-WT up vs WT-WT
mmu-miR-221-3p	0.997011	1	105.078	56.1465	105.278	56.1465	0.997011	0.998099	-1.0019	KO-WT down vs WT-WT
mmu-miR-700-5p	0.999324	1	63.9799	14.1138	63.9685	14.1138	0.999324	1.00018	1.00018	KO-WT up vs WT-WT
